# Supplementary material for: Acinetobacter baumannii Virulence Is Mediated by the Concerted Action of Three Phospholipases D
Source: PLoS One. 2015 Sep 17;10(9):e0138360. doi: 10.1371/journal.pone.0138360 (PMC4574555; doi:10.1371/journal.pone.0138360)
Supplement: S1 Table — (XLS) [file pone.0138360.s002.xls]

## Sheet: Sheet1 - Tabelle 1 - Tabelle 1
S1 Table. Taxa set TOL. The full set of 1608 analyzed taxa.
Taxa	NCBI taxon ID	Source	Source version
Acaryochloris marina (strain MBIC 11017)	329726	Genome Reviews	18-MAR-2008 (Rel. 88, Last updated, Version 2)
Acetobacterium woodii (strain ATCC 29683 / DSM 1030 / JCM 2381 / KCTC 1655)	931626	EBI	11-APR-2012 (Rel. 112, Last updated, Version 2)
Acetobacter pasteurianus (strain NBRC 3283 / LMG 1513 / CCTM 1153)	634452	Genome Reviews	24-NOV-2009 (Rel. 114, Last updated, Version 2)
Acholeplasma laidlawii (strain PG-8A)	441768	Genome Reviews	18-MAR-2008 (Rel. 88, Last updated, Version 2)
Achromobacter xylosoxidans (strain A8)	762376	EBI	19-JAN-2011 (Rel. 107, Last updated, Version 2)
Acidaminococcus fermentans (strain ATCC 25085 / DSM 20731 / VR4)	591001	Genome Reviews	08-MAR-2011 (Rel. 129, Last updated, Version 10)
Acidianus hospitalis (strain W1)	933801	EBI	23-SEP-2011 (Rel. 110, Last updated, Version 2)
Acidilobus saccharovorans (strain DSM 16705 / VKM B-2471 / 345-15)	666510	Genome Reviews	30-NOV-2010 (Rel. 127, Last updated, Version 2)
Acidimicrobium ferrooxidans (strain DSM 10331 / JCM 15462 / NBRC 103882 / ICP)	525909	Genome Reviews	24-NOV-2009 (Rel. 114, Last updated, Version 2)
Acidiphilium cryptum (strain JF-5)	349163	Genome Reviews	23-OCT-2007 (Rel. 82, Last updated, Version 2)
Acidithiobacillus ferrooxidans (strain ATCC 23270 / DSM 14882 / NCIB 8455)	243159	Genome Reviews	12-MAY-2009 (Rel. 106, Last updated, Version 3)
Acidithiobacillus ferrooxidans (strain ATCC 53993)	380394	Genome Reviews	16-DEC-2008 (Rel. 100, Last updated, Version 2)
Acidobacterium capsulatum (strain ATCC 51196 / DSM 11244 / JCM 7670)	240015	Genome Reviews	16-JUN-2009 (Rel. 107, Last updated, Version 1)
Acidothermus cellulolyticus (strain ATCC 43068 / 11B)	351607	EBI	16-NOV-2006 (Rel. 89, Last updated, Version 2)
Acidovorax avenae (strain ATCC 19860 / DSM 7227 / JCM 20985 / NCPPB 1011)	643561	Genome Reviews	07-JUN-2011 (Rel. 130, Last updated, Version 1)
Acidovorax citrulli (strain AAC00-1)	397945	EBI	05-JAN-2007 (Rel. 90, Last updated, Version 1)
Acidovorax ebreus (strain TPSY)	535289	Genome Reviews	30-NOV-2010 (Rel. 127, Last updated, Version 21)
Acidovorax sp. (strain JS42)	232721	EBI	05-JAN-2007 (Rel. 90, Last updated, Version 1)
Aciduliprofundum boonei (strain DSM 19572 / T469)	439481	Genome Reviews	13-JUL-2010 (Rel. 123, Last updated, Version 2)
Acinetobacter baumannii (strain 1656-2)	696749	EBI	01-NOV-2011 (Rel. 110, Last updated, Version 2)
Acinetobacter baumannii (strain AB0057)	480119	Genome Reviews	12-MAY-2009 (Rel. 106, Last updated, Version 3)
Acinetobacter baumannii (strain AB307-0294)	557600	Genome Reviews	12-MAY-2009 (Rel. 106, Last updated, Version 3)
Acinetobacter baumannii (strain ACICU)	405416	Genome Reviews	01-JUL-2008 (Rel. 93, Last updated, Version 1)
Acinetobacter baumannii (strain ATCC 17978 / NCDC KC 755)	400667	Genome Reviews	26-JUN-2007 (Rel. 76, Last updated, Version 3)
Acinetobacter baumannii (strain ATCC 19606 / CIP 70.34)	575584	GenBank	30-SEP-2009 (Modify date 27-SEP-2014)
Acinetobacter baumannii (strain AYE)	509173	Genome Reviews	01-JUL-2008 (Rel. 93, Last updated, Version 3)
Acinetobacter baumannii (strain SDF)	509170	Genome Reviews	23-SEP-2008 (Rel. 96, Last updated, Version 1)
Acinetobacter baumannii (strain TCDC-AB0715)	980514	EBI	04-SEP-2011 (Rel. 110, Last updated, Version 3)
Acinetobacter baylyi (strain ADP1)	62977	EBI	17-APR-2005 (Rel. 83, Last updated, Version 5)
Acinetobacter calcoaceticus (strain PHEA-2)	871585	EBI	22-MAY-2011 (Rel. 108, Last updated, Version 2)
Actinobacillus pleuropneumoniae serotype 3 (strain JL03)	434271	Genome Reviews	29-APR-2008 (Rel. 90, Last updated, Version 1)
Actinobacillus pleuropneumoniae serotype 5b (strain L20)	416269	Genome Reviews	26-JUN-2007 (Rel. 76, Last updated, Version 3)
Actinobacillus pleuropneumoniae serotype 7 (strain AP76)	537457	Genome Reviews	02-SEP-2008 (Rel. 95, Last updated, Version 1)
Actinobacillus succinogenes (strain ATCC 55618 / 130Z)	339671	Genome Reviews	26-FEB-2008 (Rel. 87, Last updated, Version 2)
Actinoplanes missouriensis (strain ATCC 14538 / DSM 43046 / CBS 188.64 / JCM 3121 / NCIMB 12654 / NBRC 102363 / 431)	512565	EBI	29-MAR-2012 (Rel. 112, Last updated, Version 1)
Actinoplanes sp. (strain ATCC 31044 / CBS 674.73 / SE50/110)	134676	EBI	13-DEC-2011 (Rel. 111, Last updated, Version 1)
Actinosynnema mirum (strain ATCC 29888 / DSM 43827 / NBRC 14064 / IMRU 3971)	446462	Genome Reviews	24-NOV-2009 (Rel. 114, Last updated, Version 3)
Acyrthosiphon pisum	7029	EnsemblGenomes	Ensembl Metazoa v7; Acyr2; 27-NOV-2010
Aedes aegypti	7159	Ensembl	AaegL1; Ensembl v42; 26-NOV-2006
Aeromonas hydrophila subsp. hydrophila (strain ATCC 7966 / NCIB 9240)	380703	EBI	30-NOV-2006 (Rel. 89, Last updated, Version 3)
Aeromonas salmonicida (strain A449)	382245	Genome Reviews	26-JUN-2007 (Rel. 76, Last updated, Version 3)
Aeropyrum pernix (strain ATCC 700893 / DSM 11879 / JCM 9820 / NBRC 100138 / K1)	272557	Genome Reviews	17-APR-2007 (Rel. 72, Last updated, Version 74)
Agaricus bisporus	192523	JGI	v2.0
Aggregatibacter actinomycetemcomitans serotype C (strain D11S-1)	668336	Genome Reviews	09-FEB-2010 (Rel. 117, Last updated, Version 2)
Aggregatibacter aphrophilus (strain NJ8700)	634176	EBI	03-JUL-2009 (Rel. 101, Last updated, Version 1)
Agrobacterium radiobacter (strain K84 / ATCC BAA-868)	311403	Genome Reviews	07-JUL-2009 (Rel. 108, Last updated, Version 3)
Agrobacterium sp. (strain H13-3)	861208	EBI	21-DEC-2011 (Rel. 111, Last updated, Version 3)
Agrobacterium tumefaciens (strain C58 / ATCC 33970)	176299	Genome Reviews	01-SEP-2009 (Rel. 110, Last updated, Version 111)
Agrobacterium vitis (strain S4 / ATCC BAA-846)	311402	Genome Reviews	25-MAY-2010 (Rel. 121, Last updated, Version 14)
Ailuropoda melanoleuca	9646	Ensembl	Ensembl 70; ailMel1; 12-DEC-2012
Akkermansia muciniphila (strain ATCC BAA-835)	349741	Genome Reviews	02-SEP-2008 (Rel. 95, Last updated, Version 2)
Alcanivorax borkumensis (strain SK2 / ATCC 700651 / DSM 11573)	393595	Genome Reviews	03-OCT-2006 (Rel. 59, Last updated, Version 2)
Alcanivorax dieselolei (strain DSM 16502 / CGMCC 1.3690 / B-5)	930169	EBI	15-NOV-2012 (Rel. 114, Last updated, Version 3)
Alicyclobacillus acidocaldarius subsp. acidocaldarius (strain ATCC 27009 / DSM 446 / 104-1A)	521098	Genome Reviews	22-DEC-2009 (Rel. 115, Last updated, Version 1)
Aliivibrio salmonicida (strain LFI1238)	316275	Genome Reviews	16-DEC-2008 (Rel. 100, Last updated, Version 1)
Alkalilimnicola ehrlichei (strain MLHE-1)	187272	Genome Reviews	14-NOV-2006 (Rel. 62, Last updated, Version 1)
Alkaliphilus metalliredigens (strain QYMF)	293826	Genome Reviews	05-FEB-2008 (Rel. 86, Last updated, Version 1)
Alkaliphilus oremlandii (strain OhILAs)	350688	Genome Reviews	05-FEB-2008 (Rel. 86, Last updated, Version 1)
Alteromonas macleodii (strain Black Sea 11)	1004785	EBI	30-SEP-2012 (Rel. 114, Last updated, Version 1)
Alteromonas macleodii (strain DSM 17117 / Deep ecotype)	314275	Genome Reviews	14-OCT-2008 (Rel. 97, Last updated, Version 1)
Alteromonas macleodii (strain English Channel 673)	1004788	EBI	30-SEP-2012 (Rel. 114, Last updated, Version 1)
Aminobacterium colombiense (strain DSM 12261 / ALA-1)	572547	Genome Reviews	05-OCT-2010 (Rel. 125, Last updated, Version 2)
Amoebophilus asiaticus (strain 5a2)	452471	Genome Reviews	02-SEP-2008 (Rel. 95, Last updated, Version 1)
Amphimedon queenslandica	400682	EnsemblGenomes	Ensembl Metazoa 12; Aqu1; 18-DEC-2011
Amycolatopsis mediterranei (strain U-32)	749927	EBI	30-JUN-2010 (Rel. 105, Last updated, Version 1)
Amycolicicoccus subflavus (strain DSM 45089 / DQS3-9A1)	443218	EBI	17-AUG-2011 (Rel. 109, Last updated, Version 2)
Anabaena variabilis (strain ATCC 29413 / PCC 7937)	240292	EBI	21-SEP-2005 (Rel. 85, Last updated, Version 1)
Anaerocellum thermophilum (strain DSM 6725 / Z-1320)	521460	Genome Reviews	12-MAY-2009 (Rel. 106, Last updated, Version 2)
Anaerococcus prevotii (strain ATCC 9321 / DSM 20548 / JCM 6508 / PC1)	525919	Genome Reviews	03-NOV-2009 (Rel. 113, Last updated, Version 1)
Anaeromyxobacter dehalogenans (strain 2CP-1 / ATCC BAA-258)	455488	Genome Reviews	09-FEB-2010 (Rel. 117, Last updated, Version 12)
Anaeromyxobacter dehalogenans (strain 2CP-C)	290397	EBI	31-JAN-2006 (Rel. 86, Last updated, Version 2)
Anaeromyxobacter sp. (strain Fw109-5)	404589	Genome Reviews	04-DEC-2007 (Rel. 84, Last updated, Version 3)
Anaeromyxobacter sp. (strain K)	447217	Genome Reviews	14-OCT-2008 (Rel. 97, Last updated, Version 1)
Anaplasma marginale (strain St. Maries)	234826	EBI	17-APR-2005 (Rel. 83, Last updated, Version 3)
Anaplasma phagocytophilum (strain HZ)	212042	EBI	22-FEB-2006 (Rel. 86, Last updated, Version 1)
Anas platyrhynchos	8839	Ensembl	Ensembl 73; BGI_duck_1.0; 24-AUG-2013
Anolis carolinensis	28377	Ensembl	Ensembl 70; AnoCar2.0; 11-DEC-2012
Anopheles gambiae	7165	Ensembl	Ensembl 46; AgamP3; 4-AUG-2007
Anoxybacillus flavithermus (strain DSM 21510 / WK1)	491915	Genome Reviews	08-MAR-2011 (Rel. 129, Last updated, Version 25)
Apis mellifera	7460	EnsemblGenomes	Ensembl Metazoa 13; Amel_2.0; 27-FEB-2012
Aquifex aeolicus (strain VF5)	224324	Genome Reviews	01-SEP-2009 (Rel. 110, Last updated, Version 111)
Arabidopsis lyrata	59689	EnsemblGenomes	Ensembl Plants 3; Araly1; 21-SEP-2009
Arcanobacterium haemolyticum (strain ATCC 9345 / DSM 20595 / NBRC 15585 / NCTC 8452 / 11018)	644284	Genome Reviews	08-MAR-2011 (Rel. 129, Last updated, Version 5)
Archaeoglobus fulgidus (strain ATCC 49558 / VC-16 / DSM 4304 / JCM 9628 / NBRC 100126)	224325	Genome Reviews	01-SEP-2009 (Rel. 110, Last updated, Version 111)
Archaeoglobus profundus (strain DSM 5631 / JCM 9629 / NBRC 100127 / Av18)	572546	Genome Reviews	25-MAY-2010 (Rel. 121, Last updated, Version 2)
Archaeoglobus veneficus (strain DSM 11195 / SNP6)	693661	EBI	23-NOV-2011 (Rel. 110, Last updated, Version 3)
Arcobacter butzleri (strain RM4018)	367737	Genome Reviews	15-JAN-2008 (Rel. 85, Last updated, Version 2)
Arcobacter nitrofigilis (strain ATCC 33309 / DSM 7299 / LMG 7604 / NCTC 12251 / CI)	572480	EBI	23-NOV-2011 (Rel. 110, Last updated, Version 4)
Aromatoleum aromaticum (strain EbN1)	76114	Genome Reviews	07-JUN-2011 (Rel. 130, Last updated, Version 105)
Arthrobacter arilaitensis (strain DSM 16368 / CIP 108037 / JCM 13566 / Re117)	861360	EBI	20-JAN-2011 (Rel. 107, Last updated, Version 2)
Arthrobacter aurescens (strain TC1)	290340	Genome Reviews	17-APR-2007 (Rel. 72, Last updated, Version 3)
Arthrobacter chlorophenolicus (strain A6 / ATCC 700700 / DSM 12829 / JCM 12360)	452863	Genome Reviews	12-MAY-2009 (Rel. 106, Last updated, Version 2)
Arthrobacter sp. (strain FB24)	290399	EBI	03-NOV-2006 (Rel. 89, Last updated, Version 1)
Ashbya gossypii (strain ATCC 10895 / CBS 109.51 / FGSC 9923 / NRRL Y-1056)	284811	EBI	21-JUN-2005 (Rel. 84, Last updated, Version 4)
Aspergillus aculeatus	5053	JGI	JGI; Aspac1; 07-MAR-2012
Aspergillus clavatus (strain ATCC 1007 / CBS 513.65 / DSM 816 / NCTC 3887 / NRRL 1)	344612	EnsemblGenomes	Ensembl Fungi 16; CADRE; 19-OCT-2012
Aspergillus flavus (strain ATCC 200026 / FGSC A1120 / NRRL 3357 / JCM 12722 / SRRC 167)	332952	EnsemblGenomes	Ensembl Fungi 16; assembly; 17-OCT-2012
Aspergillus oryzae (strain ATCC 42149 / RIB 40)	510516	JGI	JGI; Aspor1; 08-AUG-2012
Aspergillus terreus (strain NIH 2624 / FGSC A1156)	341663	JGI	JGI; Aspte1; 19-SEP-2012
Aster yellows witches-broom phytoplasma (strain AYWB)	322098	EBI	19-MAY-2006 (Rel. 87, Last updated, Version 2)
Atopobium parvulum (strain ATCC 33793 / DSM 20469 / JCM 10300 / VPI 0546)	521095	Genome Reviews	07-JUN-2011 (Rel. 130, Last updated, Version 17)
Atta cephalotes	12957	EnsemblGenomes	Ensembl Metazoa 12; Acep1; 15-DEC-2011
Aureobasidium pullulans	5580	JGI	JGI; Aurpu_var_sub1; 15-MAY-2012
Auricularia delicata (strain TFB10046)	717982	JGI	JGI; Aurde1; 07-MAR-2012
Azoarcus sp. (strain BH72)	62928	EBI	19-DEC-2006 (Rel. 90, Last updated, Version 1)
Azobacteroides pseudotrichonymphae genomovar. CFP2	511995	Genome Reviews	12-MAY-2009 (Rel. 106, Last updated, Version 5)
Azorhizobium caulinodans (strain ATCC 43989 / DSM 5975 / ORS 571)	438753	Genome Reviews	05-FEB-2008 (Rel. 86, Last updated, Version 1)
Azospirillum lipoferum (strain 4B)	862719	EBI	10-JAN-2012 (Rel. 111, Last updated, Version 3)
Azotobacter vinelandii (strain DJ / ATCC BAA-1303)	322710	EBI	28-JUN-2009 (Rel. 101, Last updated, Version 3)
Bacillus amyloliquefaciens (strain FZB42)	326423	Genome Reviews	04-DEC-2007 (Rel. 84, Last updated, Version 2)
Bacillus anthracis	261594	Genome Reviews	02-MAR-2010 (Rel. 118, Last updated, Version 110)
Bacillus anthracis (strain A0248)	592021	Genome Reviews	10-AUG-2010 (Rel. 124, Last updated, Version 16)
Bacillus anthracis (strain CDC 684 / NRRL 3495)	568206	Genome Reviews	09-FEB-2010 (Rel. 117, Last updated, Version 9)
Bacillus atrophaeus (strain 1942)	720555	EBI	28-SEP-2012 (Rel. 114, Last updated, Version 2)
Bacillus cellulosilyticus (strain ATCC 21833 / DSM 2522 / FERM P-1141 / JCM 9156 / N-4)	649639	EBI	23-NOV-2011 (Rel. 110, Last updated, Version 3)
Bacillus cereus (strain 03BB102)	572264	Genome Reviews	09-FEB-2010 (Rel. 117, Last updated, Version 10)
Bacillus cereus (strain AH187)	405534	Genome Reviews	16-JUN-2009 (Rel. 107, Last updated, Version 4)
Bacillus cereus (strain AH820)	405535	Genome Reviews	22-DEC-2009 (Rel. 115, Last updated, Version 11)
Bacillus cereus (strain ATCC 10987)	222523	NCBI	NC_003909.8 GI:42779081
Bacillus cereus (strain ATCC 14579 / DSM 31)	226900	Genome Reviews	02-MAR-2010 (Rel. 118, Last updated, Version 118)
Bacillus cereus (strain B4264)	405532	Genome Reviews	07-JUL-2009 (Rel. 108, Last updated, Version 5)
Bacillus cereus (strain G9842)	405531	Genome Reviews	12-MAY-2009 (Rel. 106, Last updated, Version 3)
Bacillus cereus (strain Q1)	361100	Genome Reviews	02-MAR-2010 (Rel. 118, Last updated, Version 13)
Bacillus cereus (strain ZK / E33L)	288681	NCBI	NC_006274.1 GI:52140164
Bacillus cereus subsp. cytotoxis (strain NVH 391-98)	315749	Genome Reviews	26-FEB-2008 (Rel. 87, Last updated, Version 2)
Bacillus cereus var. anthracis (strain CI)	637380	EBI	12-FEB-2013 (Rel. 115, Last updated, Version 3)
Bacillus clausii (strain KSM-K16)	66692	EBI	16-APR-2005 (Rel. 83, Last updated, Version 4)
Bacillus halodurans (strain ATCC BAA-125 / DSM 18197 / FERM 7344 / JCM 9153 / C-125)	272558	Genome Reviews	02-MAR-2010 (Rel. 118, Last updated, Version 118)
Bacillus licheniformis (strain DSM 13 / ATCC 14580)	279010	EBI	17-APR-2005 (Rel. 83, Last updated, Version 4)
Bacillus megaterium (strain DSM 319)	592022	EBI	17-AUG-2011 (Rel. 109, Last updated, Version 2)
Bacillus pumilus (strain SAFR-032)	315750	Genome Reviews	15-JAN-2008 (Rel. 85, Last updated, Version 2)
Bacillus selenitireducens (strain ATCC 700615 / DSM 15326 / MLS10)	439292	EBI	23-NOV-2011 (Rel. 110, Last updated, Version 2)
Bacillus subtilis (strain 168)	224308	Genome Reviews	12-SEP-2005 (Rel. 35, Last updated, Version 40)
Bacillus subtilis subsp. spizizenii (strain ATCC 23059 / NRRL B-14472 / W23)	655816	EBI	07-JUN-2011 (Rel. 109, Last updated, Version 2)
Bacillus thuringiensis (strain Al Hakam)	412694	EBI	28-NOV-2006 (Rel. 89, Last updated, Version 1)
Bacillus thuringiensis subsp. finitimus (strain YBT-020)	930170	EBI	01-MAY-2011 (Rel. 108, Last updated, Version 2)
Bacillus thuringiensis subsp. konkukian (strain 97-27)	281309	Genome Reviews	02-MAR-2010 (Rel. 118, Last updated, Version 106)
Bacillus weihenstephanensis (strain KBAB4)	315730	Genome Reviews	01-JUL-2008 (Rel. 93, Last updated, Version 2)
Bacteriovorax marinus (strain ATCC BAA-682 / DSM 15412 / SJ)	862908	Genome Reviews	07-JUN-2011 (Rel. 130, Last updated, Version 2)
Bacteroides fragilis (strain 638R)	862962	EBI	16-NOV-2010 (Rel. 106, Last updated, Version 2)
Bacteroides fragilis (strain ATCC 25285 / NCTC 9343)	272559	EBI	17-APR-2005 (Rel. 83, Last updated, Version 3)
Bacteroides fragilis (strain YCH46)	295405	Genome Reviews	02-MAR-2010 (Rel. 118, Last updated, Version 100)
Bacteroides helcogenes (strain ATCC 35417 / DSM 20613 / JCM 6297 / P 36-108)	693979	EBI	10-OCT-2011 (Rel. 110, Last updated, Version 3)
Bacteroides salanitronis (strain DSM 18170 / JCM 13567 / BL78)	667015	EBI	23-NOV-2011 (Rel. 110, Last updated, Version 3)
Bacteroides thetaiotaomicron (strain ATCC 29148 / DSM 2079 / NCTC 10582 / E50 / VPI-5482)	226186	Genome Reviews	01-SEP-2009 (Rel. 110, Last updated, Version 110)
Bacteroides vulgatus (strain ATCC 8482 / DSM 1447 / NCTC 11154)	435590	Genome Reviews	11-SEP-2007 (Rel. 80, Last updated, Version 2)
Bartonella bacilliformis (strain ATCC 35685 / KC583)	360095	Genome Reviews	20-MAR-2007 (Rel. 70, Last updated, Version 2)
Bartonella clarridgeiae (strain CIP 104772 / 73)	696125	EBI	25-MAY-2011 (Rel. 108, Last updated, Version 2)
Bartonella grahamii (strain as4aup)	634504	EBI	25-JUN-2009 (Rel. 101, Last updated, Version 2)
Bartonella henselae (strain ATCC 49882 / Houston 1)	283166	NCBI	NC_005956.1 GI:49474831
Bartonella quintana (strain Toulouse)	283165	Genome Reviews	02-MAR-2010 (Rel. 118, Last updated, Version 105)
Bartonella tribocorum (strain CIP 105476 / IBS 506)	382640	EBI	26-FEB-2008 (Rel. 94, Last updated, Version 3)
Bartonella vinsonii subsp. berkhoffii (strain Winnie)	1094497	EBI	05-APR-2013 (Rel. 116, Last updated, Version 2)
Batrachochytrium dendrobatidis	109871	JGI	JGI; Batde5; 07-MAR-2012
Batrachochytrium dendrobatidis (strain JAM81 / FGSC 10211)	684364	JGI	Dicpu5; 02-Mar-2009
Baumannia cicadellinicola subsp. Homalodisca coagulata	374463	EBI	29-APR-2006 (Rel. 87, Last updated, Version 1)
Bdellovibrio bacteriovorus (strain ATCC 15356 / DSM 50701 / NCIB 9529 / HD100)	264462	Genome Reviews	02-MAR-2010 (Rel. 118, Last updated, Version 118)
Beijerinckia indica subsp. indica (strain ATCC 9039 / DSM 1715 / NCIB 8712)	395963	Genome Reviews	01-JUL-2008 (Rel. 93, Last updated, Version 1)
Beutenbergia cavernae (strain ATCC BAA-8 / DSM 12333 / NBRC 16432)	471853	Genome Reviews	10-AUG-2010 (Rel. 124, Last updated, Version 15)
Bifidobacterium adolescentis (strain ATCC 15703 / DSM 20083 / NCTC 11814 / E194a)	367928	EBI	20-JAN-2007 (Rel. 90, Last updated, Version 3)
Bifidobacterium animalis subsp. animalis (strain ATCC 25527 / DSM 20104 / JCM 1190 / R101-8)	703613	EBI	26-JUN-2012 (Rel. 113, Last updated, Version 2)
Bifidobacterium animalis subsp. lactis (strain AD011)	442563	Genome Reviews	09-FEB-2010 (Rel. 117, Last updated, Version 12)
Bifidobacterium animalis subsp. lactis (strain BB-12)	552531	Genome Reviews	15-JUN-2010 (Rel. 122, Last updated, Version 1)
Bifidobacterium animalis subsp. lactis (strain Bl-04 / DGCC2908 / RB 4825 / SD5219)	580050	Genome Reviews	24-NOV-2009 (Rel. 114, Last updated, Version 5)
Bifidobacterium animalis subsp. lactis (strain DSM 10140 / JCM 10602 / LMG 18314)	555970	Genome Reviews	08-MAR-2011 (Rel. 129, Last updated, Version 20)
Bifidobacterium animalis subsp. lactis (strain V9)	573236	Genome Reviews	02-NOV-2010 (Rel. 126, Last updated, Version 2)
Bifidobacterium bifidum (strain S17)	883062	Genome Reviews	08-MAR-2011 (Rel. 129, Last updated, Version 1)
Bifidobacterium breve (strain ACS-071-V-Sch8b)	866777	EBI	18-MAY-2011 (Rel. 108, Last updated, Version 1)
Bifidobacterium dentium (strain ATCC 27534 / DSM 20436 / JCM 1195 / Bd1)	401473	Genome Reviews	25-MAY-2010 (Rel. 121, Last updated, Version 3)
Bifidobacterium longum (strain DJO10A)	205913	Genome Reviews	02-SEP-2008 (Rel. 95, Last updated, Version 1)
Bifidobacterium longum (strain NCC 2705)	206672	Genome Reviews	01-SEP-2009 (Rel. 110, Last updated, Version 110)
Bifidobacterium longum subsp. infantis (strain 157F)	565040	EBI	31-JAN-2011 (Rel. 107, Last updated, Version 1)
Bifidobacterium longum subsp. infantis (strain ATCC 15697 / DSM 20088 / JCM 1222 / NCTC 11817 / S12)	391904	EBI	24-DEC-2008 (Rel. 98, Last updated, Version 1)
Bifidobacterium longum subsp. longum (strain ATCC 15707 / DSM 20219 / JCM 1217 / NCTC 11818 / E194b)	565042	EBI	31-JAN-2011 (Rel. 107, Last updated, Version 1)
Bifidobacterium longum subsp. longum (strain JDM301)	759350	Genome Reviews	07-JUN-2011 (Rel. 130, Last updated, Version 6)
Blastococcus saxobsidens (strain DD2)	1146883	EBI	03-MAY-2012 (Rel. 112, Last updated, Version 2)
Blattabacterium sp. subsp. Blattella germanica (strain Bge)	331104	Genome Reviews	09-FEB-2010 (Rel. 117, Last updated, Version 2)
Blattabacterium sp. subsp. Periplaneta americana (strain BPLAN)	600809	Genome Reviews	08-MAR-2011 (Rel. 129, Last updated, Version 14)
Blochmannia floridanus	203907	Genome Reviews	02-MAR-2010 (Rel. 118, Last updated, Version 118)
Blochmannia pennsylvanicus (strain BPEN)	291272	EBI	05-AUG-2005 (Rel. 84, Last updated, Version 1)
Blochmannia vafer (strain BVAF)	859654	EBI	29-NOV-2011 (Rel. 110, Last updated, Version 2)
Bombyx mori	7091	SilkDB	v2.0
Bordetella avium (strain 197N)	360910	EBI	08-FEB-2006 (Rel. 86, Last updated, Version 2)
Bordetella bronchiseptica (strain ATCC BAA-588 / NCTC 13252 / RB50)	257310	Genome Reviews	02-MAR-2010 (Rel. 118, Last updated, Version 118)
Bordetella bronchiseptica (strain MO149)	1208658	EBI	17-OCT-2012 (Rel. 114, Last updated, Version 2)
Bordetella parapertussis (strain 12822 / ATCC BAA-587 / NCTC 13253)	257311	Genome Reviews	02-MAR-2010 (Rel. 118, Last updated, Version 118)
Bordetella pertussis (strain CS)	1017264	EBI	24-JUL-2011 (Rel. 109, Last updated, Version 2)
Bordetella pertussis (strain Tohama I / ATCC BAA-589 / NCTC 13251)	257313	Genome Reviews	02-MAR-2010 (Rel. 118, Last updated, Version 117)
Bordetella petrii (strain ATCC BAA-461 / DSM 12804 / CCUG 43448)	340100	Genome Reviews	29-APR-2008 (Rel. 90, Last updated, Version 1)
Borrelia afzelii (strain PKo)	390236	Genome Reviews	14-NOV-2006 (Rel. 62, Last updated, Version 2)
Borrelia burgdorferi (strain ATCC 35210 / B31 / CIP 102532 / DSM 4680)	224326	Genome Reviews	02-MAR-2010 (Rel. 118, Last updated, Version 119)
Borrelia burgdorferi (strain N40)	521007	Genome Reviews	07-JUN-2011 (Rel. 130, Last updated, Version 2)
Borrelia burgdorferi (strain ZS7)	445985	Genome Reviews	12-MAY-2009 (Rel. 106, Last updated, Version 3)
Borrelia duttonii (strain Ly)	412419	Genome Reviews	16-DEC-2008 (Rel. 100, Last updated, Version 2)
Borrelia garinii (strain PBi)	290434	Genome Reviews	17-APR-2007 (Rel. 72, Last updated, Version 56)
Borrelia hermsii (strain HS1 / DAH)	314723	Genome Reviews	02-SEP-2008 (Rel. 95, Last updated, Version 2)
Borrelia recurrentis (strain A1)	412418	Genome Reviews	16-DEC-2008 (Rel. 100, Last updated, Version 2)
Borrelia turicatae (strain 91E135)	314724	Genome Reviews	12-MAY-2009 (Rel. 106, Last updated, Version 1)
Bos taurus	9913	Ensembl	Ensembl 70; UMD3.1; 11-DEC-2012
Botryotinia fuckeliana (strain B05.10)	332648	BROAD Institute	Release 1.0
Brachybacterium faecium (strain ATCC 43885 / DSM 4810 / NCIB 9860)	446465	Genome Reviews	24-NOV-2009 (Rel. 114, Last updated, Version 2)
Brachyspira hyodysenteriae (strain ATCC 49526 / WA1)	565034	Genome Reviews	24-NOV-2009 (Rel. 114, Last updated, Version 7)
Brachyspira intermedia (strain ATCC 51140 / PWS/A)	1045858	EBI	11-AUG-2011 (Rel. 109, Last updated, Version 1)
Bradyrhizobium japonicum (strain USDA 110)	224911	Genome Reviews	01-SEP-2009 (Rel. 110, Last updated, Version 111)
Bradyrhizobium sp. (strain BTAi1 / ATCC BAA-1182)	288000	Genome Reviews	10-JUL-2007 (Rel. 77, Last updated, Version 2)
Bradyrhizobium sp. (strain ORS278)	114615	Genome Reviews	26-JUN-2007 (Rel. 76, Last updated, Version 1)
Branchiostoma floridae	7739	JGI	Brafl1
Brevibacillus brevis (strain 47 / JCM 6285 / NBRC 100599)	358681	Genome Reviews	07-JUL-2009 (Rel. 108, Last updated, Version 2)
Brevundimonas subvibrioides (strain ATCC 15264 / DSM 4735 / LMG 14903 / NBRC 16000 / CB 81)	633149	Genome Reviews	08-MAR-2011 (Rel. 129, Last updated, Version 4)
Brucella abortus biovar 1 (strain 9-941)	262698	EBI	06-APR-2005 (Rel. 83, Last updated, Version 1)
Brucella abortus (strain 2308)	359391	EBI	22-NOV-2005 (Rel. 85, Last updated, Version 1)
Brucella abortus (strain S19)	430066	Genome Reviews	23-SEP-2008 (Rel. 96, Last updated, Version 1)
Brucella canis (strain ATCC 23365 / NCTC 10854)	483179	Genome Reviews	29-APR-2008 (Rel. 90, Last updated, Version 1)
Brucella melitensis biotype 1 (strain 16M / ATCC 23456 / NCTC 10094)	224914	Genome Reviews	11-SEP-2007 (Rel. 80, Last updated, Version 81)
Brucella melitensis biotype 2 (strain ATCC 23457)	546272	Genome Reviews	22-DEC-2009 (Rel. 115, Last updated, Version 6)
Brucella melitensis (strain M5-90)	703352	EBI	22-MAY-2011 (Rel. 108, Last updated, Version 2)
Brucella microti (strain CCM 4915)	568815	Genome Reviews	22-DEC-2009 (Rel. 115, Last updated, Version 2)
Brucella ovis (strain ATCC 25840 / 63/290 / NCTC 10512)	444178	Genome Reviews	11-SEP-2007 (Rel. 80, Last updated, Version 2)
Brucella suis biovar 1 (strain 1330)	204722	NCBI	NC_004310.1 GI:23500916
Brucella suis (strain ATCC 23445 / NCTC 10510)	470137	EBI	02-JAN-2008 (Rel. 94, Last updated, Version 1)
Buchnera aphidicola subsp. Acyrthosiphon pisum (strain 5A)	563178	Genome Reviews	16-JUN-2009 (Rel. 107, Last updated, Version 4)
Buchnera aphidicola subsp. Acyrthosiphon pisum (strain APS)	107806	Genome Reviews	02-MAR-2010 (Rel. 118, Last updated, Version 116)
Buchnera aphidicola subsp. Acyrthosiphon pisum (strain JF98)	713600	Genome Reviews	08-MAR-2011 (Rel. 129, Last updated, Version 1)
Buchnera aphidicola subsp. Acyrthosiphon pisum (strain LL01)	713603	EBI	25-MAY-2011 (Rel. 108, Last updated, Version 2)
Buchnera aphidicola subsp. Acyrthosiphon pisum (strain Tuc7)	561501	Genome Reviews	12-MAY-2009 (Rel. 106, Last updated, Version 3)
Buchnera aphidicola subsp. Baizongia pistaciae (strain Bp)	224915	Genome Reviews	02-MAR-2010 (Rel. 118, Last updated, Version 115)
Buchnera aphidicola subsp. Cinara cedri (strain Cc)	372461	EBI	20-OCT-2006 (Rel. 89, Last updated, Version 1)
Buchnera aphidicola subsp. Schizaphis graminum (strain Sg)	198804	Genome Reviews	02-MAR-2010 (Rel. 118, Last updated, Version 119)
Burkholderia ambifaria (strain ATCC BAA-244 / AMMD)	339670	EBI	22-SEP-2006 (Rel. 89, Last updated, Version 1)
Burkholderia ambifaria (strain MC40-6)	398577	Genome Reviews	01-JUL-2008 (Rel. 93, Last updated, Version 2)
Burkholderia cenocepacia (strain ATCC BAA-245 / DSM 16553 / LMG 16656 / NCTC 13227 / J2315 / CF5610)	216591	EBI	23-OCT-2008 (Rel. 97, Last updated, Version 5)
Burkholderia cenocepacia (strain AU 1054)	331271	Genome Reviews	13-NOV-2007 (Rel. 83, Last updated, Version 23)
Burkholderia cenocepacia (strain HI2424)	331272	EBI	03-NOV-2006 (Rel. 89, Last updated, Version 1)
Burkholderia cenocepacia (strain MC0-3)	406425	Genome Reviews	01-JUL-2008 (Rel. 93, Last updated, Version 3)
Burkholderia gladioli (strain BSR3)	999541	EBI	21-JUN-2011 (Rel. 109, Last updated, Version 2)
Burkholderia glumae (strain BGR1)	626418	Genome Reviews	09-FEB-2010 (Rel. 117, Last updated, Version 6)
Burkholderia mallei (strain ATCC 23344)	243160	Genome Reviews	11-SEP-2007 (Rel. 80, Last updated, Version 63)
Burkholderia mallei (strain NCTC 10229)	412022	Genome Reviews	23-OCT-2007 (Rel. 82, Last updated, Version 2)
Burkholderia mallei (strain NCTC 10247)	320389	Genome Reviews	23-OCT-2007 (Rel. 82, Last updated, Version 2)
Burkholderia mallei (strain SAVP1)	320388	Genome Reviews	23-OCT-2007 (Rel. 82, Last updated, Version 2)
Burkholderia multivorans (strain ATCC 17616 / 249)	395019	Genome Reviews	24-NOV-2009 (Rel. 114, Last updated, Version 21)
Burkholderia phymatum (strain DSM 17167 / STM815)	391038	Genome Reviews	02-SEP-2008 (Rel. 95, Last updated, Version 2)
Burkholderia phytofirmans (strain DSM 17436 / PsJN)	398527	Genome Reviews	02-SEP-2008 (Rel. 95, Last updated, Version 1)
Burkholderia pseudomallei (strain 1106a)	357348	Genome Reviews	26-JUN-2007 (Rel. 76, Last updated, Version 1)
Burkholderia pseudomallei (strain 1710b)	320372	EBI	03-OCT-2005 (Rel. 85, Last updated, Version 1)
Burkholderia pseudomallei (strain 668)	320373	Genome Reviews	15-JAN-2008 (Rel. 85, Last updated, Version 5)
Burkholderia pseudomallei (strain K96243)	272560	Genome Reviews	02-MAR-2010 (Rel. 118, Last updated, Version 101)
Burkholderia sp. (strain CCGE1003)	640512	Genome Reviews	08-MAR-2011 (Rel. 129, Last updated, Version 1)
Burkholderia thailandensis (strain E264 / ATCC 700388 / DSM 13276 / CIP 106301)	271848	EBI	06-JAN-2006 (Rel. 86, Last updated, Version 3)
Burkholderia vietnamiensis (strain G4 / LMG 22486)	269482	Genome Reviews	23-OCT-2007 (Rel. 82, Last updated, Version 2)
Burkholderia xenovorans (strain LB400)	266265	Genome Reviews	04-DEC-2007 (Rel. 84, Last updated, Version 24)
Butyrivibrio proteoclasticus (strain ATCC 51982 / DSM 14932 / B316)	515622	Genome Reviews	07-JUN-2011 (Rel. 130, Last updated, Version 4)
Caenorhabditis brenneri	135651	WormBase	Wormbase WS203; June 29, 2009
Caenorhabditis briggsae	6238	WormBase	WS180; build CB3
Caenorhabditis elegans	6239	Ensembl	Ensembl 73; WBcel235; 24-AUG-2013
Caenorhabditis japonica	281687	WormBase	Wormbase WS196; 31-Oct-2008
Caenorhabditis remanei	31234	WormBase	Wormbase WS203; June 29, 2009
Caldicellulosiruptor hydrothermalis (strain DSM 18901 / VKM B-2411 / 108)	632292	EBI	10-OCT-2011 (Rel. 110, Last updated, Version 4)
Caldicellulosiruptor obsidiansis (strain ATCC BAA-2073 / strain OB47)	608506	EBI	10-OCT-2011 (Rel. 110, Last updated, Version 3)
Caldicellulosiruptor owensensis (strain ATCC 700167 / DSM 13100 / OL)	632518	Genome Reviews	07-JUN-2011 (Rel. 130, Last updated, Version 2)
Caldicellulosiruptor saccharolyticus (strain ATCC 43494 / DSM 8903)	351627	Genome Reviews	23-OCT-2007 (Rel. 82, Last updated, Version 2)
Calditerrivibrio nitroreducens (strain DSM 19672 / NBRC 101217 / Yu37-1)	768670	Genome Reviews	08-MAR-2011 (Rel. 129, Last updated, Version 1)
Caldivirga maquilingensis (strain ATCC 700844 / DSM 13496 / JCM 10307 / IC-167)	397948	Genome Reviews	18-MAR-2008 (Rel. 88, Last updated, Version 2)
Callithrix jacchus	9483	Ensembl	Ensembl 70; C_jacchus3.2.1; 11-DEC-2012
Campylobacter concisus (strain 13826)	360104	Genome Reviews	05-FEB-2008 (Rel. 86, Last updated, Version 2)
Campylobacter curvus (strain 525.92)	360105	Genome Reviews	05-FEB-2008 (Rel. 86, Last updated, Version 2)
Campylobacter fetus subsp. fetus (strain 82-40)	360106	EBI	02-DEC-2006 (Rel. 90, Last updated, Version 2)
Campylobacter hominis (strain ATCC BAA-381 / LMG 19568 / NCTC 13146 / CH001A)	360107	Genome Reviews	04-DEC-2007 (Rel. 84, Last updated, Version 3)
Campylobacter jejuni (strain RM1221)	195099	EBI	17-APR-2005 (Rel. 83, Last updated, Version 2)
Campylobacter jejuni subsp. doylei (strain ATCC BAA-1458 / RM4099 / 269.97)	360109	Genome Reviews	05-FEB-2008 (Rel. 86, Last updated, Version 2)
Campylobacter jejuni subsp. jejuni serotype HS21 (strain M1 / 99/308)	645464	Genome Reviews	07-JUN-2011 (Rel. 130, Last updated, Version 3)
Campylobacter jejuni subsp. jejuni serotype HS:41 (strain ICDCCJ07001)	757425	Genome Reviews	07-JUN-2011 (Rel. 130, Last updated, Version 1)
Campylobacter jejuni subsp. jejuni serotype O:23/36 (strain 81-176)	354242	EBI	10-JAN-2007 (Rel. 90, Last updated, Version 1)
Campylobacter jejuni subsp. jejuni serotype O:2 (strain NCTC 11168)	192222	Genome Reviews	01-SEP-2009 (Rel. 110, Last updated, Version 109)
Campylobacter jejuni subsp. jejuni serotype O:6 (strain 81116 / NCTC 11828)	407148	Genome Reviews	05-FEB-2008 (Rel. 86, Last updated, Version 2)
Campylobacter jejuni subsp. jejuni (strain IA3902)	567106	EBI	13-FEB-2010 (Rel. 103, Last updated, Version 1)
Campylobacter lari (strain RM2100 / D67 / ATCC BAA-1060)	306263	Genome Reviews	16-JUN-2009 (Rel. 107, Last updated, Version 3)
Candida albicans (strain WO-1)	294748	EBI	12-JUN-2009 (Rel. 101, Last updated, Version 5)
Candida glabrata (strain ATCC 2001 / CBS 138 / JCM 3761 / NBRC 0622 / NRRL Y-65)	284593	EBI	16-DEC-2008 (Rel. 98, Last updated, Version 10)
Candida tenuis	45596	JGI	JGI; Cante1; 07-MAR-2012
Canis familiaris	9615	Ensembl	Ensembl 70; CanFam3.1; 11-DEC-2012
Capitella sp. 1	73382	JGI	v1.0
Capnocytophaga ochracea (strain ATCC 27872 / DSM 7271 / JCM 12966 / VPI 2845)	521097	Genome Reviews	24-NOV-2009 (Rel. 114, Last updated, Version 2)
Capsaspora owczarzaki (strain ATCC 30864)	595528	NCBI	GG697242.1 GI:255680505
Carboxydothermus hydrogenoformans (strain Z-2901 / DSM 6008)	246194	EBI	22-OCT-2005 (Rel. 85, Last updated, Version 1)
Carsonella ruddii (strain PV)	387662	Genome Reviews	03-APR-2007 (Rel. 71, Last updated, Version 1)
Catenulispora acidiphila (strain DSM 44928 / NRRL B-24433 / NBRC 102108 / JCM 14897)	479433	Genome Reviews	09-FEB-2010 (Rel. 117, Last updated, Version 5)
Caulobacter crescentus (strain ATCC 19089 / CB15)	190650	Genome Reviews	01-SEP-2009 (Rel. 110, Last updated, Version 111)
Caulobacter crescentus (strain NA1000 / CB15N)	565050	Genome Reviews	13-OCT-2009 (Rel. 112, Last updated, Version 7)
Caulobacter segnis (strain ATCC 21756 / DSM 7131 / JCM 7823 / NBRC 15250 / LMG 17158 / TK0059)	509190	Genome Reviews	08-MAR-2011 (Rel. 129, Last updated, Version 6)
Caulobacter sp. (strain K31)	366602	Genome Reviews	29-APR-2008 (Rel. 90, Last updated, Version 1)
Cavia porcellus	10141	Ensembl	Ensembl 70; cavPor3; 11-DEC-2012
Cellulomonas fimi (strain ATCC 484 / DSM 20113 / JCM 1341 / NBRC 15513 / NCIMB 8980 / NCTC 7547)	590998	EBI	12-OCT-2011 (Rel. 110, Last updated, Version 2)
Cellulomonas flavigena (strain ATCC 482 / DSM 20109 / NCIB 8073 / NRS 134)	446466	EBI	17-MAY-2011 (Rel. 108, Last updated, Version 2)
Cellvibrio gilvus (strain ATCC 13127 / NRRL B-14078)	593907	EBI	16-OCT-2011 (Rel. 110, Last updated, Version 2)
Cellvibrio japonicus (strain Ueda107)	498211	Genome Reviews	23-SEP-2008 (Rel. 96, Last updated, Version 1)
Cenarchaeum symbiosum (strain A)	414004	Genome Reviews	17-APR-2007 (Rel. 72, Last updated, Version 3)
Chitinophaga pinensis (strain ATCC 43595 / DSM 2588 / NCIB 11800 / UQM 2034)	485918	Genome Reviews	09-FEB-2010 (Rel. 117, Last updated, Version 5)
Chlamydia muridarum (strain MoPn / Nigg)	243161	NCBI	NC_002620.2 GI:29337300
Chlamydia pneumoniae	115713	Genome Reviews	24-NOV-2009 (Rel. 114, Last updated, Version 113)
Chlamydia trachomatis serovar A (strain HAR-13 / ATCC VR-571B)	315277	EBI	30-SEP-2005 (Rel. 85, Last updated, Version 2)
Chlamydia trachomatis serovar B (strain Jali20/OT)	580049	Genome Reviews	09-FEB-2010 (Rel. 117, Last updated, Version 4)
Chlamydia trachomatis serovar D (strain D-EC)	759363	Genome Reviews	08-MAR-2011 (Rel. 129, Last updated, Version 5)
Chlamydia trachomatis serovar D (strain D-LC)	759364	EBI	26-AUG-2010 (Rel. 105, Last updated, Version 2)
Chlamydia trachomatis serovar E (strain E/150)	707184	EBI	26-MAY-2010 (Rel. 104, Last updated, Version 1)
Chlamydia trachomatis serovar G (strain G/11222)	707186	Genome Reviews	07-JUN-2011 (Rel. 130, Last updated, Version 6)
Chlamydia trachomatis serovar G (strain G/9768)	707185	Genome Reviews	07-JUN-2011 (Rel. 130, Last updated, Version 6)
Chlamydia trachomatis serovar L2b (strain UCH-1/proctitis)	471473	Genome Reviews	01-JUL-2008 (Rel. 93, Last updated, Version 3)
Chlamydia trachomatis serovar L2 (strain 434/Bu / ATCC VR-902B)	471472	Genome Reviews	01-JUL-2008 (Rel. 93, Last updated, Version 3)
Chlamydia trachomatis (strain D/UW-3/Cx)	272561	Genome Reviews	02-MAR-2010 (Rel. 118, Last updated, Version 117)
Chlamydia trachomatis (strain L2c)	887712	EBI	07-JUL-2011 (Rel. 109, Last updated, Version 1)
Chlamydomonas reinhardtii	3055	Phytozome	v4.3
Chlamydophila abortus (strain DSM 27085 / S26/3)	218497	EBI	11-MAY-2005 (Rel. 83, Last updated, Version 4)
Chlamydophila caviae (strain GPIC)	227941	Genome Reviews	02-MAR-2010 (Rel. 118, Last updated, Version 116)
Chlamydophila felis (strain Fe/C-56)	264202	EBI	25-MAY-2006 (Rel. 87, Last updated, Version 2)
Chlamydophila pecorum (strain ATCC VR-628 / E58)	331635	EBI	06-JUL-2011 (Rel. 109, Last updated, Version 2)
Chlamydophila pneumoniae (strain LPCoLN)	406984	Genome Reviews	09-FEB-2010 (Rel. 117, Last updated, Version 1)
Chlamydophila psittaci (strain ATCC VR-125 / 6BC)	331636	EBI	22-MAY-2011 (Rel. 108, Last updated, Version 2)
Chlamydophila psittaci (strain RD1)	929557	EBI	02-MAR-2011 (Rel. 108, Last updated, Version 2)
Chloracidobacterium thermophilum (strain B)	981222	EBI	10-FEB-2012 (Rel. 111, Last updated, Version 2)
Chlorobaculum parvum (strain NCIB 8327)	517417	Genome Reviews	14-OCT-2008 (Rel. 97, Last updated, Version 2)
Chlorobium chlorochromatii (strain CaD3)	340177	EBI	28-OCT-2005 (Rel. 85, Last updated, Version 1)
Chlorobium limicola (strain DSM 245 / NBRC 103803)	290315	Genome Reviews	02-SEP-2008 (Rel. 95, Last updated, Version 1)
Chlorobium phaeobacteroides (strain BS1)	331678	Genome Reviews	02-SEP-2008 (Rel. 95, Last updated, Version 1)
Chlorobium phaeobacteroides (strain DSM 266)	290317	EBI	10-FEB-2007 (Rel. 90, Last updated, Version 2)
Chlorobium tepidum (strain ATCC 49652 / DSM 12025 / TLS)	194439	Genome Reviews	01-SEP-2009 (Rel. 110, Last updated, Version 109)
Chloroflexus aggregans (strain MD-66 / DSM 9485)	326427	Genome Reviews	12-MAY-2009 (Rel. 106, Last updated, Version 2)
Chloroflexus aurantiacus (strain ATCC 29364 / DSM 637 / Y-400-fl)	480224	Genome Reviews	16-JUN-2009 (Rel. 107, Last updated, Version 3)
Chloroflexus aurantiacus (strain ATCC 29366 / DSM 635 / J-10-fl)	324602	Genome Reviews	18-MAR-2008 (Rel. 88, Last updated, Version 2)
Chloroherpeton thalassium (strain ATCC 35110 / GB-78)	517418	Genome Reviews	23-SEP-2008 (Rel. 96, Last updated, Version 1)
Choloepus hoffmanni	9358	Ensembl	Ensembl 70; choHof1; 11-DEC-2012
Chromobacterium violaceum (strain ATCC 12472 / DSM 30191 / JCM 1249 / NBRC 12614 / NCIMB 9131 / NCTC 9757)	243365	Genome Reviews	02-MAR-2010 (Rel. 118, Last updated, Version 118)
Chromohalobacter salexigens (strain DSM 3043 / ATCC BAA-138 / NCIMB 13768)	290398	EBI	20-MAY-2006 (Rel. 87, Last updated, Version 3)
Ciona intestinalis	7719	Ensembl	Ensembl 70; KH; 11-DEC-2012
Ciona savignyi	51511	Ensembl	Ensembl 70; CSAV2.0; 11-DEC-2012
Citrobacter koseri (strain ATCC BAA-895 / CDC 4225-83 / SGSC4696)	290338	Genome Reviews	15-JAN-2008 (Rel. 85, Last updated, Version 2)
Citrobacter rodentium (strain ICC168)	637910	Genome Reviews	10-AUG-2010 (Rel. 124, Last updated, Version 6)
Clavibacter michiganensis subsp. michiganensis (strain NCPPB 382)	443906	Genome Reviews	02-OCT-2007 (Rel. 81, Last updated, Version 2)
Clavibacter michiganensis subsp. sepedonicus (strain ATCC 33113 / DSM 20744 / JCM 9667 / LMG 2889 / C-1)	31964	Genome Reviews	29-APR-2008 (Rel. 90, Last updated, Version 1)
Clostridiales genomosp. BVAB3 (strain UPII9-5)	699246	EBI	22-SEP-2010 (Rel. 106, Last updated, Version 2)
Clostridium acetobutylicum (strain ATCC 824 / DSM 792 / JCM 1419 / LMG 5710 / VKM B-1787)	272562	Genome Reviews	02-MAR-2010 (Rel. 118, Last updated, Version 117)
Clostridium acetobutylicum (strain EA 2018)	863638	EBI	09-MAR-2011 (Rel. 108, Last updated, Version 1)
Clostridium beijerinckii (strain ATCC 51743 / NCIMB 8052)	290402	Genome Reviews	18-MAR-2008 (Rel. 88, Last updated, Version 2)
Clostridium botulinum (strain 230613 / Type F)	758678	EBI	03-MAY-2010 (Rel. 104, Last updated, Version 1)
Clostridium botulinum (strain 657 / Type Ba4)	515621	Genome Reviews	25-MAY-2010 (Rel. 121, Last updated, Version 13)
Clostridium botulinum (strain Alaska E43 / Type E3)	508767	Genome Reviews	02-SEP-2008 (Rel. 95, Last updated, Version 2)
Clostridium botulinum (strain ATCC 19397 / Type A)	441770	Genome Reviews	23-OCT-2007 (Rel. 82, Last updated, Version 2)
Clostridium botulinum (strain Eklund 17B / Type B)	508765	Genome Reviews	02-SEP-2008 (Rel. 95, Last updated, Version 2)
Clostridium botulinum (strain Hall / ATCC 3502 / NCTC 13319 / Type A)	441771	Genome Reviews	23-OCT-2007 (Rel. 82, Last updated, Version 2)
Clostridium botulinum (strain Kyoto / Type A2)	536232	Genome Reviews	09-FEB-2010 (Rel. 117, Last updated, Version 10)
Clostridium botulinum (strain Langeland / NCTC 10281 / Type F)	441772	Genome Reviews	23-OCT-2007 (Rel. 82, Last updated, Version 2)
Clostridium botulinum (strain Loch Maree / Type A3)	498214	Genome Reviews	01-JUL-2008 (Rel. 93, Last updated, Version 3)
Clostridium botulinum (strain Okra / Type B1)	498213	Genome Reviews	01-JUL-2008 (Rel. 93, Last updated, Version 3)
Clostridium cellulolyticum (strain ATCC 35319 / DSM 5812 / JCM 6584 / H10)	394503	EBI	15-JAN-2009 (Rel. 99, Last updated, Version 1)
Clostridium cellulovorans (strain ATCC 35296 / DSM 3052 / OCM 3 / 743B)	573061	EBI	23-NOV-2011 (Rel. 110, Last updated, Version 3)
Clostridium difficile (strain 630)	272563	EBI	20-SEP-2006 (Rel. 89, Last updated, Version 3)
Clostridium difficile (strain CD196)	645462	EBI	02-JUN-2010 (Rel. 105, Last updated, Version 3)
Clostridium difficile (strain R20291)	645463	EBI	21-APR-2010 (Rel. 104, Last updated, Version 4)
Clostridium kluyveri (strain ATCC 8527 / DSM 555 / NCIMB 10680)	431943	Genome Reviews	18-MAR-2008 (Rel. 88, Last updated, Version 2)
Clostridium ljungdahlii (strain ATCC 55383 / DSM 13528 / PETC)	748727	EBI	28-JUL-2010 (Rel. 105, Last updated, Version 2)
Clostridium novyi (strain NT)	386415	EBI	30-NOV-2006 (Rel. 89, Last updated, Version 2)
Clostridium perfringens (strain 13 / Type A)	195102	Genome Reviews	01-SEP-2009 (Rel. 110, Last updated, Version 111)
Clostridium perfringens (strain ATCC 13124 / NCTC 8237 / Type A)	195103	EBI	03-AUG-2006 (Rel. 88, Last updated, Version 2)
Clostridium perfringens (strain SM101 / Type A)	289380	EBI	03-AUG-2006 (Rel. 88, Last updated, Version 2)
Clostridium phytofermentans (strain ATCC 700394 / DSM 18823 / ISDg)	357809	Genome Reviews	18-MAR-2008 (Rel. 88, Last updated, Version 2)
Clostridium saccharolyticum (strain ATCC 35040 / DSM 2544 / NRCC 2533 / WM1)	610130	EBI	23-NOV-2011 (Rel. 110, Last updated, Version 3)
Clostridium sticklandii (strain ATCC 12662 / DSM 519 / JCM 1433 / NCIB 10654)	499177	EBI	15-OCT-2010 (Rel. 106, Last updated, Version 1)
Clostridium tetani (strain Massachusetts / E88)	212717	Genome Reviews	02-MAR-2010 (Rel. 118, Last updated, Version 117)
Clostridium thermocellum (strain ATCC 27405 / DSM 1237)	203119	Genome Reviews	17-APR-2007 (Rel. 72, Last updated, Version 2)
Clostridium thermocellum (strain DSM 1313 / LMG 6656 / LQ8)	637887	EBI	22-MAY-2011 (Rel. 108, Last updated, Version 2)
Cochliobolus lunatus	5503	JGI	JGI; Coclu2; 21-MAY-2012
Collimonas fungivorans (strain Ter331)	1005048	EBI	23-NOV-2011 (Rel. 110, Last updated, Version 2)
Colwellia psychrerythraea (strain 34H / ATCC BAA-681)	167879	EBI	04-AUG-2005 (Rel. 84, Last updated, Version 2)
Conexibacter woesei (strain DSM 14684 / JCM 11494 / NBRC 100937 / ID131577)	469383	EBI	23-NOV-2011 (Rel. 110, Last updated, Version 4)
Coniophora puteana (strain RWD-64-598)	741705	JGI	JGI; Conpu1; 07-MAR-2012
Coprinopsis cinerea	5346	JGI	JGI; Copci1; 07-MAR-2012
Coprothermobacter proteolyticus (strain ATCC 35245 / DSM 5265 / BT)	309798	Genome Reviews	16-DEC-2008 (Rel. 100, Last updated, Version 2)
Coraliomargarita akajimensis (strain DSM 45221 / IAM 15411 / JCM 23193 / KCTC 12865)	583355	Genome Reviews	07-JUN-2011 (Rel. 130, Last updated, Version 7)
Coriobacterium glomerans (strain ATCC 49209 / DSM 20642 / JCM 10262 / PW2)	700015	EBI	12-OCT-2011 (Rel. 110, Last updated, Version 3)
Corynebacterium aurimucosum (strain ATCC 700975 / DSM 44827 / CN-1)	548476	Genome Reviews	03-NOV-2009 (Rel. 113, Last updated, Version 5)
Corynebacterium diphtheriae (strain 31A)	698962	EBI	06-JUN-2012 (Rel. 113, Last updated, Version 3)
Corynebacterium diphtheriae (strain ATCC 27012 / C7 (beta))	698963	EBI	06-JUN-2012 (Rel. 113, Last updated, Version 2)
Corynebacterium diphtheriae (strain ATCC 700971 / NCTC 13129 / Biotype gravis)	257309	Genome Reviews	02-MAR-2010 (Rel. 118, Last updated, Version 119)
Corynebacterium efficiens (strain DSM 44549 / YS-314 / AJ 12310 / JCM 11189 / NBRC 100395)	196164	NCBI	NC_004369.1 GI:25026556
Corynebacterium glutamicum (strain ATCC 13032 / DSM 20300 / JCM 1318 / LMG 3730 / NCIMB 10025)	196627	Genome Reviews	24-NOV-2009 (Rel. 114, Last updated, Version 112)
Corynebacterium glutamicum (strain R)	340322	Genome Reviews	26-JUN-2007 (Rel. 76, Last updated, Version 3)
Corynebacterium jeikeium (strain K411)	306537	EBI	27-JUL-2005 (Rel. 84, Last updated, Version 2)
Corynebacterium kroppenstedtii (strain DSM 44385 / CCUG 35717)	645127	Genome Reviews	22-DEC-2009 (Rel. 115, Last updated, Version 6)
Corynebacterium pseudotuberculosis (strain C231)	681645	Genome Reviews	08-MAR-2011 (Rel. 129, Last updated, Version 4)
Corynebacterium pseudotuberculosis (strain FRC41)	765874	Genome Reviews	02-NOV-2010 (Rel. 126, Last updated, Version 1)
Corynebacterium pseudotuberculosis (strain I19)	889513	EBI	27-OCT-2011 (Rel. 110, Last updated, Version 3)
Corynebacterium resistens (strain DSM 45100 / JCM 12819 / GTC 2026)	662755	EBI	03-MAY-2012 (Rel. 112, Last updated, Version 3)
Corynebacterium urealyticum (strain ATCC 43042 / DSM 7109)	504474	Genome Reviews	23-SEP-2008 (Rel. 96, Last updated, Version 1)
Coxiella burnetii (strain CbuG_Q212)	434923	Genome Reviews	12-MAY-2009 (Rel. 106, Last updated, Version 6)
Coxiella burnetii (strain Dugway 5J108-111)	434922	Genome Reviews	18-MAR-2008 (Rel. 88, Last updated, Version 2)
Coxiella burnetii (strain RSA 331 / Henzerling II)	360115	Genome Reviews	18-MAR-2008 (Rel. 88, Last updated, Version 2)
Coxiella burnetii (strain RSA 493 / Nine Mile phase I)	227377	Genome Reviews	02-MAR-2010 (Rel. 118, Last updated, Version 118)
Croceibacter atlanticus (strain ATCC BAA-628 / HTCC2559 / KCTC 12090)	216432	EBI	07-SEP-2010 (Rel. 106, Last updated, Version 2)
Cronobacter sakazakii (strain ATCC BAA-894)	290339	Genome Reviews	04-DEC-2007 (Rel. 84, Last updated, Version 2)
Cronobacter turicensis (strain DSM 18703 / LMG 23827 / z3032)	693216	EBI	16-AUG-2011 (Rel. 109, Last updated, Version 9)
Cryphonectria parasitica	5116	JGI	JGI; Crypa2; 07-MAR-2012
Cryptobacterium curtum (strain ATCC 700683 / DSM 15641 / 12-3)	469378	Genome Reviews	22-DEC-2009 (Rel. 115, Last updated, Version 3)
Cryptococcus gattii	294750	BROAD Institute	SCNB1; 12-Feb-2007
Cryptococcus neoformans	5207	EBI	15-FEB-2005 (Rel. 82, Last updated, Version 3)
Cryptosporidium parvum	5807	EBI	27-FEB-2007 (Rel. 90, Last updated, Version 1)
Culex quinquefasciatus	7176	EnsemblGenomes	Ensembl Metazoa v6; CpipJ1; 12-AUG-2010
Cupriavidus necator (strain ATCC 17699 / H16 / DSM 428 / Stanier 337)	381666	Genome Reviews	07-JUN-2011 (Rel. 130, Last updated, Version 64)
Cupriavidus pinatubonensis (strain JMP 134 / LMG 1197)	264198	Genome Reviews	07-JUN-2011 (Rel. 130, Last updated, Version 87)
Cupriavidus taiwanensis (strain R1 / LMG 19424)	164546	Genome Reviews	04-NOV-2008 (Rel. 98, Last updated, Version 7)
Cyanobacterium aponinum (strain PCC 10605)	755178	EBI	23-JUL-2013 (Rel. 117, Last updated, Version 2)
Cyanothece sp. (strain ATCC 51142)	43989	Genome Reviews	02-SEP-2008 (Rel. 95, Last updated, Version 2)
Cyanothece sp. (strain PCC 7424)	65393	Genome Reviews	15-JUN-2010 (Rel. 122, Last updated, Version 17)
Cyanothece sp. (strain PCC 7425 / ATCC 29141)	395961	Genome Reviews	12-MAY-2009 (Rel. 106, Last updated, Version 2)
Cyanothece sp. (strain PCC 7822)	497965	Genome Reviews	08-MAR-2011 (Rel. 129, Last updated, Version 3)
Cyanothece sp. (strain PCC 8801)	41431	Genome Reviews	08-MAR-2011 (Rel. 129, Last updated, Version 24)
Cyanothece sp. (strain PCC 8802)	395962	Genome Reviews	03-NOV-2009 (Rel. 113, Last updated, Version 1)
Cyclobacterium marinum (strain ATCC 25205 / DSM 745)	880070	EBI	04-AUG-2011 (Rel. 109, Last updated, Version 1)
Cytophaga hutchinsonii (strain ATCC 33406 / NCIMB 9469)	269798	EBI	12-JUL-2006 (Rel. 88, Last updated, Version 1)
Danio rerio	7955	Ensembl	Ensembl 70; Zv9; 12-DEC-2012
Daphnia pulex	6669	JGI	Frozen gene catalog, version 1.1
Dasypus novemcinctus	9361	Ensembl	Ensembl 66; dasNov2; 20-FEB-2012
Debaryomyces hansenii (strain ATCC 36239 / CBS 767 / JCM 1990 / NBRC 0083 / IGC 2968)	284592	EBI	10-SEP-2008 (Rel. 97, Last updated, Version 9)
Dechloromonas aromatica (strain RCB)	159087	EBI	06-AUG-2005 (Rel. 84, Last updated, Version 1)
Deferribacter desulfuricans (strain DSM 14783 / JCM 11476 / NBRC 101012 / SSM1)	639282	Genome Reviews	10-AUG-2010 (Rel. 124, Last updated, Version 3)
Dehalococcoides ethenogenes (strain 195)	243164	EBI	25-AUG-2005 (Rel. 85, Last updated, Version 1)
Dehalococcoides sp. (strain BAV1)	216389	Genome Reviews	18-MAR-2008 (Rel. 88, Last updated, Version 2)
Dehalococcoides sp. (strain CBDB1)	255470	EBI	20-OCT-2005 (Rel. 85, Last updated, Version 2)
Dehalococcoides sp. (strain VS)	311424	Genome Reviews	25-MAY-2010 (Rel. 121, Last updated, Version 4)
Dehalogenimonas lykanthroporepellens (strain ATCC BAA-1523 / JCM 15061 / BL-DC-9)	552811	EBI	23-NOV-2011 (Rel. 110, Last updated, Version 2)
Deinococcus deserti (strain VCD115 / DSM 17065 / LMG 22923)	546414	Genome Reviews	07-JUL-2009 (Rel. 108, Last updated, Version 2)
Deinococcus geothermalis (strain DSM 11300)	319795	EBI	08-MAY-2006 (Rel. 87, Last updated, Version 1)
Deinococcus proteolyticus (strain ATCC 35074 / DSM 20540 / JCM 6276 / NBRC 101906 / NCIMB 13154 / VKM Ac-1939 / CCM 2703)	693977	EBI	10-OCT-2011 (Rel. 110, Last updated, Version 3)
Deinococcus radiodurans (strain ATCC 13939 / DSM 20539 / JCM 16871 / LMG 4051 / NBRC 15346 / NCIMB 9279 / R1 / VKM B-1422)	243230	Genome Reviews	01-SEP-2009 (Rel. 110, Last updated, Version 111)
Dekkera bruxellensis	5007	JGI	JGI; Dekbr2; 07-MAR-2012
Delftia acidovorans (strain DSM 14801 / SPH-1)	398578	Genome Reviews	02-SEP-2008 (Rel. 95, Last updated, Version 3)
Desulfatibacillum alkenivorans (strain AK-01)	439235	Genome Reviews	12-MAY-2009 (Rel. 106, Last updated, Version 2)
Desulfitobacterium dichloroeliminans (strain LMG P-21439 / DCA1)	871963	EBI	18-JUL-2013 (Rel. 117, Last updated, Version 2)
Desulfitobacterium hafniense (strain DCB-2 / DSM 10664)	272564	Genome Reviews	24-NOV-2009 (Rel. 114, Last updated, Version 7)
Desulfitobacterium hafniense (strain Y51)	138119	EBI	28-JUN-2006 (Rel. 88, Last updated, Version 2)
Desulfobacca acetoxidans (strain ATCC 700848 / DSM 11109 / ASRB2)	880072	EBI	12-OCT-2011 (Rel. 110, Last updated, Version 4)
Desulfobacterium autotrophicum (strain ATCC 43914 / DSM 3382 / HRM2)	177437	Genome Reviews	07-JUL-2009 (Rel. 108, Last updated, Version 2)
Desulfobulbus propionicus (strain ATCC 33891 / DSM 2032 / 1pr3)	577650	EBI	12-OCT-2011 (Rel. 110, Last updated, Version 3)
Desulfocapsa sulfexigens (strain DSM 10523 / SB164P1)	1167006	EBI	21-FEB-2013 (Rel. 115, Last updated, Version 1)
Desulfococcus oleovorans (strain DSM 6200 / Hxd3)	96561	Genome Reviews	02-SEP-2008 (Rel. 95, Last updated, Version 3)
Desulfohalobium retbaense (strain DSM 5692)	485915	Genome Reviews	02-NOV-2010 (Rel. 126, Last updated, Version 13)
Desulfomicrobium baculatum (strain DSM 4028 / VKM B-1378)	525897	Genome Reviews	08-MAR-2011 (Rel. 129, Last updated, Version 17)
Desulfomonile tiedjei (strain ATCC 49306 / DSM 6799 / DCB-1)	706587	EBI	18-JUL-2013 (Rel. 117, Last updated, Version 2)
Desulforudis audaxviator (strain MP104C)	477974	Genome Reviews	01-JUL-2008 (Rel. 93, Last updated, Version 2)
Desulfosporosinus acidiphilus (strain DSM 22704 / JCM 16185 / SJ4)	646529	EBI	18-JUL-2013 (Rel. 117, Last updated, Version 3)
Desulfotalea psychrophila (strain LSv54 / DSM 12343)	177439	Genome Reviews	02-MAR-2010 (Rel. 118, Last updated, Version 101)
Desulfotomaculum acetoxidans (strain ATCC 49208 / DSM 771 / VKM B-1644)	485916	Genome Reviews	09-FEB-2010 (Rel. 117, Last updated, Version 4)
Desulfotomaculum kuznetsovii (strain DSM 6115 / VKM B-1805 / 17)	760568	EBI	14-OCT-2011 (Rel. 110, Last updated, Version 2)
Desulfotomaculum reducens (strain MI-1)	349161	Genome Reviews	26-FEB-2008 (Rel. 87, Last updated, Version 1)
Desulfotomaculum ruminis (strain ATCC 23193 / DSM 2154 / NCIB 8452 / DL)	696281	EBI	14-OCT-2011 (Rel. 110, Last updated, Version 2)
Desulfovibrio desulfuricans (strain G20)	207559	EBI	29-OCT-2005 (Rel. 85, Last updated, Version 1)
Desulfovibrio magneticus (strain ATCC 700980 / DSM 13731 / RS-1)	573370	Genome Reviews	15-JUN-2010 (Rel. 122, Last updated, Version 13)
Desulfovibrio salexigens (strain ATCC 14822 / DSM 2638 / NCIB 8403 / VKM B-1763)	526222	EBI	28-JUN-2009 (Rel. 101, Last updated, Version 1)
Desulfovibrio vulgaris (strain Hildenborough / ATCC 29579 / NCIMB 8303)	882	Genome Reviews	02-MAR-2010 (Rel. 118, Last updated, Version 110)
Desulfovibrio vulgaris (strain Miyazaki F / DSM 19637)	883	Genome Reviews	09-FEB-2010 (Rel. 117, Last updated, Version 13)
Desulfovibrio vulgaris (strain RCH1)	573059	Genome Reviews	08-MAR-2011 (Rel. 129, Last updated, Version 1)
Desulfovibrio vulgaris subsp. vulgaris (strain DP4)	391774	Genome Reviews	17-APR-2007 (Rel. 72, Last updated, Version 3)
Desulfurispirillum indicum (strain ATCC BAA-1389 / S5)	653733	EBI	23-NOV-2011 (Rel. 110, Last updated, Version 2)
Desulfurivibrio alkaliphilus (strain DSM 19089 / UNIQEM U267 / AHT2)	589865	Genome Reviews	08-MAR-2011 (Rel. 129, Last updated, Version 4)
Desulfurococcus kamchatkensis (strain 1221n / DSM 18924)	490899	Genome Reviews	16-JUN-2009 (Rel. 107, Last updated, Version 3)
Desulfurococcus mucosus (strain ATCC 35584 / DSM 2162 / JCM 9187 / O7/1)	765177	EBI	10-OCT-2011 (Rel. 110, Last updated, Version 2)
Dichelobacter nodosus (strain VCS1703A)	246195	Genome Reviews	10-JUL-2007 (Rel. 77, Last updated, Version 2)
Dichomitus squalens (strain LYAD-421)	732165	JGI	JGI; Dicsq1; 07-MAR-2012
Dickeya dadantii (strain 3937)	198628	Genome Reviews	07-JUN-2011 (Rel. 130, Last updated, Version 4)
Dickeya dadantii (strain Ech703)	579405	Genome Reviews	09-FEB-2010 (Rel. 117, Last updated, Version 8)
Dickeya zeae (strain Ech1591)	561229	Genome Reviews	22-DEC-2009 (Rel. 115, Last updated, Version 6)
Dictyoglomus thermophilum (strain ATCC 35947 / DSM 3960 / H-6-12)	309799	Genome Reviews	16-DEC-2008 (Rel. 100, Last updated, Version 1)
Dictyoglomus turgidum (strain Z-1310 / DSM 6724)	515635	Genome Reviews	16-JUN-2009 (Rel. 107, Last updated, Version 3)
Dictyostelium discoideum	44689	dictyBase	release-2-12; 08-30-2009 01:33
Dictyostelium purpureum	5786	JGI	Dicpu1; 12-Feb-2007
Dinoroseobacter shibae (strain DFL 12)	398580	Genome Reviews	18-MAR-2008 (Rel. 88, Last updated, Version 1)
Dipodomys ordii	10020	Ensembl	Ensembl 70; dipOrd1; 11-DEC-2012
Drosophila grimshawi	7222	EnsemblGenomes	Ensembl Metazoa v5; dgri_r1.3_FB2008_07; 15-MAY-2010
Drosophila melanogaster	7227	Ensembl	Ensembl 73; BDGP5; 24-AUG-2013
Drosophila pseudoobscura pseudoobscura	46245	FlyBase	Release 2.0; 11-Nov-05
Drosophila virilis	7244	EnsemblGenomes	Ensembl Metazoa v5; dvir_r1.2_FB2008_07; 15-MAY-2010
Drosophila willistoni	7260	EnsemblGenomes	Ensembl Metazoa 3; dwil_r1.3_FB2008_07; 20-AUG-2009
Dyadobacter fermentans (strain ATCC 700827 / DSM 18053 / NS114)	471854	Genome Reviews	24-NOV-2009 (Rel. 114, Last updated, Version 3)
Echinops telfairi	9371	Ensembl	Ensembl 70; TENREC; 11-DEC-2012
Edwardsiella ictaluri (strain 93-146)	634503	Genome Reviews	09-FEB-2010 (Rel. 117, Last updated, Version 8)
Edwardsiella tarda (strain EIB202)	498217	Genome Reviews	08-MAR-2011 (Rel. 129, Last updated, Version 13)
Edwardsiella tarda (strain FL6-60)	718251	Genome Reviews	08-MAR-2011 (Rel. 129, Last updated, Version 3)
Ehrlichia canis (strain Jake)	269484	EBI	23-AUG-2005 (Rel. 84, Last updated, Version 2)
Ehrlichia chaffeensis (strain ATCC CRL-10679 / Arkansas)	205920	EBI	23-FEB-2006 (Rel. 86, Last updated, Version 1)
Ehrlichia ruminantium (strain Gardel)	302409	EBI	17-APR-2005 (Rel. 83, Last updated, Version 3)
Ehrlichia ruminantium (strain Welgevonden)	254945	EBI	17-APR-2005 (Rel. 83, Last updated, Version 3)
Elusimicrobium minutum (strain Pei191)	445932	Genome Reviews	02-SEP-2008 (Rel. 95, Last updated, Version 1)
Emericella nidulans	162425	JGI	JGI; Aspnid1; 07-MAR-2012
Emericella nidulans (strain FGSC A4 / ATCC 38163 / CBS 112.46 / NRRL 194 / M139)	227321	EnsemblGenomes	Ensembl Fungi v4; Eurofung Sep 2006; 17-FEB-2010
Emiliania huxleyi	280463	JGI	v1.0
Emticicia oligotrophica (strain DSM 17448 / GPTSA100-15)	929562	EBI	18-JUL-2013 (Rel. 117, Last updated, Version 2)
Encephalitozoon cuniculi (strain GB-M1)	284813	EBI	30-JUN-2009 (Rel. 101, Last updated, Version 6)
Enterobacter aerogenes (strain ATCC 13048 / DSM 30053 / JCM 1235 / KCTC 2190 / NBRC 13534 / NCIMB 10102 / NCTC 10006)	1028307	EBI	23-NOV-2011 (Rel. 110, Last updated, Version 2)
Enterobacter asburiae (strain LF7a)	640513	EBI	31-AUG-2011 (Rel. 109, Last updated, Version 1)
Enterobacter cloacae (strain SCF1)	701347	Genome Reviews	08-MAR-2011 (Rel. 129, Last updated, Version 1)
Enterobacter sp. (strain 638)	399742	Genome Reviews	05-FEB-2008 (Rel. 86, Last updated, Version 2)
Enterococcus faecalis (strain ATCC 700802 / V583)	226185	Genome Reviews	01-SEP-2009 (Rel. 110, Last updated, Version 111)
Equus caballus	9796	Ensembl	Ensembl 70; EquCab2; 11-DEC-2012
Erinaceus europaeus	9365	Ensembl	Ensembl 70; HEDGEHOG; 12-DEC-2012
Erwinia amylovora (strain CFBP1430)	665029	EBI	01-APR-2010 (Rel. 104, Last updated, Version 2)
Erwinia billingiae (strain Eb661)	634500	EBI	28-JUN-2010 (Rel. 105, Last updated, Version 2)
Erwinia carotovora subsp. atroseptica (strain SCRI 1043 / ATCC BAA-672)	218491	Genome Reviews	02-MAR-2010 (Rel. 118, Last updated, Version 104)
Erwinia pyrifoliae (strain Ep1/96)	634499	EBI	22-JUN-2010 (Rel. 105, Last updated, Version 9)
Erwinia tasmaniensis (strain DSM 17950 / Et1/99)	338565	Genome Reviews	14-OCT-2008 (Rel. 97, Last updated, Version 1)
Erythrobacter litoralis (strain HTCC2594)	314225	EBI	12-JAN-2006 (Rel. 86, Last updated, Version 1)
Escherichia coli	1040638	NCBI	AFOB02000109.1 GI:340738205
Escherichia coli O103:H2 (strain 12009 / EHEC)	585395	EBI	26-OCT-2009 (Rel. 102, Last updated, Version 2)
Escherichia coli O111:H- (strain 11128 / EHEC)	585396	Genome Reviews	07-JUN-2011 (Rel. 130, Last updated, Version 17)
Escherichia coli O127:H6 (strain E2348/69 / EPEC)	574521	Genome Reviews	07-JUL-2009 (Rel. 108, Last updated, Version 3)
Escherichia coli O139:H28 (strain E24377A / ETEC)	331111	Genome Reviews	05-FEB-2008 (Rel. 86, Last updated, Version 2)
Escherichia coli O150:H5 (strain SE15)	431946	EBI	05-FEB-2010 (Rel. 103, Last updated, Version 2)
Escherichia coli O157:H7	155864	Genome Reviews	23-MAR-2010 (Rel. 119, Last updated, Version 119)
Escherichia coli O157:H7 (strain EC4115 / EHEC)	444450	Genome Reviews	16-DEC-2008 (Rel. 100, Last updated, Version 1)
Escherichia coli O157:H7 (strain TW14359 / EHEC)	544404	Genome Reviews	22-DEC-2009 (Rel. 115, Last updated, Version 4)
Escherichia coli O17:K52:H18 (strain UMN026 / ExPEC)	585056	Genome Reviews	12-MAY-2009 (Rel. 106, Last updated, Version 3)
Escherichia coli O1:K1 / APEC	405955	EBI	05-OCT-2006 (Rel. 89, Last updated, Version 1)
Escherichia coli O44:H18 (strain 042 / EAEC)	216592	EBI	28-JAN-2010 (Rel. 103, Last updated, Version 1)
Escherichia coli O45:K1 (strain S88 / ExPEC)	585035	Genome Reviews	16-JUN-2009 (Rel. 107, Last updated, Version 4)
Escherichia coli O55:H7 (strain CB9615 / EPEC)	701177	EBI	09-MAR-2010 (Rel. 104, Last updated, Version 1)
Escherichia coli O6:H1 (strain CFT073 / ATCC 700928 / UPEC)	199310	Genome Reviews	17-APR-2007 (Rel. 72, Last updated, Version 74)
Escherichia coli O6:K15:H31 (strain 536 / UPEC)	362663	Genome Reviews	23-MAR-2010 (Rel. 119, Last updated, Version 58)
Escherichia coli O78:H11 (strain H10407 / ETEC)	316401	EBI	21-OCT-2010 (Rel. 106, Last updated, Version 1)
Escherichia coli O7:K1 (strain IAI39 / ExPEC)	585057	Genome Reviews	12-MAY-2009 (Rel. 106, Last updated, Version 3)
Escherichia coli O81 (strain ED1a)	585397	Genome Reviews	16-JUN-2009 (Rel. 107, Last updated, Version 4)
Escherichia coli O8 (strain IAI1)	585034	Genome Reviews	07-JUL-2009 (Rel. 108, Last updated, Version 5)
Escherichia coli O9:H4 (strain HS)	331112	Genome Reviews	05-FEB-2008 (Rel. 86, Last updated, Version 2)
Escherichia coli OR:K5:H- (strain ABU 83972)	655817	Genome Reviews	07-JUN-2011 (Rel. 130, Last updated, Version 3)
Escherichia coli (strain 55989 / EAEC)	585055	Genome Reviews	12-MAY-2009 (Rel. 106, Last updated, Version 3)
Escherichia coli (strain ATCC 33849 / DSM 4235 / NCIB 12045 / K12 / DH1)	536056	Genome Reviews	10-AUG-2010 (Rel. 124, Last updated, Version 10)
Escherichia coli (strain ATCC 55124 / KO11)	595495	EBI	23-NOV-2011 (Rel. 110, Last updated, Version 3)
Escherichia coli (strain ATCC 8739 / DSM 1576 / Crooks)	481805	Genome Reviews	01-JUL-2008 (Rel. 93, Last updated, Version 3)
Escherichia coli (strain B / BL21)	511693	Genome Reviews	13-OCT-2009 (Rel. 112, Last updated, Version 2)
Escherichia coli (strain B / BL21-DE3)	469008	Genome Reviews	15-JUN-2010 (Rel. 122, Last updated, Version 7)
Escherichia coli (strain B / REL606)	413997	Genome Reviews	08-MAR-2011 (Rel. 129, Last updated, Version 17)
Escherichia coli (strain K12 / DH10B)	316385	Genome Reviews	01-JUL-2008 (Rel. 93, Last updated, Version 2)
Escherichia coli (strain K12 / MC4100 / BW2952)	595496	Genome Reviews	09-FEB-2010 (Rel. 117, Last updated, Version 8)
Escherichia coli (strain SE11)	409438	Genome Reviews	10-FEB-2009 (Rel. 102, Last updated, Version 2)
Escherichia coli (strain SMS-3-5 / SECEC)	439855	Genome Reviews	01-JUL-2008 (Rel. 93, Last updated, Version 3)
Escherichia coli (strain UM146)	869729	EBI	23-NOV-2011 (Rel. 110, Last updated, Version 3)
Escherichia coli (strain UTI89 / UPEC)	364106	Genome Reviews	23-MAR-2010 (Rel. 119, Last updated, Version 61)
Escherichia fergusonii (strain ATCC 35469 / DSM 13698 / CDC 0568-73)	585054	EBI	27-JAN-2010 (Rel. 103, Last updated, Version 3)
Ethanoligenens harbinense (strain DSM 18485 / JCM 12961 / CGMCC 1.5033 / YUAN-3)	663278	EBI	23-NOV-2011 (Rel. 110, Last updated, Version 3)
Eubacterium eligens (strain ATCC 27750 / VPI C15-48)	515620	Genome Reviews	03-NOV-2009 (Rel. 113, Last updated, Version 4)
Eubacterium limosum (strain KIST612)	903814	EBI	02-DEC-2011 (Rel. 111, Last updated, Version 2)
Eubacterium rectale (strain ATCC 33656 / VPI 0990)	515619	Genome Reviews	25-MAY-2010 (Rel. 121, Last updated, Version 12)
Eurotium herbariorum	41413	JGI	JGI; Eurhe1; 12-MAR-2012
Exiguobacterium sibiricum (strain DSM 17290 / JCM 13490 / 255-15)	262543	Genome Reviews	01-JUL-2008 (Rel. 93, Last updated, Version 2)
Exiguobacterium sp. (strain ATCC BAA-1283 / AT1b)	360911	Genome Reviews	24-NOV-2009 (Rel. 114, Last updated, Version 5)
Felis catus	9685	Ensembl	Ensembl 70; Felis_catus_6.2; 11-DEC-2012
Ferrimonas balearica (strain DSM 9799 / CCM 4581 / PAT)	550540	Genome Reviews	08-MAR-2011 (Rel. 129, Last updated, Version 2)
Ferroglobus placidus (strain DSM 10642 / AEDII12DO)	589924	Genome Reviews	13-JUL-2010 (Rel. 123, Last updated, Version 2)
Fervidobacterium nodosum (strain ATCC 35602 / DSM 5306 / Rt17-B1)	381764	Genome Reviews	26-FEB-2008 (Rel. 87, Last updated, Version 2)
Fibrobacter succinogenes (strain ATCC 19169 / S85)	59374	Genome Reviews	22-DEC-2009 (Rel. 115, Last updated, Version 1)
Ficedula albicollis	59894	Ensembl	Ensembl 73; FicAlb_1.4; 23-AUG-2013
Filifactor alocis (strain ATCC 35896 / D40 B5)	546269	EBI	28-JAN-2011 (Rel. 107, Last updated, Version 1)
Finegoldia magna (strain ATCC 29328)	334413	Genome Reviews	01-JUL-2008 (Rel. 93, Last updated, Version 3)
Flavobacteriaceae bacterium (strain 3519-10)	531844	EBI	23-AUG-2009 (Rel. 101, Last updated, Version 2)
Flavobacterium branchiophilum (strain FL-15)	1034807	EBI	28-OCT-2011 (Rel. 110, Last updated, Version 2)
Flavobacterium johnsoniae (strain ATCC 17061 / DSM 2064 / UW101)	376686	Genome Reviews	23-SEP-2008 (Rel. 96, Last updated, Version 10)
Flavobacterium psychrophilum (strain JIP02/86 / ATCC 49511)	402612	Genome Reviews	11-SEP-2007 (Rel. 80, Last updated, Version 2)
Fluviicola taffensis (strain DSM 16823 / RW262 / RW262)	755732	EBI	23-NOV-2011 (Rel. 110, Last updated, Version 3)
Fomitiporia mediterranea (strain MF3/22)	694068	JGI	JGI; Fomme1; 07-MAR-2012
Fomitopsis pinicola (strain FP-58527)	743788	JGI	JGI; Fompi3; 05-JUL-2012
Francisella cf. novicida (strain 3523)	676032	EBI	22-MAY-2011 (Rel. 108, Last updated, Version 3)
Francisella cf. novicida (strain Fx1)	984129	EBI	22-MAY-2011 (Rel. 108, Last updated, Version 3)
Francisella philomiragia subsp. philomiragia (strain ATCC 25017)	484022	Genome Reviews	29-APR-2008 (Rel. 90, Last updated, Version 1)
Francisella tularensis subsp. holarctica (strain FTNF002-00 / FTA)	458234	Genome Reviews	04-NOV-2008 (Rel. 98, Last updated, Version 16)
Francisella tularensis subsp. holarctica (strain LVS)	376619	EBI	02-MAR-2006 (Rel. 87, Last updated, Version 1)
Francisella tularensis subsp. holarctica (strain OSU18)	393011	Genome Reviews	14-NOV-2006 (Rel. 62, Last updated, Version 1)
Francisella tularensis subsp. mediasiatica (strain FSC147)	441952	Genome Reviews	02-SEP-2008 (Rel. 95, Last updated, Version 2)
Francisella tularensis subsp. novicida (strain U112)	401614	EBI	30-NOV-2006 (Rel. 89, Last updated, Version 1)
Francisella tularensis subsp. tularensis (strain FSC 198)	393115	EBI	12-JUL-2006 (Rel. 88, Last updated, Version 1)
Francisella tularensis subsp. tularensis (strain NE061598)	510831	Genome Reviews	25-MAY-2010 (Rel. 121, Last updated, Version 4)
Francisella tularensis subsp. tularensis (strain SCHU S4 / Schu 4)	177416	EBI	15-APR-2005 (Rel. 83, Last updated, Version 5)
Francisella tularensis subsp. tularensis (strain WY96-3418)	418136	Genome Reviews	26-JUN-2007 (Rel. 76, Last updated, Version 3)
Frankia alni (strain ACN14a)	326424	EBI	06-FEB-2007 (Rel. 90, Last updated, Version 4)
Frankia sp. (strain CcI3)	106370	EBI	24-FEB-2006 (Rel. 86, Last updated, Version 3)
Frankia sp. (strain EAN1pec)	298653	Genome Reviews	01-JUL-2008 (Rel. 93, Last updated, Version 2)
Frankia sp. (strain EuI1c)	298654	EBI	07-NOV-2010 (Rel. 106, Last updated, Version 1)
Frankia symbiont subsp. Datisca glomerata	656024	EBI	14-OCT-2011 (Rel. 110, Last updated, Version 2)
Frateuria aurantia (strain ATCC 33424 / DSM 6220 / NBRC 3245 / NCIMB 13370)	767434	EBI	05-MAR-2012 (Rel. 112, Last updated, Version 1)
Fusarium oxysporum f. sp. lycopersici (strain 4287 / CBS 123668 / FGSC 9935 / NRRL 34936)	426428	EnsemblGenomes	Ensembl Fungi 16; FO2; 19-OCT-2012
Fusobacterium nucleatum subsp. nucleatum (strain ATCC 25586 / CIP 101130 / JCM 8532 / LMG 13131)	190304	Genome Reviews	01-SEP-2009 (Rel. 110, Last updated, Version 108)
Gadus morhua	8049	Ensembl	Ensembl 70; gadMor1; 11-DEC-2012
Gallibacterium anatis (strain UMN179)	1005058	EBI	06-JUL-2011 (Rel. 109, Last updated, Version 2)
Gallus gallus	9031	Ensembl	Ensembl 70; WASHUC2; 11-DEC-2012
Gardnerella vaginalis (strain 409-05)	553190	Genome Reviews	25-MAY-2010 (Rel. 121, Last updated, Version 2)
Gasterosteus aculeatus	69293	Ensembl	Ensembl 70; BROADS1; 12-DEC-2012
Geobacillus kaustophilus (strain HTA426)	235909	EBI	BA000043.1; 06-DEC-2004 (Rel. 82, Last updated, Version 1)
Geobacillus sp. (strain WCH70)	471223	Genome Reviews	13-OCT-2009 (Rel. 112, Last updated, Version 3)
Geobacillus sp. (strain Y412MC10)	481743	EBI	10-FEB-2010 (Rel. 103, Last updated, Version 1)
Geobacillus sp. (strain Y412MC61)	544556	Genome Reviews	25-MAY-2010 (Rel. 121, Last updated, Version 7)
Geobacillus sp. (strain Y4.1MC1)	581103	EBI	23-NOV-2011 (Rel. 110, Last updated, Version 3)
Geobacillus thermodenitrificans (strain NG80-2)	420246	Genome Reviews	26-JUN-2007 (Rel. 76, Last updated, Version 2)
Geobacter bemidjiensis (strain Bem / ATCC BAA-1014 / DSM 16622)	404380	Genome Reviews	16-DEC-2008 (Rel. 100, Last updated, Version 2)
Geobacter lovleyi (strain ATCC BAA-1151 / DSM 17278 / SZ)	398767	Genome Reviews	02-SEP-2008 (Rel. 95, Last updated, Version 1)
Geobacter metallireducens (strain GS-15 / ATCC 53774 / DSM 7210)	269799	EBI	28-OCT-2005 (Rel. 85, Last updated, Version 1)
Geobacter sp. (strain FRC-32)	316067	Genome Reviews	09-FEB-2010 (Rel. 117, Last updated, Version 12)
Geobacter sp. (strain M18)	443143	EBI	23-NOV-2011 (Rel. 110, Last updated, Version 3)
Geobacter sp. (strain M21)	443144	Genome Reviews	22-DEC-2009 (Rel. 115, Last updated, Version 6)
Geobacter sulfurreducens (strain ATCC 51573 / DSM 12127 / PCA)	243231	Genome Reviews	01-SEP-2009 (Rel. 110, Last updated, Version 112)
Geobacter uraniireducens (strain Rf4)	351605	Genome Reviews	18-MAR-2008 (Rel. 88, Last updated, Version 2)
Geodermatophilus obscurus (strain ATCC 25078 / DSM 43160 / JCM 3152 / G-20)	526225	Genome Reviews	15-JUN-2010 (Rel. 122, Last updated, Version 3)
Giardia intestinalis (strain ATCC 50803 / WB clone C6)	184922	GiardiaDB	GiardiaDB 1.2 (14 July 2009)
Gibberella zeae	5518	JGI	JGI; Fusgr1; 07-MAR-2012
Gloeobacter violaceus (strain PCC 7421)	251221	NCBI	NC_005125.1 GI:37519569
Gloeophyllum trabeum	104355	JGI	JGI; Glotr1_1; 07-MAR-2012
Gluconacetobacter diazotrophicus (strain ATCC 49037 / DSM 5601 / PAl5)	272568	Genome Reviews	18-MAR-2008 (Rel. 88, Last updated, Version 1)
Gluconobacter oxydans (strain 621H)	290633	EBI	17-APR-2005 (Rel. 83, Last updated, Version 3)
Glycine max	3847	EnsemblGenomes	Ensembl Plants 19; V1.0; 24-JUN-2013
Gordonia bronchialis (strain ATCC 25592 / DSM 43247 / JCM 3198 / NCTC 10667)	526226	Genome Reviews	08-MAR-2011 (Rel. 129, Last updated, Version 14)
Gorilla gorilla gorilla	9595	Ensembl	Ensembl 70; gorGor3.1; 12-DEC-2012
Gramella forsetii (strain KT0803)	411154	EBI	06-NOV-2006 (Rel. 89, Last updated, Version 1)
Granulibacter bethesdensis (strain ATCC BAA-1260 / CGDNIH1)	391165	Genome Reviews	14-NOV-2006 (Rel. 62, Last updated, Version 1)
Guillardia theta	55529	EBI	26-APR-2001 (Rel. 67, Last updated, Version 5)
Haemophilus ducreyi (strain 35000HP / ATCC 700724)	233412	NCBI	NC_002940.2 GI:33151282
Haemophilus influenzae (strain 86-028NP)	281310	EBI	14-JUL-2005 (Rel. 84, Last updated, Version 2)
Haemophilus influenzae (strain ATCC 51907 / DSM 11121 / KW20 / Rd)	71421	Genome Reviews	01-SEP-2009 (Rel. 110, Last updated, Version 111)
Haemophilus influenzae (strain PittEE)	374930	Genome Reviews	11-SEP-2007 (Rel. 80, Last updated, Version 2)
Haemophilus influenzae (strain PittGG)	374931	Genome Reviews	11-SEP-2007 (Rel. 80, Last updated, Version 2)
Haemophilus influenzae (strain R2846 / 12)	262727	Genome Reviews	08-MAR-2011 (Rel. 129, Last updated, Version 1)
Haemophilus influenzae (strain R2866)	262728	Genome Reviews	07-JUN-2011 (Rel. 130, Last updated, Version 2)
Haemophilus parasuis serovar 5 (strain SH0165)	557723	Genome Reviews	16-JUN-2009 (Rel. 107, Last updated, Version 3)
Haemophilus somnus (strain 129Pt)	205914	Genome Reviews	14-NOV-2006 (Rel. 62, Last updated, Version 1)
Haemophilus somnus (strain 2336)	228400	Genome Reviews	01-JUL-2008 (Rel. 93, Last updated, Version 3)
Hahella chejuensis (strain KCTC 2396)	349521	EBI	15-DEC-2005 (Rel. 86, Last updated, Version 1)
Halalkalicoccus jeotgali (strain DSM 18796 / CECT 7217 / JCM 14584 / KCTC 4019 / B3)	795797	Genome Reviews	30-NOV-2010 (Rel. 127, Last updated, Version 2)
Haliscomenobacter hydrossis (strain ATCC 27775 / DSM 1100 / LMG 10767 / O)	760192	EBI	12-OCT-2011 (Rel. 110, Last updated, Version 3)
Haloarcula hispanica (strain ATCC 33960 / DSM 4426 / JCM 8911 / NBRC 102182 / NCIMB 2187 / VKM B-1755)	634497	EBI	18-OCT-2011 (Rel. 110, Last updated, Version 2)
Haloarcula marismortui (strain ATCC 43049 / DSM 3752 / JCM 8966 / VKM B-1809)	272569	EBI	AY596297.1; 08-NOV-2004 (Rel. 81, Last updated, Version 2)
Halobacterium salinarum (strain ATCC 29341 / DSM 671 / R1)	478009	Genome Reviews	29-APR-2008 (Rel. 90, Last updated, Version 1)
Halobacterium salinarum (strain ATCC 700922 / JCM 11081 / NRC-1)	64091	Genome Reviews	20-JUN-2005 (Rel. 29, Last updated, Version 34)
Haloferax mediterranei (strain ATCC 33500 / DSM 1411 / JCM 8866 / NBRC 14739 / NCIMB 2177 / R-4)	523841	EBI	02-AUG-2012 (Rel. 113, Last updated, Version 3)
Haloferax volcanii (strain ATCC 29605 / DSM 3757 / JCM 8879 / NBRC 14742 / NCIMB 2012 / VKM B-1768 / DS2)	309800	Genome Reviews	13-JUL-2010 (Rel. 123, Last updated, Version 2)
Halogeometricum borinquense (strain ATCC 700274 / DSM 11551 / JCM 10706 / PR3)	469382	EBI	24-NOV-2010 (Rel. 106, Last updated, Version 1)
Halomicrobium mukohataei (strain ATCC 700874 / DSM 12286 / JCM 9738 / NCIMB 13541)	485914	Genome Reviews	03-NOV-2009 (Rel. 113, Last updated, Version 1)
Halomonas elongata (strain ATCC 33173 / DSM 2581 / NBRC 15536 / NCIMB 2198 / 1H9)	768066	EBI	20-SEP-2012 (Rel. 114, Last updated, Version 4)
Halopiger xanaduensis (strain DSM 18323 / JCM 14033 / SH-6)	797210	EBI	23-NOV-2011 (Rel. 110, Last updated, Version 2)
Haloquadratum walsbyi (strain DSM 16790 / HBSQ001)	362976	EBI	24-JUL-2006 (Rel. 88, Last updated, Version 2)
Haloquadratum walsbyi (strain DSM 16854 / JCM 12705 / C23)	768065	EBI	15-MAR-2012 (Rel. 112, Last updated, Version 4)
Halorhabdus utahensis (strain DSM 12940 / JCM 11049 / AX-2)	519442	Genome Reviews	03-NOV-2009 (Rel. 113, Last updated, Version 1)
Halorhodospira halophila (strain DSM 244 / SL1)	349124	Genome Reviews	20-MAR-2007 (Rel. 70, Last updated, Version 2)
Halorubrum lacusprofundi (strain ATCC 49239 / DSM 5036 / JCM 8891 / ACAM 34)	416348	Genome Reviews	16-JUN-2009 (Rel. 107, Last updated, Version 3)
Haloterrigena turkmenica (strain ATCC 51198 / DSM 5511 / NCIMB 13204 / VKM B-1734)	543526	Genome Reviews	25-MAY-2010 (Rel. 121, Last updated, Version 2)
Halothermothrix orenii (strain H 168 / OCM 544 / DSM 9562)	373903	Genome Reviews	12-MAY-2009 (Rel. 106, Last updated, Version 2)
Halothiobacillus neapolitanus (strain ATCC 23641 / c2)	555778	Genome Reviews	08-MAR-2011 (Rel. 129, Last updated, Version 14)
Hamiltonella defensa subsp. Acyrthosiphon pisum (strain 5AT)	572265	Genome Reviews	24-NOV-2009 (Rel. 114, Last updated, Version 5)
Helicobacter acinonychis (strain Sheeba)	382638	EBI	14-NOV-2006 (Rel. 89, Last updated, Version 4)
Helicobacter cinaedi (strain PAGU611)	1172562	EBI	03-JUL-2012 (Rel. 113, Last updated, Version 2)
Helicobacter felis (strain ATCC 49179 / NCTC 12436 / CS1)	936155	EBI	03-MAY-2012 (Rel. 112, Last updated, Version 3)
Helicobacter hepaticus (strain ATCC 51449 / 3B1)	235279	Genome Reviews	02-MAR-2010 (Rel. 118, Last updated, Version 118)
Helicobacter mustelae (strain ATCC 43772 / LMG 18044 / NCTC 12198 / 12198)	679897	Genome Reviews	07-JUN-2011 (Rel. 130, Last updated, Version 9)
Helicobacter pylori (strain 35A)	585535	Genome Reviews	07-JUN-2011 (Rel. 130, Last updated, Version 1)
Helicobacter pylori (strain 52)	684950	Genome Reviews	08-MAR-2011 (Rel. 129, Last updated, Version 14)
Helicobacter pylori (strain 908)	869727	Genome Reviews	08-MAR-2011 (Rel. 129, Last updated, Version 2)
Helicobacter pylori (strain ATCC 700392 / 26695)	85962	Genome Reviews	02-MAR-2010 (Rel. 118, Last updated, Version 118)
Helicobacter pylori (strain B38)	592205	Genome Reviews	09-FEB-2010 (Rel. 117, Last updated, Version 6)
Helicobacter pylori (strain B8)	693745	Genome Reviews	07-JUN-2011 (Rel. 130, Last updated, Version 6)
Helicobacter pylori (strain Cuz20)	765964	EBI	29-JUL-2011 (Rel. 109, Last updated, Version 2)
Helicobacter pylori (strain F30)	866345	EBI	01-JUN-2011 (Rel. 109, Last updated, Version 4)
Helicobacter pylori (strain G27)	563041	Genome Reviews	16-DEC-2008 (Rel. 100, Last updated, Version 1)
Helicobacter pylori (strain Gambia94/24)	907240	EBI	28-JAN-2011 (Rel. 107, Last updated, Version 1)
Helicobacter pylori (strain HPAG1)	357544	EBI	01-JUL-2006 (Rel. 88, Last updated, Version 2)
Helicobacter pylori (strain India7)	907238	EBI	28-JAN-2011 (Rel. 107, Last updated, Version 1)
Helicobacter pylori (strain J99 / ATCC 700824)	85963	Genome Reviews	04-JUL-2005 (Rel. 30, Last updated, Version 35)
Helicobacter pylori (strain Lithuania75)	907237	EBI	28-JAN-2011 (Rel. 107, Last updated, Version 1)
Helicobacter pylori (strain P12)	570508	Genome Reviews	24-NOV-2009 (Rel. 114, Last updated, Version 13)
Helicobacter pylori (strain PeCan4)	765963	Genome Reviews	08-MAR-2011 (Rel. 129, Last updated, Version 2)
Helicobacter pylori (strain Shi470)	512562	Genome Reviews	02-SEP-2008 (Rel. 95, Last updated, Version 1)
Helicobacter pylori (strain SJM180)	765962	EBI	03-OCT-2010 (Rel. 106, Last updated, Version 1)
Helicobacter pylori (strain v225d)	637913	Genome Reviews	08-MAR-2011 (Rel. 129, Last updated, Version 5)
Heliobacterium modesticaldum (strain ATCC 51547 / Ice1)	498761	Genome Reviews	01-JUL-2008 (Rel. 93, Last updated, Version 3)
Helobdella robusta	6412	JGI	Version 1.0
Herminiimonas arsenicoxydans	204773	Genome Reviews	10-JUL-2007 (Rel. 77, Last updated, Version 1)
Herpetosiphon aurantiacus (strain ATCC 23779 / DSM 785)	316274	Genome Reviews	02-SEP-2008 (Rel. 95, Last updated, Version 3)
Heterobasidion annosum	13563	JGI	JGI; Hetan1; 07-MAR-2012
Hippea maritima (strain ATCC 700847 / DSM 10411 / MH2)	760142	EBI	12-OCT-2011 (Rel. 110, Last updated, Version 3)
Hirschia baltica (strain ATCC 49814 / DSM 5838 / IFAM 1418)	582402	Genome Reviews	03-NOV-2009 (Rel. 113, Last updated, Version 2)
Hodgkinia cicadicola (strain Dsem)	573234	EBI	20-JAN-2011 (Rel. 107, Last updated, Version 2)
Homo sapiens	9606	Ensembl	Ensembl 73; GRCh37; 24-AUG-2013
Hordeum vulgare var. distichum	112509	EnsemblGenomes	Ensembl Plants 16; 220312v1; 24-OCT-2012
Hydrogenobacter thermophilus (strain DSM 6534 / IAM 12695 / TK-6)	608538	Genome Reviews	02-NOV-2010 (Rel. 126, Last updated, Version 7)
Hydrogenobaculum sp. (strain Y04AAS1)	380749	Genome Reviews	14-OCT-2008 (Rel. 97, Last updated, Version 1)
Hyperthermus butylicus (strain DSM 5456 / JCM 9403)	415426	Genome Reviews	17-APR-2007 (Rel. 72, Last updated, Version 3)
Hyphomicrobium denitrificans (strain ATCC 51888 / DSM 1869 / NCIB 11706 / TK 0415)	582899	Genome Reviews	08-MAR-2011 (Rel. 129, Last updated, Version 5)
Hyphomonas neptunium (strain ATCC 15444)	228405	Genome Reviews	14-NOV-2006 (Rel. 62, Last updated, Version 1)
Hypocrea atroviridis (strain ATCC 20476 / IMI 206040)	452589	JGI	JGI; Triat2; 07-MAR-2012
Hypocrea jecorina	51453	JGI	JGI; Trire2; 07-MAR-2012
Hypocrea virens (strain Gv29-8 / FGSC 10586)	413071	JGI	JGI; TriviGv29_8_2; 07-MAR-2012
Idiomarina loihiensis (strain ATCC BAA-735 / DSM 15497 / L2-TR)	283942	EBI	15-APR-2005 (Rel. 83, Last updated, Version 4)
Ignavibacterium album (strain DSM 19864 / JCM 16511 / NBRC 101810 / Mat9-16)	945713	EBI	05-JUN-2012 (Rel. 113, Last updated, Version 3)
Ignicoccus hospitalis (strain KIN4/I / DSM 18386 / JCM 14125)	453591	Genome Reviews	13-NOV-2007 (Rel. 83, Last updated, Version 1)
Ignisphaera aggregans (strain DSM 17230 / JCM 13409 / AQ1.S1)	583356	Genome Reviews	30-NOV-2010 (Rel. 127, Last updated, Version 1)
Ilyobacter polytropus (strain DSM 2926 / CuHBu1)	572544	EBI	23-NOV-2011 (Rel. 110, Last updated, Version 4)
Ixodes scapularis	6945	EnsemblGenomes	Ensembl Metazoa release 2; IscaW1; 30-JUN-2009
Jannaschia sp. (strain CCS1)	290400	EBI	02-MAR-2006 (Rel. 87, Last updated, Version 1)
Janthinobacterium sp. (strain Marseille)	375286	Genome Reviews	02-OCT-2007 (Rel. 81, Last updated, Version 2)
Jonesia denitrificans (strain ATCC 14870 / DSM 20603 / CIP 55134)	471856	Genome Reviews	24-NOV-2009 (Rel. 114, Last updated, Version 1)
Kangiella koreensis (strain DSM 16069 / KCTC 12182 / SW-125)	523791	EBI	19-JUN-2010 (Rel. 105, Last updated, Version 2)
Ketogulonicigenium vulgare (strain Y25)	880591	EBI	18-OCT-2010 (Rel. 106, Last updated, Version 1)
Kineococcus radiotolerans (strain ATCC BAA-149 / DSM 14245 / SRS30216)	266940	Genome Reviews	18-MAR-2008 (Rel. 88, Last updated, Version 1)
Kitasatospora setae (strain ATCC 33774 / DSM 43861 / JCM 3304 / KCC A-0304 / NBRC 14216 / KM-6054)	452652	EBI	05-JAN-2012 (Rel. 111, Last updated, Version 2)
Klebsiella pneumoniae (strain 342)	507522	Genome Reviews	16-DEC-2008 (Rel. 100, Last updated, Version 1)
Klebsiella pneumoniae subsp. pneumoniae (strain ATCC 700721 / MGH 78578)	272620	Genome Reviews	15-JAN-2008 (Rel. 85, Last updated, Version 2)
Klebsiella pneumoniae subsp. pneumoniae (strain HS11286)	1125630	EBI	23-MAR-2012 (Rel. 112, Last updated, Version 2)
Klebsiella variicola (strain At-22)	640131	Genome Reviews	08-MAR-2011 (Rel. 129, Last updated, Version 8)
Kluyveromyces lactis (strain ATCC 8585 / CBS 2359 / DSM 70799 / NBRC 1267 / NRRL Y-1140 / WM37)	284590	EBI	17-APR-2005 (Rel. 83, Last updated, Version 4)
Kocuria rhizophila (strain ATCC 9341 / DSM 348 / NBRC 103217 / DC2201)	378753	Genome Reviews	01-JUL-2008 (Rel. 93, Last updated, Version 1)
Korarchaeum cryptofilum (strain OPF8)	374847	Genome Reviews	01-JUL-2008 (Rel. 93, Last updated, Version 3)
Koribacter versatilis (strain Ellin345)	204669	EBI	08-MAY-2006 (Rel. 87, Last updated, Version 1)
Kribbella flavida (strain DSM 17836 / JCM 10339 / NBRC 14399)	479435	Genome Reviews	08-MAR-2011 (Rel. 129, Last updated, Version 10)
Kytococcus sedentarius (strain ATCC 14392 / DSM 20547 / CCM 314 / 541)	478801	Genome Reviews	09-FEB-2010 (Rel. 117, Last updated, Version 5)
Laccaria bicolor	29883	JGI	Version 1.0 (May 22, 2006)
Lacinutrix sp. (strain 5H-3-7-4)	983544	EBI	14-OCT-2011 (Rel. 110, Last updated, Version 3)
Lactobacillus acidophilus (strain 30SC)	891391	EBI	22-MAY-2011 (Rel. 108, Last updated, Version 2)
Lactobacillus acidophilus (strain ATCC 700396 / NCK56 / N2 / NCFM)	272621	EBI	17-APR-2005 (Rel. 83, Last updated, Version 4)
Lactobacillus amylovorus (strain GRL 1112)	695560	EBI	19-JAN-2011 (Rel. 107, Last updated, Version 3)
Lactobacillus brevis (strain ATCC 367 / JCM 1170)	387344	EBI	14-NOV-2006 (Rel. 89, Last updated, Version 4)
Lactobacillus casei (strain ATCC 334)	321967	EBI	04-NOV-2006 (Rel. 89, Last updated, Version 3)
Lactobacillus casei (strain BD-II)	998820	EBI	21-JUN-2011 (Rel. 109, Last updated, Version 2)
Lactobacillus casei (strain BL23)	543734	Genome Reviews	23-SEP-2008 (Rel. 96, Last updated, Version 1)
Lactobacillus crispatus (strain ST1)	748671	Genome Reviews	08-MAR-2011 (Rel. 129, Last updated, Version 6)
Lactobacillus delbrueckii subsp. bulgaricus (strain ATCC 11842 / DSM 20081)	390333	EBI	14-JUN-2006 (Rel. 88, Last updated, Version 3)
Lactobacillus delbrueckii subsp. bulgaricus (strain ATCC BAA-365)	321956	EBI	04-NOV-2006 (Rel. 89, Last updated, Version 3)
Lactobacillus delbrueckii subsp. bulgaricus (strain ND02)	767455	Genome Reviews	08-MAR-2011 (Rel. 129, Last updated, Version 1)
Lactobacillus fermentum (strain CECT 5716)	712938	Genome Reviews	08-MAR-2011 (Rel. 129, Last updated, Version 5)
Lactobacillus fermentum (strain NBRC 3956 / LMG 18251)	334390	Genome Reviews	02-SEP-2008 (Rel. 95, Last updated, Version 1)
Lactobacillus gasseri (strain ATCC 33323 / DSM 20243)	324831	EBI	14-NOV-2006 (Rel. 89, Last updated, Version 4)
Lactobacillus helveticus (strain DPC 4571)	405566	Genome Reviews	05-FEB-2008 (Rel. 86, Last updated, Version 1)
Lactobacillus johnsonii (strain CNCM I-12250 / La1 / NCC 533)	257314	Genome Reviews	02-MAR-2010 (Rel. 118, Last updated, Version 117)
Lactobacillus plantarum (strain ATCC BAA-793 / NCIMB 8826 / WCFS1)	220668	Genome Reviews	02-MAR-2010 (Rel. 118, Last updated, Version 117)
Lactobacillus plantarum (strain JDM1)	644042	Genome Reviews	24-NOV-2009 (Rel. 114, Last updated, Version 2)
Lactobacillus plantarum (strain ST-III)	889932	EBI	03-OCT-2010 (Rel. 106, Last updated, Version 1)
Lactobacillus reuteri (strain ATCC 55730 / SD2112)	491077	EBI	23-NOV-2011 (Rel. 110, Last updated, Version 2)
Lactobacillus reuteri (strain DSM 20016)	557436	Genome Reviews	14-OCT-2008 (Rel. 97, Last updated, Version 12)
Lactobacillus reuteri (strain JCM 1112)	557433	EBI	06-SEP-2008 (Rel. 97, Last updated, Version 3)
Lactobacillus rhamnosus (strain ATCC 53103 / GG)	568703	EBI	02-OCT-2009 (Rel. 102, Last updated, Version 2)
Lactobacillus rhamnosus (strain Lc 705)	568704	Genome Reviews	10-AUG-2010 (Rel. 124, Last updated, Version 9)
Lactobacillus sakei subsp. sakei (strain 23K)	314315	EBI	10-NOV-2005 (Rel. 85, Last updated, Version 3)
Lactobacillus salivarius (strain CECT 5713)	712961	Genome Reviews	08-MAR-2011 (Rel. 129, Last updated, Version 5)
Lactobacillus salivarius (strain UCC118)	362948	EBI	04-MAY-2006 (Rel. 87, Last updated, Version 4)
Lactococcus garvieae (strain ATCC 49156 / DSM 6783 / NCIMB 13208 / YT-3)	420889	EBI	16-AUG-2011 (Rel. 109, Last updated, Version 2)
Lactococcus lactis subsp. cremoris (strain MG1363)	416870	Genome Reviews	17-APR-2007 (Rel. 72, Last updated, Version 3)
Lactococcus lactis subsp. cremoris (strain SK11)	272622	EBI	04-NOV-2006 (Rel. 89, Last updated, Version 3)
Lactococcus lactis subsp. lactis (strain CV56)	929102	EBI	22-MAY-2011 (Rel. 108, Last updated, Version 2)
Lactococcus lactis subsp. lactis (strain IL1403)	272623	Genome Reviews	11-SEP-2007 (Rel. 80, Last updated, Version 81)
Lactococcus lactis subsp. lactis (strain KF147)	684738	Genome Reviews	08-MAR-2011 (Rel. 129, Last updated, Version 12)
Lama guanicoe pacos	30538	Ensembl	ENSEMBL 52; vicPac1; 24-NOV-2008
Laribacter hongkongensis (strain HLHK9)	557598	Genome Reviews	07-JUL-2009 (Rel. 108, Last updated, Version 1)
Latimeria chalumnae	7897	Ensembl	Ensembl 70; LatCha1; 11-DEC-2012
Lawsonia intracellularis (strain PHE/MN1-00)	363253	EBI	28-JUL-2006 (Rel. 88, Last updated, Version 2)
Leadbetterella byssophila (strain DSM 17132 / KACC 11308 / 4M15)	649349	Genome Reviews	08-MAR-2011 (Rel. 129, Last updated, Version 1)
Legionella longbeachae serogroup 1 (strain NSW150)	661367	Genome Reviews	02-NOV-2010 (Rel. 126, Last updated, Version 5)
Legionella pneumophila (strain Corby)	400673	Genome Reviews	02-OCT-2007 (Rel. 81, Last updated, Version 2)
Legionella pneumophila (strain Lens)	297245	EBI	17-APR-2005 (Rel. 83, Last updated, Version 4)
Legionella pneumophila (strain Paris)	297246	EBI	17-APR-2005 (Rel. 83, Last updated, Version 4)
Legionella pneumophila subsp. pneumophila (strain Philadelphia 1 / ATCC 33152 / DSM 7513)	272624	EBI	15-APR-2005 (Rel. 83, Last updated, Version 2)
Leifsonia xyli subsp. xyli (strain CTCB07)	281090	Genome Reviews	02-MAR-2010 (Rel. 118, Last updated, Version 100)
Leishmania braziliensis	5660	EBI	28-JUN-2007 (Rel. 92, Last updated, Version 2)
Leishmania infantum	5671	EBI	03-JAN-2001 (Rel. 66, Last updated, Version 1)
Leishmania major	5664	EBI	16-JUL-2005 (Rel. 84, Last updated, Version 5)
Leptosphaeria maculans (strain JN3 / isolate v23.1.3 / race Av1-4-5-6-7-8)	985895	JGI	JGI; Lepmu1; 07-MAR-2012
Leptospira biflexa serovar Patoc (strain Patoc 1 / Ames)	355278	Genome Reviews	01-JUL-2008 (Rel. 93, Last updated, Version 3)
Leptospira biflexa serovar Patoc (strain Patoc 1 / ATCC 23582 / Paris)	456481	Genome Reviews	01-JUL-2008 (Rel. 93, Last updated, Version 2)
Leptospira borgpetersenii serovar Hardjo-bovis (strain JB197)	355277	EBI	18-NOV-2006 (Rel. 89, Last updated, Version 2)
Leptospira borgpetersenii serovar Hardjo-bovis (strain L550)	355276	EBI	19-OCT-2006 (Rel. 89, Last updated, Version 1)
Leptospira interrogans serogroup Icterohaemorrhagiae serovar copenhageni (strain Fiocruz L1-130)	267671	Genome Reviews	02-MAR-2010 (Rel. 118, Last updated, Version 112)
Leptospira interrogans serogroup Icterohaemorrhagiae serovar Lai (strain 56601)	189518	Genome Reviews	01-SEP-2009 (Rel. 110, Last updated, Version 111)
Leptospira interrogans serogroup Icterohaemorrhagiae serovar Lai (strain IPAV)	573825	EBI	24-OCT-2011 (Rel. 110, Last updated, Version 1)
Leptothrix cholodnii (strain ATCC 51168 / LMG 8142 / SP-6)	395495	Genome Reviews	01-JUL-2008 (Rel. 93, Last updated, Version 2)
Leptotrichia buccalis (strain ATCC 14201 / DSM 1135 / JCM 12969 / NCTC 10249)	523794	Genome Reviews	25-MAY-2010 (Rel. 121, Last updated, Version 9)
Leuconostoc citreum (strain KM20)	349519	Genome Reviews	01-JUL-2008 (Rel. 93, Last updated, Version 3)
Leuconostoc gasicomitatum (strain DSM 15947 / CECT 5767 / JCM 12535 / LMG 18811 / TB1-10)	762550	Genome Reviews	08-MAR-2011 (Rel. 129, Last updated, Version 4)
Leuconostoc mesenteroides subsp. mesenteroides (strain ATCC 8293 / NCDO 523)	203120	EBI	14-NOV-2006 (Rel. 89, Last updated, Version 5)
Leuconostoc sp. (strain C2)	979982	EBI	23-NOV-2011 (Rel. 110, Last updated, Version 3)
Liberibacter asiaticus (strain psy62)	537021	Genome Reviews	07-JUN-2011 (Rel. 130, Last updated, Version 19)
Listeria innocua serovar 6a (strain CLIP 11262)	272626	Genome Reviews	02-MAR-2010 (Rel. 118, Last updated, Version 118)
Listeria monocytogenes serotype 1/2a (strain 08-5923)	637381	EBI	17-MAR-2010 (Rel. 104, Last updated, Version 2)
Listeria monocytogenes serotype 4a (strain HCC23)	552536	Genome Reviews	12-MAY-2009 (Rel. 106, Last updated, Version 3)
Listeria monocytogenes serotype 4a (strain L99)	563174	Genome Reviews	08-MAR-2011 (Rel. 129, Last updated, Version 2)
Listeria monocytogenes serotype 4b (strain CLIP80459)	568819	Genome Reviews	16-JUN-2009 (Rel. 107, Last updated, Version 1)
Listeria monocytogenes serotype 4b (strain F2365)	265669	NCBI	NC_002973.5 GI:46906224
Listeria monocytogenes serovar 1/2a (strain ATCC BAA-679 / EGD-e)	169963	Genome Reviews	02-MAR-2010 (Rel. 118, Last updated, Version 118)
Listeria seeligeri serovar 1/2b (strain ATCC 35967 / DSM 20751 / CIP 100100 / SLCC 3954)	683837	EBI	23-FEB-2010 (Rel. 103, Last updated, Version 2)
Listeria welshimeri serovar 6b (strain ATCC 35897 / DSM 20650 / SLCC5334)	386043	Genome Reviews	20-MAR-2007 (Rel. 70, Last updated, Version 2)
Lodderomyces elongisporus (strain ATCC 11503 / CBS 2605 / JCM 1781 / NBRC 1676 / NRRL YB-4239)	379508	BROAD Institute	Release 1.0
Lottia gigantea	225164	JGI	Sbi1_4, Filtered Models
Loxodonta africana	9785	Ensembl	Ensembl 70; loxAfr3; 11-DEC-2012
Lyngbya sp. (strain PCC 8106)	313612	EBI	18-JUN-2009 (Rel. 101, Last updated, Version 3)
Lysinibacillus sphaericus (strain C3-41)	444177	Genome Reviews	01-JUL-2008 (Rel. 93, Last updated, Version 2)
Macaca mulatta	9544	Ensembl	Ensembl 70; MMUL_1; 11-DEC-2012
Macrococcus caseolyticus (strain JCSC5402)	458233	Genome Reviews	07-JUL-2009 (Rel. 108, Last updated, Version 1)
Macropus eugenii	9315	Ensembl	Ensembl 70; Meug_1.0; 11-DEC-2012
Magnaporthe grisea	148305	BROAD Institute	Release 5.0
Magnetococcus sp. (strain MC-1)	156889	EBI	14-NOV-2006 (Rel. 89, Last updated, Version 2)
Magnetospirillum magneticum (strain AMB-1 / ATCC 700264)	342108	Genome Reviews	27-APR-2010 (Rel. 120, Last updated, Version 69)
Manihot esculenta	3983	Phytozome	v4.1
Mannheimia succiniciproducens (strain MBEL55E)	221988	NCBI	NC_006300.1 GI:52424055
Maribacter sp. (strain HTCC2170 / KCCM 42371)	313603	EBI	29-DEC-2010 (Rel. 107, Last updated, Version 3)
Maricaulis maris (strain MCS10)	394221	Genome Reviews	14-NOV-2006 (Rel. 62, Last updated, Version 1)
Marinobacter adhaerens (strain HP15)	225937	EBI	19-MAY-2011 (Rel. 108, Last updated, Version 2)
Marinobacter aquaeolei (strain ATCC 700491 / DSM 11845 / VT8)	351348	EBI	29-DEC-2006 (Rel. 90, Last updated, Version 1)
Marinomonas mediterranea (strain ATCC 700492 / JCM 21426 / NBRC 103028 / MMB-1)	717774	EBI	23-NOV-2011 (Rel. 110, Last updated, Version 3)
Marinomonas sp. (strain MWYL1)	400668	Genome Reviews	29-APR-2008 (Rel. 90, Last updated, Version 1)
Medicago truncatula	3880	EnsemblGenomes	Ensembl Plants 18; GCA_000219495.1; 8-APR-2013
Meiothermus ruber (strain ATCC 35948 / DSM 1279 / VKM B-1258 / 21)	504728	Genome Reviews	15-JUN-2010 (Rel. 122, Last updated, Version 1)
Meiothermus silvanus (strain ATCC 700542 / DSM 9946 / VI-R2)	526227	Genome Reviews	07-JUN-2011 (Rel. 130, Last updated, Version 6)
Meleagris gallopavo	9103	Ensembl	Ensembl 70; UMD2; 11-DEC-2012
Mesoplasma florum (strain ATCC 33453 / NBRC 100688 / NCTC 11704 / L1)	265311	Genome Reviews	02-MAR-2010 (Rel. 118, Last updated, Version 103)
Mesorhizobium ciceri bv. biserrulae (strain HAMBI 2942 / LMG 23838 / WSM1271)	765698	Genome Reviews	07-JUN-2011 (Rel. 130, Last updated, Version 1)
Mesorhizobium sp. (strain BNC1)	266779	EBI	12-JUL-2006 (Rel. 88, Last updated, Version 1)
Metallosphaera cuprina (strain Ar-4)	1006006	EBI	21-JUN-2011 (Rel. 109, Last updated, Version 2)
Metallosphaera sedula (strain ATCC 51363 / DSM 5348)	399549	Genome Reviews	18-MAR-2008 (Rel. 88, Last updated, Version 2)
Methanobacterium sp. (strain SWAN-1)	868131	EBI	14-OCT-2011 (Rel. 110, Last updated, Version 2)
Methanobrevibacter ruminantium (strain ATCC 35063 / DSM 1093 / JCM 13430 / M1)	634498	Genome Reviews	13-JUL-2010 (Rel. 123, Last updated, Version 4)
Methanobrevibacter smithii (strain PS / ATCC 35061 / DSM 861)	420247	Genome Reviews	11-SEP-2007 (Rel. 80, Last updated, Version 2)
Methanocaldococcus fervens (strain DSM 4213 / JCM 157852 / AG86)	573064	Genome Reviews	03-NOV-2009 (Rel. 113, Last updated, Version 1)
Methanocaldococcus infernus (strain DSM 11812 / JCM 15783 / ME)	573063	Genome Reviews	30-NOV-2010 (Rel. 127, Last updated, Version 4)
Methanocaldococcus jannaschii (strain ATCC 43067 / DSM 2661 / JAL-1 / JCM 10045 / NBRC 100440)	243232	Genome Reviews	01-SEP-2009 (Rel. 110, Last updated, Version 110)
Methanocaldococcus sp. (strain FS406-22)	644281	Genome Reviews	13-JUL-2010 (Rel. 123, Last updated, Version 2)
Methanocaldococcus vulcanius (strain ATCC 700851 / DSM 12094 / M7)	579137	Genome Reviews	22-DEC-2009 (Rel. 115, Last updated, Version 1)
Methanocella conradii (strain DSM 24694 / JCM 17849 / CGMCC 1.5162 / HZ254)	1041930	EBI	20-APR-2012 (Rel. 112, Last updated, Version 3)
Methanocella paludicola (strain DSM 17711 / JCM 13418 / NBRC 101707 / SANAE)	304371	Genome Reviews	25-MAY-2010 (Rel. 121, Last updated, Version 4)
Methanococcoides burtonii (strain DSM 6242 / NBRC 107633 / OCM 468 / ACE-M)	259564	Genome Reviews	03-OCT-2006 (Rel. 59, Last updated, Version 2)
Methanococcus aeolicus (strain Nankai-3 / ATCC BAA-1280)	419665	Genome Reviews	23-OCT-2007 (Rel. 82, Last updated, Version 1)
Methanococcus maripaludis	1053692	EBI	22-SEP-2011 (Rel. 110, Last updated, Version 3)
Methanococcus maripaludis (strain C5 / ATCC BAA-1333)	402880	Genome Reviews	23-OCT-2007 (Rel. 82, Last updated, Version 1)
Methanococcus maripaludis (strain C6 / ATCC BAA-1332)	444158	Genome Reviews	02-SEP-2008 (Rel. 95, Last updated, Version 3)
Methanococcus maripaludis (strain C7 / ATCC BAA-1331)	426368	Genome Reviews	04-DEC-2007 (Rel. 84, Last updated, Version 3)
Methanococcus maripaludis (strain S2 / LL)	267377	Genome Reviews	01-SEP-2009 (Rel. 110, Last updated, Version 109)
Methanococcus vannielii (strain SB / ATCC 35089 / DSM 1224)	406327	Genome Reviews	04-DEC-2007 (Rel. 84, Last updated, Version 3)
Methanococcus voltae (strain ATCC BAA-1334 / A3)	456320	Genome Reviews	30-NOV-2010 (Rel. 127, Last updated, Version 3)
Methanocorpusculum labreanum (strain ATCC 43576 / DSM 4855 / Z)	410358	Genome Reviews	17-APR-2007 (Rel. 72, Last updated, Version 3)
Methanoculleus marisnigri (strain ATCC 35101 / DSM 1498 / JR1)	368407	Genome Reviews	17-APR-2007 (Rel. 72, Last updated, Version 1)
Methanohalobium evestigatum (strain DSM 3721 / OCM 161 / Z-7303)	644295	Genome Reviews	30-NOV-2010 (Rel. 127, Last updated, Version 3)
Methanohalophilus mahii (strain ATCC 35705 / DSM 5219 / SLP)	547558	Genome Reviews	30-NOV-2010 (Rel. 127, Last updated, Version 4)
Methanoplanus petrolearius (strain DSM 11571 / OCM 486 / SEBR 4847)	679926	Genome Reviews	08-MAR-2011 (Rel. 129, Last updated, Version 2)
Methanopyrus kandleri (strain AV19 / DSM 6324 / JCM 9639 / NBRC 100938)	190192	Genome Reviews	01-SEP-2009 (Rel. 110, Last updated, Version 110)
Methanoregula boonei (strain 6A8)	456442	Genome Reviews	23-OCT-2007 (Rel. 82, Last updated, Version 2)
Methanosaeta concilii (strain ATCC 5969 / DSM 3671 / JCM 10134 / NBRC 103675 / OCM 69 / GP-6)	990316	EBI	14-JUL-2011 (Rel. 109, Last updated, Version 3)
Methanosaeta harundinacea (strain 6Ac)	1110509	EBI	30-MAY-2012 (Rel. 112, Last updated, Version 2)
Methanosaeta thermophila (strain DSM 6194 / PT)	349307	EBI	14-NOV-2006 (Rel. 89, Last updated, Version 2)
Methanosalsum zhilinae (strain DSM 4017 / NBRC 107636 / OCM 62 / WeN5)	679901	EBI	23-NOV-2011 (Rel. 110, Last updated, Version 2)
Methanosarcina acetivorans (strain ATCC 35395 / DSM 2834 / JCM 12185 / C2A)	188937	Genome Reviews	01-SEP-2009 (Rel. 110, Last updated, Version 110)
Methanosarcina barkeri (strain Fusaro / DSM 804)	269797	EBI	06-OCT-2005 (Rel. 85, Last updated, Version 2)
Methanosarcina mazei (strain ATCC BAA-159 / DSM 3647 / Goe1 / Go1 / JCM 11833 / OCM 88)	192952	Genome Reviews	01-SEP-2009 (Rel. 110, Last updated, Version 111)
Methanosphaera stadtmanae (strain ATCC 43021 / DSM 3091 / JCM 11832 / MCB-3)	339860	EBI	06-JAN-2006 (Rel. 86, Last updated, Version 1)
Methanosphaerula palustris (strain ATCC BAA-1556 / DSM 19958 / E1-9c)	521011	Genome Reviews	16-JUN-2009 (Rel. 107, Last updated, Version 3)
Methanospirillum hungatei JF-1 (strain ATCC 27890 / DSM 864 / NBRC 100397 / JF-1)	323259	EBI	18-FEB-2006 (Rel. 86, Last updated, Version 1)
Methanothermobacter marburgensis (strain DSM 2133 / 14651 / NBRC 100331 / OCM 82 / Marburg)	79929	Genome Reviews	30-NOV-2010 (Rel. 127, Last updated, Version 2)
Methanothermobacter thermautotrophicus (strain ATCC 29096 / DSM 1053 / JCM 10044 / NBRC 100330 / Delta H)	187420	Genome Reviews	01-SEP-2009 (Rel. 110, Last updated, Version 111)
Methanothermococcus okinawensis (strain DSM 14208 / JCM 11175 / IH1)	647113	EBI	23-NOV-2011 (Rel. 110, Last updated, Version 3)
Methanothermus fervidus (strain ATCC 43054 / DSM 2088 / JCM 10308 / V24 S)	523846	EBI	23-NOV-2011 (Rel. 110, Last updated, Version 3)
Methanotorris igneus (strain DSM 5666 / JCM 11834 / Kol 5)	880724	EBI	14-OCT-2011 (Rel. 110, Last updated, Version 2)
Methylacidiphilum infernorum (isolate V4)	481448	Genome Reviews	02-SEP-2008 (Rel. 95, Last updated, Version 1)
Methylibium petroleiphilum (strain PM1)	420662	Genome Reviews	17-APR-2007 (Rel. 72, Last updated, Version 3)
Methylobacillus flagellatus (strain KT / ATCC 51484 / DSM 6875)	265072	EBI	01-JUL-2006 (Rel. 88, Last updated, Version 2)
Methylobacterium extorquens (strain ATCC 14718 / DSM 1338 / AM1)	272630	EBI	13-AUG-2009 (Rel. 101, Last updated, Version 2)
Methylobacterium extorquens (strain CM4 / NCIMB 13688)	440085	EBI	24-DEC-2008 (Rel. 98, Last updated, Version 1)
Methylobacterium extorquens (strain DSM 5838 / DM4)	661410	Genome Reviews	25-MAY-2010 (Rel. 121, Last updated, Version 10)
Methylobacterium extorquens (strain PA1)	419610	Genome Reviews	02-SEP-2008 (Rel. 95, Last updated, Version 3)
Methylobacterium nodulans (strain ORS2060 / LMG 21967)	460265	Genome Reviews	07-JUL-2009 (Rel. 108, Last updated, Version 3)
Methylobacterium populi (strain ATCC BAA-705 / NCIMB 13946 / BJ001)	441620	Genome Reviews	01-JUL-2008 (Rel. 93, Last updated, Version 2)
Methylobacterium radiotolerans (strain ATCC 27329 / DSM 1819 / JCM 2831)	426355	Genome Reviews	01-JUL-2008 (Rel. 93, Last updated, Version 3)
Methylobacterium sp. (strain 4-46)	426117	Genome Reviews	01-JUL-2008 (Rel. 93, Last updated, Version 3)
Methylocella silvestris (strain BL2 / DSM 15510 / NCIMB 13906)	395965	Genome Reviews	16-JUN-2009 (Rel. 107, Last updated, Version 3)
Methylococcus capsulatus (strain ATCC 33009 / NCIMB 11132 / Bath)	243233	Genome Reviews	02-MAR-2010 (Rel. 118, Last updated, Version 100)
Methylomicrobium alcaliphilum	271065	EBI	14-OCT-2011 (Rel. 110, Last updated, Version 1)
Methylomonas methanica (strain MC09)	857087	EBI	06-DEC-2011 (Rel. 111, Last updated, Version 5)
Methylotenera mobilis (strain JLW8 / ATCC BAA-1282 / DSM 17540)	583345	Genome Reviews	10-AUG-2010 (Rel. 124, Last updated, Version 13)
Methylotenera sp. (strain 301)	666681	EBI	15-JUL-2011 (Rel. 109, Last updated, Version 2)
Methylovorus sp. (strain MP688)	887061	EBI	13-APR-2011 (Rel. 108, Last updated, Version 3)
Methylovorus sp. (strain SIP3-4)	582744	Genome Reviews	13-OCT-2009 (Rel. 112, Last updated, Version 1)
Microcebus murinus	30608	Ensembl	Ensembl 70; micMur1; 11-DEC-2012
Microcystis aeruginosa (strain NIES-843)	449447	Genome Reviews	01-JUL-2008 (Rel. 93, Last updated, Version 3)
Micromonospora aurantiaca (strain ATCC 27029 / DSM 43813 / JCM 10878 / NBRC 16125 / INA 9442)	644283	Genome Reviews	08-MAR-2011 (Rel. 129, Last updated, Version 4)
Micromonospora sp. (strain L5)	648999	Genome Reviews	07-JUN-2011 (Rel. 130, Last updated, Version 1)
Midichloria mitochondrii (strain IricVA)	696127	EBI	23-NOV-2011 (Rel. 110, Last updated, Version 2)
Mixia osmundae (strain CBS 9802 / IAM 14324 / JCM 22182 / KY 12970)	764103	JGI	JGI; Mixos1; 07-MAR-2012
Mobiluncus curtisii (strain ATCC 43063 / DSM 2711 / V125)	548479	EBI	14-SEP-2010 (Rel. 106, Last updated, Version 2)
Monodelphis domestica	13616	Ensembl	Ensembl 70; BROADO5; 11-DEC-2012
Monosiga brevicollis	81824	JGI	v1.0
Moorella thermoacetica (strain ATCC 39073)	264732	EBI	24-FEB-2006 (Rel. 86, Last updated, Version 2)
Moranella endobia (strain PCIT)	903503	EBI	31-AUG-2011 (Rel. 109, Last updated, Version 2)
Moraxella catarrhalis (strain RH4)	749219	EBI	30-SEP-2012 (Rel. 114, Last updated, Version 4)
Mucor circinelloides	36080	JGI	Mucci2; 28-Dec-2009
Muricauda ruestringensis (strain DSM 13258 / LMG 19739 / B1)	886377	EBI	22-AUG-2011 (Rel. 109, Last updated, Version 1)
Musa acuminata	4641	EnsemblGenomes	Ensembl Plants 18; MA1; 8-APR-2013
Mus musculus	10090	Ensembl	Ensembl 73; GRCm38; 24-AUG-2013
Mustela putorius furo	9669	Ensembl	Ensembl 69; MusPutFur1.0; 4-OCT-2012
Mycobacterium abscessus (strain ATCC 19977 / DSM 44196)	561007	Genome Reviews	25-NOV-2008 (Rel. 99, Last updated, Version 2)
Mycobacterium avium (strain 104)	243243	EBI	13-DEC-2006 (Rel. 90, Last updated, Version 2)
Mycobacterium bovis (strain ATCC BAA-935 / AF2122/97)	233413	NCBI	NC_002945.3 GI:31791177
Mycobacterium bovis (strain BCG / Pasteur 1173P2)	410289	Genome Reviews	17-APR-2007 (Rel. 72, Last updated, Version 3)
Mycobacterium bovis (strain BCG / Tokyo 172 / ATCC 35737 / TMC 1019)	561275	Genome Reviews	10-AUG-2010 (Rel. 124, Last updated, Version 17)
Mycobacterium canettii (strain CIPT 140010059)	1048245	EBI	13-MAR-2012 (Rel. 112, Last updated, Version 3)
Mycobacterium gilvum (strain PYR-GCK)	350054	EBI	01-NOV-2007 (Rel. 93, Last updated, Version 2)
Mycobacterium leprae (strain Br4923)	561304	Genome Reviews	12-MAY-2009 (Rel. 106, Last updated, Version 2)
Mycobacterium leprae (strain TN)	272631	Genome Reviews	02-MAR-2010 (Rel. 118, Last updated, Version 117)
Mycobacterium marinum (strain ATCC BAA-535 / M)	216594	Genome Reviews	01-JUL-2008 (Rel. 93, Last updated, Version 1)
Mycobacterium paratuberculosis (strain ATCC BAA-968 / K-10)	262316	Genome Reviews	02-MAR-2010 (Rel. 118, Last updated, Version 119)
Mycobacterium smegmatis (strain ATCC 700084 / mc(2)155)	246196	Genome Reviews	17-APR-2007 (Rel. 72, Last updated, Version 3)
Mycobacterium sp. (strain JLS)	164757	EBI	28-FEB-2007 (Rel. 90, Last updated, Version 1)
Mycobacterium sp. (strain KMS)	189918	EBI	22-DEC-2006 (Rel. 90, Last updated, Version 1)
Mycobacterium sp. (strain MCS)	164756	Genome Reviews	14-NOV-2006 (Rel. 62, Last updated, Version 2)
Mycobacterium sp. (strain Spyr1)	278137	Genome Reviews	07-JUN-2011 (Rel. 130, Last updated, Version 1)
Mycobacterium tuberculosis	83332	Genome Reviews	24-NOV-2009 (Rel. 114, Last updated, Version 113)
Mycobacterium tuberculosis (strain ATCC 25177 / H37Ra)	419947	Genome Reviews	11-SEP-2007 (Rel. 80, Last updated, Version 2)
Mycobacterium tuberculosis (strain CCDC5079)	443149	EBI	22-SEP-2011 (Rel. 110, Last updated, Version 2)
Mycobacterium tuberculosis (strain CCDC5180)	443150	EBI	22-SEP-2011 (Rel. 110, Last updated, Version 2)
Mycobacterium tuberculosis (strain F11)	336982	EBI	22-DEC-2006 (Rel. 90, Last updated, Version 2)
Mycobacterium tuberculosis (strain KZN 1435 / MDR)	478434	Genome Reviews	05-OCT-2010 (Rel. 125, Last updated, Version 12)
Mycobacterium ulcerans (strain Agy99)	362242	EBI	05-FEB-2007 (Rel. 90, Last updated, Version 2)
Mycobacterium vanbaalenii (strain DSM 7251 / PYR-1)	350058	EBI	28-DEC-2006 (Rel. 90, Last updated, Version 1)
Mycoplasma agalactiae (strain 5632)	347258	EBI	07-FEB-2012 (Rel. 111, Last updated, Version 2)
Mycoplasma agalactiae (strain PG2)	347257	Genome Reviews	01-JUL-2008 (Rel. 93, Last updated, Version 2)
Mycoplasma arthritidis (strain 158L3-1)	243272	Genome Reviews	23-SEP-2008 (Rel. 96, Last updated, Version 1)
Mycoplasma bovis (strain ATCC 25523 / PG45)	289397	Genome Reviews	07-JUN-2011 (Rel. 130, Last updated, Version 2)
Mycoplasma bovis (strain Hubei-1)	956483	EBI	28-JUN-2011 (Rel. 109, Last updated, Version 1)
Mycoplasma capricolum subsp. capricolum (strain California kid / ATCC 27343 / NCTC 10154)	340047	EBI	22-FEB-2006 (Rel. 86, Last updated, Version 2)
Mycoplasma conjunctivae (strain ATCC 25834 / HRC/581 / NCTC 10147)	572263	Genome Reviews	24-NOV-2009 (Rel. 114, Last updated, Version 5)
Mycoplasma crocodyli (strain ATCC 51981 / MP145)	512564	Genome Reviews	07-JUN-2011 (Rel. 130, Last updated, Version 7)
Mycoplasma fermentans (strain M64)	943945	EBI	03-JUL-2011 (Rel. 109, Last updated, Version 2)
Mycoplasma gallisepticum (strain R(high / passage 156))	710128	Genome Reviews	15-JUN-2010 (Rel. 122, Last updated, Version 3)
Mycoplasma gallisepticum (strain R(low / passage 15 / clone 2))	710127	Genome Reviews	11-SEP-2007 (Rel. 80, Last updated, Version 81)
Mycoplasma genitalium (strain ATCC 33530 / G-37 / NCTC 10195)	243273	Genome Reviews	11-SEP-2007 (Rel. 80, Last updated, Version 82)
Mycoplasma haemocanis (strain Illinois)	1111676	EBI	19-JUN-2012 (Rel. 113, Last updated, Version 3)
Mycoplasma haemofelis (strain Langford 1)	941640	Genome Reviews	07-JUN-2011 (Rel. 130, Last updated, Version 1)
Mycoplasma haemofelis (strain Ohio2)	859194	EBI	08-NOV-2011 (Rel. 110, Last updated, Version 2)
Mycoplasma hominis (strain ATCC 23114 / NBRC 14850 / NCTC 10111 / PG21)	347256	Genome Reviews	15-JUN-2010 (Rel. 122, Last updated, Version 6)
Mycoplasma hyopneumoniae (strain 232)	295358	EBI	15-APR-2005 (Rel. 83, Last updated, Version 3)
Mycoplasma hyopneumoniae (strain 7448)	262722	EBI	21-SEP-2005 (Rel. 85, Last updated, Version 2)
Mycoplasma hyopneumoniae (strain J / ATCC 25934 / NCTC 10110)	262719	EBI	21-SEP-2005 (Rel. 85, Last updated, Version 2)
Mycoplasma hyorhinis (strain HUB-1)	872331	EBI	14-DEC-2011 (Rel. 111, Last updated, Version 5)
Mycoplasma hyorhinis (strain MCLD)	936139	EBI	17-AUG-2011 (Rel. 109, Last updated, Version 2)
Mycoplasma leachii (strain 99/014/6)	866629	EBI	04-JUL-2011 (Rel. 109, Last updated, Version 1)
Mycoplasma leachii (strain DSM 21131 / NCTC 10133 / N29 / PG50)	880447	Genome Reviews	07-JUN-2011 (Rel. 130, Last updated, Version 2)
Mycoplasma mobile (strain ATCC 43663 / 163K / NCTC 11711)	267748	Genome Reviews	02-MAR-2010 (Rel. 118, Last updated, Version 108)
Mycoplasma mycoides subsp. mycoides SC (strain PG1)	272632	Genome Reviews	11-SEP-2007 (Rel. 80, Last updated, Version 74)
Mycoplasma penetrans (strain HF-2)	272633	Genome Reviews	02-MAR-2010 (Rel. 118, Last updated, Version 118)
Mycoplasma pneumoniae (strain ATCC 29342 / M129)	272634	Genome Reviews	01-SEP-2009 (Rel. 110, Last updated, Version 111)
Mycoplasma pulmonis (strain UAB CTIP)	272635	Genome Reviews	02-MAR-2010 (Rel. 118, Last updated, Version 118)
Mycoplasma synoviae (strain 53)	262723	EBI	13-AUG-2005 (Rel. 84, Last updated, Version 3)
Mycosphaerella graminicola	1047171	JGI	v2.0
Myotis lucifugus	59463	Ensembl	Ensembl 63; Myoluc2.0; 17-JUN-2011
Myxococcus fulvus (strain ATCC BAA-855 / HW-1)	483219	EBI	07-SEP-2011 (Rel. 110, Last updated, Version 2)
Myxococcus xanthus (strain DK 1622)	246197	EBI	08-JUN-2006 (Rel. 88, Last updated, Version 1)
Naegleria gruberi	744533	JGI	Naegr1; 2-Mar-2010
Nakamurella multipartita (strain ATCC 700099 / DSM 44233 / JCM 9543 / Y-104)	479431	Genome Reviews	10-AUG-2010 (Rel. 124, Last updated, Version 11)
Nanoarchaeum equitans (strain Kin4-M)	228908	Genome Reviews	01-SEP-2009 (Rel. 110, Last updated, Version 108)
Natranaerobius thermophilus (strain ATCC BAA-1301 / DSM 18059 / JW/NM-WN-LF)	457570	Genome Reviews	01-JUL-2008 (Rel. 93, Last updated, Version 2)
Natrialba magadii (strain ATCC 43099 / DSM 3394 / NCIMB 2190 / MS3)	547559	Genome Reviews	13-JUL-2010 (Rel. 123, Last updated, Version 2)
Natronomonas pharaonis (strain ATCC 35678 / DSM 2160)	348780	EBI	18-OCT-2005 (Rel. 85, Last updated, Version 3)
Nautilia profundicola (strain ATCC BAA-1463 / DSM 18972 / AmH)	598659	Genome Reviews	12-MAY-2009 (Rel. 106, Last updated, Version 1)
Nectria haematococca	140110	JGI	JGI; Necha2; 07-MAR-2012
Neisseria gonorrhoeae (strain ATCC 700825 / FA 1090)	242231	EBI	14-APR-2005 (Rel. 83, Last updated, Version 2)
Neisseria gonorrhoeae (strain NCCP11945)	521006	Genome Reviews	14-OCT-2008 (Rel. 97, Last updated, Version 1)
Neisseria meningitidis serogroup A / serotype 4A (strain Z2491)	122587	Genome Reviews	17-APR-2007 (Rel. 72, Last updated, Version 74)
Neisseria meningitidis serogroup B / serotype 15 (strain H44/76)	909420	EBI	08-MAR-2011 (Rel. 108, Last updated, Version 2)
Neisseria meningitidis serogroup B (strain G2136)	935599	EBI	08-MAR-2011 (Rel. 108, Last updated, Version 2)
Neisseria meningitidis serogroup B (strain M01-240149)	935591	EBI	08-MAR-2011 (Rel. 108, Last updated, Version 2)
Neisseria meningitidis serogroup B (strain MC58)	122586	Genome Reviews	01-SEP-2009 (Rel. 110, Last updated, Version 111)
Neisseria meningitidis serogroup C / serotype 2a (strain ATCC 700532 / DSM 15464 / FAM18)	272831	Genome Reviews	17-APR-2007 (Rel. 72, Last updated, Version 3)
Neisseria meningitidis serogroup C (strain 053442)	374833	EBI	05-DEC-2007 (Rel. 94, Last updated, Version 1)
Neisseria meningitidis serogroup C (strain 8013)	604162	Genome Reviews	08-MAR-2011 (Rel. 129, Last updated, Version 15)
Neisseria meningitidis (strain alpha14)	662598	Genome Reviews	10-AUG-2010 (Rel. 124, Last updated, Version 12)
Nematostella vectensis	45351	JGI	Nemve1
Neorickettsia risticii (strain Illinois)	434131	Genome Reviews	24-NOV-2009 (Rel. 114, Last updated, Version 3)
Neorickettsia sennetsu (strain Miyayama)	222891	EBI	23-FEB-2006 (Rel. 86, Last updated, Version 1)
Neosartorya fischeri (strain ATCC 1020 / DSM 3700 / FGSC A1164 / NRRL 181)	331117	JGI	JGI; Neofi1; 15-AUG-2012
Neosartorya fumigata (strain ATCC MYA-4609 / Af293 / CBS 101355 / FGSC A1100)	330879	EBI	27-JUL-2005 (Rel. 84, Last updated, Version 2)
Neurospora crassa (strain ATCC 24698 / 74-OR23-1A / CBS 708.71 / DSM 1257 / FGSC 987)	367110	EnsemblGenomes	Ensembl Fungi 4; EF 1; 17-FEB-2010
Neurospora tetrasperma (strain FGSC 2509 / P0656)	510952	JGI	JGI; Neute_matA2; 07-MAR-2012
Niastella koreensis (strain DSM 17620 / KACC 11465 / GR20-10)	700598	EBI	15-DEC-2011 (Rel. 111, Last updated, Version 1)
Nitratiruptor sp. (strain SB155-2)	387092	Genome Reviews	02-OCT-2007 (Rel. 81, Last updated, Version 2)
Nitrobacter hamburgensis (strain X14 / DSM 10229)	323097	EBI	14-APR-2006 (Rel. 87, Last updated, Version 1)
Nitrobacter winogradskyi (strain Nb-255 / ATCC 25391)	323098	EBI	14-SEP-2005 (Rel. 85, Last updated, Version 1)
Nitrosococcus halophilus (strain Nc4)	472759	EBI	30-JUN-2010 (Rel. 105, Last updated, Version 2)
Nitrosococcus oceani (strain ATCC 19707 / NCIMB 11848)	323261	EBI	06-OCT-2005 (Rel. 85, Last updated, Version 1)
Nitrosococcus watsoni (strain C-113)	105559	EBI	27-JUN-2010 (Rel. 105, Last updated, Version 1)
Nitrosomonas europaea (strain ATCC 19718 / NBRC 14298)	228410	Genome Reviews	02-MAR-2010 (Rel. 118, Last updated, Version 118)
Nitrosomonas eutropha (strain C91)	335283	EBI	15-DEC-2006 (Rel. 90, Last updated, Version 2)
Nitrosopumilus maritimus (strain SCM1)	436308	Genome Reviews	02-SEP-2008 (Rel. 95, Last updated, Version 3)
Nitrososphaera gargensis (strain Ga9.2)	1237085	EBI	07-OCT-2012 (Rel. 114, Last updated, Version 1)
Nitrosospira multiformis (strain ATCC 25196 / NCIMB 11849)	323848	EBI	16-NOV-2005 (Rel. 85, Last updated, Version 1)
Nocardia cyriacigeorgica (strain GUH-2)	1127134	EBI	12-APR-2012 (Rel. 112, Last updated, Version 2)
Nocardia farcinica (strain IFM 10152)	247156	Genome Reviews	02-MAR-2010 (Rel. 118, Last updated, Version 99)
Nocardioides sp. (strain BAA-499 / JS614)	196162	Genome Reviews	17-APR-2007 (Rel. 72, Last updated, Version 3)
Nocardiopsis alba (strain ATCC BAA-2165 / BE74)	1205910	EBI	02-NOV-2012 (Rel. 114, Last updated, Version 2)
Nocardiopsis dassonvillei (strain ATCC 23218 / DSM 43111 / IMRU 509 / JCM 7437 / NCTC 10488)	446468	EBI	23-NOV-2011 (Rel. 110, Last updated, Version 3)
Nomascus leucogenys	61853	Ensembl	Ensembl 64; Nleu1.0; 1-SEP-2011
Nostoc azollae (strain 0708)	551115	Genome Reviews	07-JUN-2011 (Rel. 130, Last updated, Version 6)
Nostoc punctiforme (strain ATCC 29133 / PCC 73102)	63737	Genome Reviews	02-SEP-2008 (Rel. 95, Last updated, Version 2)
Nostoc sp. (strain PCC 7120 / UTEX 2576)	103690	Genome Reviews	30-NOV-2010 (Rel. 127, Last updated, Version 127)
Novosphingobium aromaticivorans (strain DSM 12444)	279238	Genome Reviews	04-NOV-2008 (Rel. 98, Last updated, Version 47)
Oceanimonas sp. (strain GK1)	511062	EBI	10-APR-2012 (Rel. 112, Last updated, Version 2)
Oceanobacillus iheyensis (strain DSM 14371 / JCM 11309 / KCTC 3954 / HTE831)	221109	NCBI	NC_004193.1 GI:23097455
Ochotona princeps	9978	Ensembl	Ensembl 70; pika; 11-DEC-2012
Ochrobactrum anthropi (strain ATCC 49188 / DSM 6882 / NCTC 12168)	439375	Genome Reviews	04-DEC-2007 (Rel. 84, Last updated, Version 3)
Odoribacter splanchnicus (strain ATCC 29572 / DSM 20712 / JCM 15291 / NCTC 10825 / 1651/6)	709991	EBI	23-NOV-2011 (Rel. 110, Last updated, Version 3)
Oenococcus oeni (strain ATCC BAA-331 / PSU-1)	203123	EBI	04-NOV-2006 (Rel. 89, Last updated, Version 3)
Oligotropha carboxidovorans (strain ATCC 49405 / DSM 1227 / OM5)	504832	Genome Reviews	12-MAY-2009 (Rel. 106, Last updated, Version 5)
Oligotropha carboxidovorans (strain OM4)	1031710	EBI	23-NOV-2011 (Rel. 110, Last updated, Version 3)
Onion yellows phytoplasma (strain OY-M)	262768	Genome Reviews	02-MAR-2010 (Rel. 118, Last updated, Version 117)
Opitutus terrae (strain DSM 11246 / PB90-1)	452637	Genome Reviews	01-JUL-2008 (Rel. 93, Last updated, Version 2)
Oreochromis niloticus	8128	Ensembl	Ensembl 67; Orenil1.0; 26-APR-2012
Orientia tsutsugamushi (strain Boryong)	357244	Genome Reviews	24-JUL-2007 (Rel. 78, Last updated, Version 1)
Orientia tsutsugamushi (strain Ikeda)	334380	Genome Reviews	02-SEP-2008 (Rel. 95, Last updated, Version 1)
Ornithorhynchus anatinus	9258	Ensembl	OANA5; Ensembl 49; 20-FEB-2008
Oryctolagus cuniculus	9986	Ensembl	Ensembl 66; oryCun2; 8-FEB-2012
Oryza sativa subsp. japonica	39947	EnsemblGenomes	Ensembl Plants v7; MSU6; 27-NOV-2010
Oryzias latipes	8090	Ensembl	Ensembl 70; MEDAKA1; 11-DEC-2012
Ostreococcus lucimarinus (strain CCE9901)	436017	EBI	08-MAY-2007 (Rel. 91, Last updated, Version 2)
Ostreococcus tauri	70448	Genome Reviews	13-JUL-2010 (Rel. 123, Last updated, Version 15)
Otolemur garnettii	30611	Ensembl	Ensembl 70; OtoGar3; 11-DEC-2012
Owenweeksia hongkongensis (strain DSM 17368 / JCM 12287 / NRRL B-23963)	926562	EBI	06-DEC-2011 (Rel. 111, Last updated, Version 1)
Paenibacillus mucilaginosus (strain KNP414)	1036673	EBI	21-JUN-2011 (Rel. 109, Last updated, Version 1)
Paenibacillus polymyxa (strain E681)	349520	EBI	23-NOV-2011 (Rel. 110, Last updated, Version 3)
Paenibacillus polymyxa (strain SC2)	886882	Genome Reviews	08-MAR-2011 (Rel. 129, Last updated, Version 1)
Paenibacillus sp. (strain JDR-2)	324057	Genome Reviews	24-NOV-2009 (Rel. 114, Last updated, Version 4)
Paenibacillus terrae (strain HPL-003)	985665	EBI	26-FEB-2012 (Rel. 111, Last updated, Version 2)
Paludibacter propionicigenes (strain DSM 17365 / JCM 13257 / WB4)	694427	EBI	23-NOV-2011 (Rel. 110, Last updated, Version 4)
Pantoea ananatis (strain AJ13355)	932677	EBI	03-JUN-2011 (Rel. 109, Last updated, Version 2)
Pantoea ananatis (strain LMG 20103)	706191	Genome Reviews	08-MAR-2011 (Rel. 129, Last updated, Version 8)
Pantoea sp. (strain At-9b)	592316	EBI	23-NOV-2011 (Rel. 110, Last updated, Version 3)
Pantoea vagans (strain C9-1)	712898	EBI	23-NOV-2011 (Rel. 110, Last updated, Version 3)
Pan troglodytes	9598	Ensembl	Ensembl 66; CHIMP2.1.4; 15-FEB-2012
Parabacteroides distasonis (strain ATCC 8503 / DSM 20701 / NCTC 11152)	435591	Genome Reviews	11-SEP-2007 (Rel. 80, Last updated, Version 2)
Parachlamydia acanthamoebae (strain UV7)	765952	EBI	10-FEB-2012 (Rel. 111, Last updated, Version 3)
Paracoccus denitrificans (strain Pd 1222)	318586	EBI	14-DEC-2006 (Rel. 90, Last updated, Version 1)
Parvibaculum lavamentivorans (strain DS-1 / DSM 13023 / NCIMB 13966)	402881	Genome Reviews	05-FEB-2008 (Rel. 86, Last updated, Version 2)
Parvularcula bermudensis (strain ATCC BAA-594 / HTCC2503 / KCTC 12087)	314260	EBI	26-AUG-2010 (Rel. 105, Last updated, Version 1)
Passalora fulva	5499	JGI	JGI; Clafu1; 07-MAR-2012
Pasteurella multocida (strain Pm70)	272843	Genome Reviews	01-SEP-2009 (Rel. 110, Last updated, Version 111)
Pectobacterium carotovorum subsp. carotovorum (strain PC1)	561230	Genome Reviews	22-DEC-2009 (Rel. 115, Last updated, Version 6)
Pectobacterium wasabiae (strain WPP163)	561231	Genome Reviews	08-MAR-2011 (Rel. 129, Last updated, Version 14)
Pediculus humanus subsp. corporis	121224	EnsemblGenomes	Ensembl Metazoa v5; PhumU1; 15-MAY-2010
Pediococcus claussenii (strain ATCC BAA-344 / DSM 14800 / JCM 18046 / KCTC 3811 / P06)	701521	EBI	26-FEB-2012 (Rel. 111, Last updated, Version 2)
Pediococcus pentosaceus (strain ATCC 25745 / 183-1w)	278197	EBI	04-NOV-2006 (Rel. 89, Last updated, Version 3)
Pedobacter heparinus (strain ATCC 13125 / DSM 2366 / NCIB 9290)	485917	Genome Reviews	24-NOV-2009 (Rel. 114, Last updated, Version 3)
Pedobacter saltans (strain ATCC 51119 / DSM 12145 / JCM 21818 / LMG 10337 / NBRC 100064 / NCIMB 13643)	762903	EBI	23-NOV-2011 (Rel. 110, Last updated, Version 3)
Pelagibacterium halotolerans (strain JCM 15775 / CGMCC 1.7692 / B2)	1082931	EBI	15-DEC-2011 (Rel. 111, Last updated, Version 2)
Pelagibacter ubique (strain HTCC1062)	335992	EBI	26-JUL-2005 (Rel. 84, Last updated, Version 1)
Pelobacter carbinolicus (strain DSM 2380 / Gra Bd 1)	338963	Genome Reviews	11-SEP-2007 (Rel. 80, Last updated, Version 36)
Pelobacter propionicus (strain DSM 2379)	338966	EBI	14-FEB-2007 (Rel. 90, Last updated, Version 3)
Pelodictyon luteolum (strain DSM 273)	319225	EBI	28-OCT-2005 (Rel. 85, Last updated, Version 1)
Pelodictyon phaeoclathratiforme (strain DSM 5477 / BU-1)	324925	Genome Reviews	16-DEC-2008 (Rel. 100, Last updated, Version 4)
Pelodiscus sinensis	13735	Ensembl	Ensembl 68; PelSin_1.0; 6-AUG-2012
Pelotomaculum thermopropionicum (strain DSM 13744 / JCM 10971 / SI)	370438	Genome Reviews	18-MAR-2008 (Rel. 88, Last updated, Version 2)
Penicillium chrysogenum	5076	JGI	JGI; Pench1; 07-MAR-2012
Penicillium chrysogenum (strain ATCC 28089 / DSM 1075 / Wisconsin 54-1255)	500485	NCBI	NS_000201.1 GI:256353024
Persephonella marina (strain DSM 14350 / EX-H1)	123214	Genome Reviews	13-OCT-2009 (Rel. 112, Last updated, Version 5)
Petrotoga mobilis (strain DSM 10674 / SJ95)	403833	Genome Reviews	18-MAR-2008 (Rel. 88, Last updated, Version 2)
Phaeosphaeria nodorum	13684	JGI	JGI; Stano1; 07-MAR-2012
Phaeosphaeria nodorum (strain SN15 / ATCC MYA-4574 / FGSC 10173)	321614	BROAD Institute	Release 1.0
Phanerochaete chrysosporium	5306	JGI	JGI; Phchr1; 07-MAR-2012
Phenylobacterium zucineum (strain HLK1)	450851	Genome Reviews	25-NOV-2008 (Rel. 99, Last updated, Version 2)
Phlebiopsis gigantea	82310	JGI	JGI; Phlgi1; 07-MAR-2012
Photobacterium profundum	298386	NCBI	NC_006370.1 GI:54307237
Photorhabdus asymbiotica subsp. asymbiotica (strain ATCC 43949 / 3105-77)	553480	Genome Reviews	24-NOV-2009 (Rel. 114, Last updated, Version 3)
Photorhabdus luminescens subsp. laumondii (strain TT01)	243265	Genome Reviews	02-MAR-2010 (Rel. 118, Last updated, Version 118)
Phycomyces blakesleeanus	4837	JGI	JGI; Phybl2; 07-MAR-2012
Phytophthora infestans (strain T30-4)	403677	BROAD Institute	BroadInstitute; v1; 15-06-2009
Phytoplasma australiense	59748	Genome Reviews	10-FEB-2009 (Rel. 102, Last updated, Version 2)
Phytoplasma mali (strain AT)	482235	Genome Reviews	12-MAY-2009 (Rel. 106, Last updated, Version 3)
Picrophilus torridus (strain ATCC 700027 / DSM 9790 / JCM 10055 / NBRC 100828)	263820	Genome Reviews	01-SEP-2009 (Rel. 110, Last updated, Version 99)
Piriformospora indica (strain DSM 11827)	1109443	JGI	JGI; Pirin1; 07-MAR-2012
Planctomyces limnophilus (strain ATCC 43296 / DSM 3776 / IFAM 1008 / 290)	521674	Genome Reviews	10-AUG-2010 (Rel. 124, Last updated, Version 1)
Plasmodium falciparum (isolate 3D7)	36329	EnsemblGenomes	Ensembl Protists release 2; PlasmoDB_5.5; 22-JUL-2009
Polaromonas naphthalenivorans (strain CJ2)	365044	Genome Reviews	20-MAR-2007 (Rel. 70, Last updated, Version 2)
Polaromonas sp. (strain JS666 / ATCC BAA-500)	296591	EBI	03-JUL-2006 (Rel. 88, Last updated, Version 1)
Polymorphum gilvum (strain LMG 25793 / CGMCC 1.9160 / SL003B-26A1)	991905	EBI	22-MAY-2011 (Rel. 108, Last updated, Version 2)
Polynucleobacter necessarius subsp. asymbioticus (strain DSM 18221 / CIP 109841 / QLW-P1DMWA-1)	312153	Genome Reviews	18-MAR-2008 (Rel. 88, Last updated, Version 2)
Polynucleobacter necessarius subsp. necessarius (strain STIR1)	452638	Genome Reviews	02-SEP-2008 (Rel. 95, Last updated, Version 1)
Pongo abelii	9601	Ensembl	Ensembl 70; PPYG2; 11-DEC-2012
Populus trichocarpa	3694	EnsemblGenomes	Ensembl Plants 15; JGI2.0; 27-JUL-2012
Porphyromonas asaccharolytica (strain ATCC 25260 / DSM 20707 / VPI 4198)	879243	EBI	12-OCT-2011 (Rel. 110, Last updated, Version 2)
Porphyromonas gingivalis (strain ATCC 33277 / DSM 20709 / JCM 12257)	431947	Genome Reviews	02-SEP-2008 (Rel. 95, Last updated, Version 1)
Porphyromonas gingivalis (strain ATCC BAA-308 / W83)	242619	Genome Reviews	02-MAR-2010 (Rel. 118, Last updated, Version 118)
Postia placenta (strain ATCC 44394 / Madison 698-R)	561896	JGI	JGI; Pospl1; 07-MAR-2012
Pristionchus pacificus	54126	WormBase	Wormbase WS196; 31-Oct-2008
Procavia capensis	9813	Ensembl	Ensembl 70; proCap1; 12-DEC-2012
Prochlorococcus marinus (strain AS9601)	146891	EBI	21-JAN-2007 (Rel. 90, Last updated, Version 1)
Prochlorococcus marinus (strain MIT 9211)	93059	Genome Reviews	02-SEP-2008 (Rel. 95, Last updated, Version 3)
Prochlorococcus marinus (strain MIT 9215)	93060	Genome Reviews	15-JAN-2008 (Rel. 85, Last updated, Version 2)
Prochlorococcus marinus (strain MIT 9301)	167546	EBI	06-MAR-2007 (Rel. 90, Last updated, Version 1)
Prochlorococcus marinus (strain MIT 9303)	59922	Genome Reviews	17-APR-2007 (Rel. 72, Last updated, Version 3)
Prochlorococcus marinus (strain MIT 9312)	74546	Genome Reviews	11-SEP-2007 (Rel. 80, Last updated, Version 31)
Prochlorococcus marinus (strain MIT 9313)	74547	NCBI	NC_005071.1 GI:33862273
Prochlorococcus marinus (strain MIT 9515)	167542	EBI	21-JAN-2007 (Rel. 90, Last updated, Version 1)
Prochlorococcus marinus (strain NATL1A)	167555	Genome Reviews	17-APR-2007 (Rel. 72, Last updated, Version 3)
Prochlorococcus marinus (strain NATL2A)	59920	Genome Reviews	11-SEP-2007 (Rel. 80, Last updated, Version 37)
Prochlorococcus marinus (strain SARG / CCMP1375 / SS120)	167539	Genome Reviews	02-MAR-2010 (Rel. 118, Last updated, Version 117)
Prochlorococcus marinus subsp. pastoris (strain CCMP1986 / MED4)	59919	Genome Reviews	01-SEP-2009 (Rel. 110, Last updated, Version 111)
Propionibacterium acnes (strain KPA171202 / DSM 16379)	267747	Genome Reviews	02-MAR-2010 (Rel. 118, Last updated, Version 101)
Propionibacterium acnes (strain SK137)	553199	EBI	25-MAR-2010 (Rel. 104, Last updated, Version 1)
Propionibacterium propionicum (strain F0230a)	767029	EBI	13-JUL-2012 (Rel. 113, Last updated, Version 1)
Prosthecochloris aestuarii (strain DSM 271 / SK 413)	290512	Genome Reviews	14-OCT-2008 (Rel. 97, Last updated, Version 1)
Prosthecochloris vibrioformis (strain DSM 265)	290318	EBI	01-NOV-2007 (Rel. 93, Last updated, Version 2)
Proteus mirabilis (strain HI4320)	529507	Genome Reviews	25-NOV-2008 (Rel. 99, Last updated, Version 2)
Protochlamydia amoebophila (strain UWE25)	264201	Genome Reviews	02-MAR-2010 (Rel. 118, Last updated, Version 108)
Providencia stuartii (strain MRSN 2154)	1157951	EBI	02-JUL-2012 (Rel. 113, Last updated, Version 2)
Pseudoalteromonas atlantica (strain T6c / ATCC BAA-1087)	342610	Genome Reviews	14-NOV-2006 (Rel. 62, Last updated, Version 2)
Pseudoalteromonas haloplanktis (strain TAC 125)	326442	EBI	18-OCT-2005 (Rel. 85, Last updated, Version 3)
Pseudoalteromonas sp. (strain SM9913)	234831	Genome Reviews	07-JUN-2011 (Rel. 130, Last updated, Version 1)
Pseudomonas aeruginosa (strain ATCC 15692 / PAO1 / 1C / PRS 101 / LMG 12228)	208964	Genome Reviews	01-SEP-2009 (Rel. 110, Last updated, Version 111)
Pseudomonas aeruginosa (strain LESB58)	557722	Genome Reviews	12-MAY-2009 (Rel. 106, Last updated, Version 2)
Pseudomonas aeruginosa (strain PA7)	381754	Genome Reviews	05-FEB-2008 (Rel. 86, Last updated, Version 2)
Pseudomonas aeruginosa (strain UCBPP-PA14)	208963	EBI	15-NOV-2006 (Rel. 89, Last updated, Version 2)
Pseudomonas entomophila (strain L48)	384676	EBI	31-AUG-2006 (Rel. 89, Last updated, Version 3)
Pseudomonas fluorescens (strain Pf0-1)	205922	EBI	10-OCT-2005 (Rel. 85, Last updated, Version 1)
Pseudomonas fluorescens (strain Pf-5 / ATCC BAA-477)	220664	EBI	16-JUL-2005 (Rel. 84, Last updated, Version 2)
Pseudomonas fluorescens (strain SBW25)	216595	Genome Reviews	07-JUL-2009 (Rel. 108, Last updated, Version 1)
Pseudomonas fulva (strain 12-X)	743720	EBI	14-OCT-2011 (Rel. 110, Last updated, Version 2)
Pseudomonas mendocina (strain NK-01)	1001585	EBI	21-JUN-2011 (Rel. 109, Last updated, Version 2)
Pseudomonas mendocina (strain ymp)	399739	Genome Reviews	05-FEB-2008 (Rel. 86, Last updated, Version 2)
Pseudomonas putida (strain BIRD-1)	931281	EBI	23-NOV-2011 (Rel. 110, Last updated, Version 3)
Pseudomonas putida (strain F1 / ATCC 700007)	351746	Genome Reviews	05-FEB-2008 (Rel. 86, Last updated, Version 2)
Pseudomonas putida (strain GB-1)	76869	EBI	07-FEB-2008 (Rel. 94, Last updated, Version 1)
Pseudomonas putida (strain KT2440)	160488	Genome Reviews	02-MAR-2010 (Rel. 118, Last updated, Version 118)
Pseudomonas putida (strain W619)	390235	Genome Reviews	01-JUL-2008 (Rel. 93, Last updated, Version 3)
Pseudomonas stutzeri (strain A1501)	379731	Genome Reviews	26-JUN-2007 (Rel. 76, Last updated, Version 2)
Pseudomonas syringae pv. phaseolicola (strain 1448A / Race 6)	264730	EBI	14-SEP-2005 (Rel. 85, Last updated, Version 3)
Pseudomonas syringae pv. syringae (strain B728a)	205918	EBI	04-AUG-2005 (Rel. 84, Last updated, Version 3)
Pseudomonas syringae pv. tomato (strain DC3000)	223283	Genome Reviews	02-MAR-2010 (Rel. 118, Last updated, Version 120)
Pseudonocardia dioxanivorans (strain ATCC 55486 / DSM 44775 / JCM 13855 / CB1190)	675635	EBI	12-OCT-2011 (Rel. 110, Last updated, Version 3)
Pseudovibrio sp. (strain FO-BEG1)	911045	EBI	06-DEC-2011 (Rel. 111, Last updated, Version 1)
Pseudoxanthomonas suwonensis (strain 11-1)	743721	EBI	17-JAN-2011 (Rel. 107, Last updated, Version 1)
Psychrobacter arcticus (strain DSM 17307 / 273-4)	259536	Genome Reviews	01-JUL-2008 (Rel. 93, Last updated, Version 55)
Psychrobacter cryohalolentis (strain K5)	335284	EBI	19-APR-2006 (Rel. 87, Last updated, Version 1)
Psychrobacter sp. (strain PRwf-1)	349106	Genome Reviews	26-FEB-2008 (Rel. 87, Last updated, Version 2)
Psychromonas ingrahamii (strain 37)	357804	EBI	23-JAN-2007 (Rel. 90, Last updated, Version 2)
Pteropus vampyrus	132908	Ensembl	Ensembl 70; pteVam1; 12-DEC-2012
Puccinia graminis	5297	JGI	JGI; Pucgr1; 07-MAR-2012
Puccinia graminis f. sp. tritici (strain CRL 75-36-700-3 / race SCCL)	418459	EnsemblGenomes	Ensembl Fungi v8; BROAD1; 21-JAN-2011
Punctularia strigosozonata (strain HHB-11173)	741275	JGI	JGI; Punst1; 07-MAR-2012
Puniceispirillum marinum (strain IMCC1322)	488538	Genome Reviews	10-AUG-2010 (Rel. 124, Last updated, Version 1)
Pusillimonas sp. (strain T7-7)	1007105	EBI	24-JUL-2011 (Rel. 109, Last updated, Version 2)
Pyrobaculum aerophilum (strain ATCC 51768 / IM2 / DSM 7523 / JCM 9630 / NBRC 100827)	178306	Genome Reviews	01-SEP-2009 (Rel. 110, Last updated, Version 111)
Pyrobaculum arsenaticum (strain DSM 13514 / JCM 11321)	340102	Genome Reviews	26-JUN-2007 (Rel. 76, Last updated, Version 2)
Pyrobaculum calidifontis (strain JCM 11548 / VA1)	410359	Genome Reviews	26-JUN-2007 (Rel. 76, Last updated, Version 3)
Pyrobaculum islandicum (strain DSM 4184 / JCM 9189)	384616	Genome Reviews	17-APR-2007 (Rel. 72, Last updated, Version 3)
Pyrobaculum oguniense (strain DSM 13380 / JCM 10595 / TE7)	698757	EBI	12-FEB-2012 (Rel. 111, Last updated, Version 1)
Pyrococcus abyssi (strain GE5 / Orsay)	272844	Genome Reviews	17-APR-2007 (Rel. 72, Last updated, Version 74)
Pyrococcus furiosus (strain ATCC 43587 / DSM 3638 / JCM 8422 / Vc1)	186497	Genome Reviews	11-SEP-2007 (Rel. 80, Last updated, Version 81)
Pyrococcus horikoshii (strain ATCC 700860 / DSM 12428 / JCM 9974 / NBRC 100139 / OT-3)	70601	Genome Reviews	11-SEP-2007 (Rel. 80, Last updated, Version 81)
Pyrococcus kodakaraensis (strain ATCC BAA-918 / JCM 12380 / KOD1)	69014	EBI	16-APR-2005 (Rel. 83, Last updated, Version 3)
Pyrococcus sp. (strain NA2)	342949	EBI	06-JUL-2011 (Rel. 109, Last updated, Version 2)
Pyrococcus yayanosii (strain CH1 / JCM 16557)	529709	EBI	17-AUG-2011 (Rel. 109, Last updated, Version 2)
Pyrolobus fumarii (strain DSM 11204 / 1A)	694429	EBI	08-SEP-2011 (Rel. 110, Last updated, Version 3)
Rahnella sp. (strain Y9602)	741091	EBI	10-APR-2012 (Rel. 112, Last updated, Version 4)
Ralstonia metallidurans (strain CH34 / ATCC 43123 / DSM 2839)	266264	EBI	29-APR-2006 (Rel. 87, Last updated, Version 2)
Ralstonia pickettii (strain 12D)	428406	Genome Reviews	09-FEB-2010 (Rel. 117, Last updated, Version 7)
Ralstonia pickettii (strain 12J)	402626	Genome Reviews	25-NOV-2008 (Rel. 99, Last updated, Version 2)
Ralstonia solanacearum	305	EBI	29-JUN-2009 (Rel. 101, Last updated, Version 3)
Ralstonia solanacearum (strain GMI1000)	267608	Genome Reviews	02-MAR-2010 (Rel. 118, Last updated, Version 118)
Ralstonia solanacearum (strain Po82)	1031711	EBI	17-AUG-2011 (Rel. 109, Last updated, Version 2)
Ramlibacter tataouinensis (strain ATCC BAA-407 / DSM 14655 / LMG 21543 / TTB310)	365046	EBI	28-SEP-2011 (Rel. 110, Last updated, Version 2)
Rattus norvegicus	10116	Ensembl	Ensembl 73; Rnor_5.0; 24-AUG-2013
Renibacterium salmoninarum (strain ATCC 33209 / DSM 20767 / JCM 11484 / NBRC 15589 / NCIMB 2235)	288705	Genome Reviews	18-MAR-2008 (Rel. 88, Last updated, Version 2)
Rhizobium etli (strain CFN 42 / ATCC 51251)	347834	EBI	11-MAR-2006 (Rel. 87, Last updated, Version 3)
Rhizobium etli (strain CIAT 652)	491916	Genome Reviews	23-SEP-2008 (Rel. 96, Last updated, Version 1)
Rhizobium leguminosarum bv. trifolii (strain WSM1325)	395491	Genome Reviews	22-DEC-2009 (Rel. 115, Last updated, Version 5)
Rhizobium leguminosarum bv. trifolii (strain WSM2304)	395492	Genome Reviews	12-MAY-2009 (Rel. 106, Last updated, Version 6)
Rhizobium leguminosarum bv. viciae (strain 3841)	216596	EBI	16-MAY-2006 (Rel. 87, Last updated, Version 2)
Rhizobium loti (strain MAFF303099)	266835	NCBI	NC_002678.1 GI:13470324
Rhizobium meliloti (strain 1021)	266834	NCBI	NC_003047.1 GI:15963753
Rhizobium sp. (strain NGR234)	394	Genome Reviews	15-JUN-2010 (Rel. 122, Last updated, Version 14)
Rhizopus oryzae	64495	BROAD Institute	RO3; 12-Aug-2005
Rhodobacter capsulatus (strain ATCC BAA-309 / NBRC 16581 / SB1003)	272942	Genome Reviews	08-MAR-2011 (Rel. 129, Last updated, Version 6)
Rhodobacter sphaeroides (strain ATCC 17023 / 2.4.1 / NCIB 8253 / DSM 158)	272943	EBI	14-OCT-2005 (Rel. 85, Last updated, Version 2)
Rhodobacter sphaeroides (strain ATCC 17025 / ATH 2.4.3)	349102	Genome Reviews	04-DEC-2007 (Rel. 84, Last updated, Version 3)
Rhodobacter sphaeroides (strain ATCC 17029 / ATH 2.4.9)	349101	EBI	27-FEB-2007 (Rel. 90, Last updated, Version 1)
Rhodobacter sphaeroides (strain KD131 / KCTC 12085)	557760	Genome Reviews	16-JUN-2009 (Rel. 107, Last updated, Version 2)
Rhodococcus equi (strain 103S)	685727	Genome Reviews	08-MAR-2011 (Rel. 129, Last updated, Version 1)
Rhodococcus erythropolis (strain PR4 / NBRC 100887)	234621	Genome Reviews	07-JUL-2009 (Rel. 108, Last updated, Version 2)
Rhodococcus opacus (strain B4)	632772	Genome Reviews	16-JUN-2009 (Rel. 107, Last updated, Version 1)
Rhodococcus sp. (strain RHA1)	101510	Genome Reviews	11-SEP-2007 (Rel. 80, Last updated, Version 20)
Rhodoferax ferrireducens (strain DSM 15236 / ATCC BAA-621 / T118)	338969	EBI	13-MAR-2006 (Rel. 87, Last updated, Version 1)
Rhodopirellula baltica (strain SH1)	243090	NCBI	NC_005027.1 GI:32470666
Rhodopseudomonas palustris (strain ATCC BAA-98 / CGA009)	258594	Genome Reviews	02-MAR-2010 (Rel. 118, Last updated, Version 118)
Rhodopseudomonas palustris (strain BisA53)	316055	EBI	05-OCT-2006 (Rel. 89, Last updated, Version 1)
Rhodopseudomonas palustris (strain BisB18)	316056	EBI	22-MAR-2006 (Rel. 87, Last updated, Version 1)
Rhodopseudomonas palustris (strain BisB5)	316057	EBI	03-JUL-2006 (Rel. 88, Last updated, Version 1)
Rhodopseudomonas palustris (strain HaA2)	316058	EBI	08-FEB-2006 (Rel. 86, Last updated, Version 2)
Rhodopseudomonas palustris (strain TIE-1)	395960	Genome Reviews	14-OCT-2008 (Rel. 97, Last updated, Version 1)
Rhodospirillum centenum (strain ATCC 51521 / SW)	414684	Genome Reviews	10-FEB-2009 (Rel. 102, Last updated, Version 2)
Rhodospirillum rubrum (strain ATCC 11170 / NCIB 8255)	269796	EBI	10-FEB-2006 (Rel. 86, Last updated, Version 2)
Rickettsia africae (strain ESF-5)	347255	Genome Reviews	22-DEC-2009 (Rel. 115, Last updated, Version 7)
Rickettsia akari (strain Hartford)	293614	Genome Reviews	15-JAN-2008 (Rel. 85, Last updated, Version 2)
Rickettsia bellii (strain OSU 85-389)	391896	Genome Reviews	15-JAN-2008 (Rel. 85, Last updated, Version 2)
Rickettsia bellii (strain RML369-C)	336407	EBI	09-APR-2006 (Rel. 87, Last updated, Version 1)
Rickettsia canadensis (strain McKiel)	293613	Genome Reviews	15-JAN-2008 (Rel. 85, Last updated, Version 2)
Rickettsia conorii (strain ATCC VR-613 / Malish 7)	272944	Genome Reviews	01-SEP-2009 (Rel. 110, Last updated, Version 109)
Rickettsia felis (strain ATCC VR-1525 / URRWXCal2)	315456	EBI	19-AUG-2005 (Rel. 84, Last updated, Version 2)
Rickettsia massiliae (strain Mtu5)	416276	Genome Reviews	15-JAN-2008 (Rel. 85, Last updated, Version 2)
Rickettsia montanensis (strain OSU 85-930)	1105114	EBI	02-MAR-2012 (Rel. 112, Last updated, Version 1)
Rickettsia parkeri (strain Portsmouth)	1105108	EBI	02-MAR-2012 (Rel. 112, Last updated, Version 1)
Rickettsia peacockii (strain Rustic)	562019	Genome Reviews	24-NOV-2009 (Rel. 114, Last updated, Version 5)
Rickettsia philipii (strain 364D)	481009	EBI	19-FEB-2012 (Rel. 111, Last updated, Version 1)
Rickettsia prowazekii (strain Madrid E)	272947	Genome Reviews	02-MAR-2010 (Rel. 118, Last updated, Version 118)
Rickettsia prowazekii (strain Rp22)	449216	EBI	19-MAY-2010 (Rel. 104, Last updated, Version 2)
Rickettsia rickettsii (strain Iowa)	452659	EBI	18-JAN-2008 (Rel. 94, Last updated, Version 1)
Rickettsia rickettsii (strain Sheila Smith)	392021	Genome Reviews	15-JAN-2008 (Rel. 85, Last updated, Version 2)
Rickettsia slovaca (strain 13-B)	941638	EBI	23-MAR-2012 (Rel. 112, Last updated, Version 2)
Rickettsia typhi (strain ATCC VR-144 / Wilmington)	257363	Genome Reviews	02-MAR-2010 (Rel. 118, Last updated, Version 101)
Riemerella anatipestifer (strain RA-GD)	992406	EBI	22-MAY-2011 (Rel. 108, Last updated, Version 2)
Roseiflexus castenholzii (strain DSM 13941 / HLO8)	383372	EBI	28-AUG-2007 (Rel. 93, Last updated, Version 1)
Roseiflexus sp. (strain RS-1)	357808	Genome Reviews	04-DEC-2007 (Rel. 84, Last updated, Version 3)
Roseobacter denitrificans (strain ATCC 33942 / OCh 114)	375451	EBI	23-JUN-2006 (Rel. 88, Last updated, Version 1)
Rothia dentocariosa (strain ATCC 17931 / CDC X599 / XDIA)	762948	Genome Reviews	07-JUN-2011 (Rel. 130, Last updated, Version 2)
Rothia mucilaginosa (strain DY-18)	680646	Genome Reviews	10-AUG-2010 (Rel. 124, Last updated, Version 5)
Rubrobacter xylanophilus (strain DSM 9941 / NBRC 16129)	266117	EBI	10-JUN-2006 (Rel. 88, Last updated, Version 1)
Ruthia magnifica subsp. Calyptogena magnifica	413404	Genome Reviews	17-APR-2007 (Rel. 72, Last updated, Version 3)
Saccharomonospora viridis (strain ATCC 15386 / DSM 43017 / JCM 3036 / NBRC 12207 / P101)	471857	Genome Reviews	22-DEC-2009 (Rel. 115, Last updated, Version 2)
Saccharomyces cerevisiae (strain ATCC 204508 / S288c)	559292	Ensembl	Ensembl 73; EF4; 23-AUG-2013
Saccharophagus degradans (strain 2-40 / ATCC 43961 / DSM 17024)	203122	EBI	20-MAR-2006 (Rel. 87, Last updated, Version 1)
Saccharopolyspora erythraea (strain NRRL 23338)	405948	Genome Reviews	26-JUN-2007 (Rel. 76, Last updated, Version 3)
Salinibacter ruber (strain DSM 13855 / M31)	309807	EBI	23-DEC-2005 (Rel. 86, Last updated, Version 2)
Salinispora arenicola (strain CNS-205)	391037	Genome Reviews	18-MAR-2008 (Rel. 88, Last updated, Version 1)
Salinispora tropica (strain ATCC BAA-916 / DSM 44818 / CNB-440)	369723	Genome Reviews	18-MAR-2008 (Rel. 88, Last updated, Version 1)
Salmonella agona (strain SL483)	454166	Genome Reviews	16-DEC-2008 (Rel. 100, Last updated, Version 3)
Salmonella arizonae (strain ATCC BAA-731 / CDC346-86 / RSK2980)	41514	Genome Reviews	18-MAR-2008 (Rel. 88, Last updated, Version 2)
Salmonella bongori (strain ATCC 43975 / DSM 13772 / NCTC 12419)	218493	EBI	29-MAY-2012 (Rel. 112, Last updated, Version 3)
Salmonella choleraesuis (strain SC-B67)	321314	EBI	15-APR-2005 (Rel. 83, Last updated, Version 3)
Salmonella dublin (strain CT_02021853)	439851	Genome Reviews	16-DEC-2008 (Rel. 100, Last updated, Version 3)
Salmonella enteritidis PT4 (strain P125109)	550537	Genome Reviews	16-DEC-2008 (Rel. 100, Last updated, Version 3)
Salmonella gallinarum (strain 287/91 / NCTC 13346)	550538	Genome Reviews	16-DEC-2008 (Rel. 100, Last updated, Version 3)
Salmonella heidelberg (strain SL476)	454169	Genome Reviews	16-DEC-2008 (Rel. 100, Last updated, Version 3)
Salmonella newport (strain SL254)	423368	Genome Reviews	25-NOV-2008 (Rel. 99, Last updated, Version 2)
Salmonella paratyphi A (strain AKU_12601)	554290	Genome Reviews	25-NOV-2008 (Rel. 99, Last updated, Version 2)
Salmonella paratyphi A (strain ATCC 9150 / SARB42)	295319	EBI	09-APR-2005 (Rel. 83, Last updated, Version 4)
Salmonella paratyphi B (strain ATCC BAA-1250 / SPB7)	1016998	Genome Reviews	18-MAR-2008 (Rel. 88, Last updated, Version 2)
Salmonella paratyphi C (strain RKS4594)	476213	Genome Reviews	07-JUL-2009 (Rel. 108, Last updated, Version 2)
Salmonella pullorum (strain RKS5078 / SGSC2294)	1081093	EBI	09-FEB-2012 (Rel. 111, Last updated, Version 3)
Salmonella schwarzengrund (strain CVM19633)	439843	Genome Reviews	16-DEC-2008 (Rel. 100, Last updated, Version 3)
Salmonella typhi	220341	Genome Reviews	01-SEP-2009 (Rel. 110, Last updated, Version 111)
Salmonella typhimurium (strain 4/74)	909946	EBI	21-JUN-2011 (Rel. 109, Last updated, Version 2)
Salmonella typhimurium (strain LT2 / SGSC1412 / ATCC 700720)	99287	Genome Reviews	24-NOV-2009 (Rel. 114, Last updated, Version 114)
Salmonella typhimurium (strain SL1344)	216597	Genome Reviews	08-MAR-2011 (Rel. 129, Last updated, Version 1)
Sanguibacter keddieii (strain ATCC 51767 / DSM 10542 / NCFB 3025 / ST-74)	446469	Genome Reviews	09-FEB-2010 (Rel. 117, Last updated, Version 1)
Sarcophilus harrisii	9305	Ensembl	Ensembl 64; DEVIL7.0; 3-SEP-2011
Scheffersomyces stipitis (strain ATCC 58785 / CBS 6054 / NBRC 10063 / NRRL Y-11545)	322104	Genome Reviews	07-JUN-2011 (Rel. 130, Last updated, Version 21)
Schistosoma mansoni	6183	EnsemblGenomes	Ensembl Metazoa 10; sma_v3.1; 2-JUL-2011
Schizophyllum commune	5334	JGI	JGI; Schco1; 07-MAR-2012
Schizosaccharomyces pombe (strain 972 / ATCC 24843)	284812	EnsemblGenomes	Ensembl Fungi 4; GeneDB EF 1; 17-FEB-2010
Sclerotinia sclerotiorum (strain ATCC 18683 / 1980 / Ss-1)	665079	JGI	JGI; Sclsc1; 07-MAR-2012
Sebaldella termitidis (strain ATCC 33386 / NCTC 11300)	526218	EBI	20-NOV-2009 (Rel. 102, Last updated, Version 1)
Segniliparus rotundus (strain ATCC BAA-972 / CDC 1076 / CIP 108378 / DSM 44985 / JCM 13578)	640132	Genome Reviews	07-JUN-2011 (Rel. 130, Last updated, Version 6)
Serratia plymuthica (strain AS9)	768492	EBI	04-NOV-2011 (Rel. 110, Last updated, Version 2)
Serratia proteamaculans (strain 568)	399741	Genome Reviews	05-FEB-2008 (Rel. 86, Last updated, Version 1)
Shewanella amazonensis (strain ATCC BAA-1098 / SB2B)	326297	EBI	23-DEC-2006 (Rel. 90, Last updated, Version 1)
Shewanella baltica (strain OS155 / ATCC BAA-1091)	325240	Genome Reviews	04-DEC-2007 (Rel. 84, Last updated, Version 2)
Shewanella baltica (strain OS185)	402882	Genome Reviews	04-DEC-2007 (Rel. 84, Last updated, Version 2)
Shewanella baltica (strain OS195)	399599	NCBI	CP000891.1 GI:160858648
Shewanella baltica (strain OS223)	407976	Genome Reviews	12-MAY-2009 (Rel. 106, Last updated, Version 2)
Shewanella baltica (strain OS678)	693973	EBI	23-FEB-2012 (Rel. 111, Last updated, Version 4)
Shewanella denitrificans (strain OS217 / ATCC BAA-1090 / DSM 15013)	318161	Genome Reviews	14-NOV-2006 (Rel. 62, Last updated, Version 1)
Shewanella frigidimarina (strain NCIMB 400)	318167	Genome Reviews	14-NOV-2006 (Rel. 62, Last updated, Version 1)
Shewanella halifaxensis (strain HAW-EB4)	458817	Genome Reviews	29-APR-2008 (Rel. 90, Last updated, Version 1)
Shewanella loihica (strain ATCC BAA-1088 / PV-4)	323850	EBI	11-MAR-2007 (Rel. 91, Last updated, Version 1)
Shewanella oneidensis (strain MR-1)	211586	Genome Reviews	11-SEP-2007 (Rel. 80, Last updated, Version 83)
Shewanella pealeana (strain ATCC 700345 / ANG-SQ1)	398579	NCBI	CP000851.1 GI:157844830
Shewanella piezotolerans (strain WP3 / JCM 13877)	225849	Genome Reviews	12-MAY-2009 (Rel. 106, Last updated, Version 3)
Shewanella putrefaciens (strain CN-32 / ATCC BAA-453)	319224	Genome Reviews	04-DEC-2007 (Rel. 84, Last updated, Version 2)
Shewanella sediminis (strain HAW-EB3)	425104	NCBI	CP000821.1 GI:157315515
Shewanella sp. (strain ANA-3)	94122	EBI	17-NOV-2006 (Rel. 89, Last updated, Version 3)
Shewanella sp. (strain MR-4)	60480	Genome Reviews	14-NOV-2006 (Rel. 62, Last updated, Version 1)
Shewanella sp. (strain MR-7)	60481	Genome Reviews	14-NOV-2006 (Rel. 62, Last updated, Version 1)
Shewanella sp. (strain W3-18-1)	351745	EBI	04-JAN-2007 (Rel. 90, Last updated, Version 1)
Shewanella violacea (strain JCM 10179 / CIP 106290 / LMG 19151 / DSS12)	637905	Genome Reviews	08-MAR-2011 (Rel. 129, Last updated, Version 6)
Shewanella woodyi (strain ATCC 51908 / MS32)	392500	Genome Reviews	01-JUL-2008 (Rel. 93, Last updated, Version 3)
Shigella boydii serotype 18 (strain CDC 3083-94 / BS512)	344609	Genome Reviews	02-SEP-2008 (Rel. 95, Last updated, Version 2)
Shigella boydii serotype 4 (strain Sb227)	300268	EBI	10-NOV-2005 (Rel. 85, Last updated, Version 1)
Shigella dysenteriae serotype 1 (strain Sd197)	300267	EBI	30-NOV-2005 (Rel. 85, Last updated, Version 2)
Shigella flexneri	198214	NCBI	NC_004337.1 GI:24111450
Shigella flexneri serotype 5b (strain 8401)	373384	EBI	22-JUL-2006 (Rel. 88, Last updated, Version 1)
Shigella sonnei (strain Ss046)	300269	EBI	10-NOV-2005 (Rel. 85, Last updated, Version 2)
Shimwellia blattae (strain ATCC 29907 / DSM 4481 / JCM 1650 / NBRC 105725 / CDC 9005-74)	630626	EBI	02-AUG-2012 (Rel. 113, Last updated, Version 2)
Silicibacter pomeroyi (strain ATCC 700808 / DSM 15171 / DSS-3)	246200	EBI	17-APR-2005 (Rel. 83, Last updated, Version 3)
Silicibacter sp. (strain TM1040)	292414	EBI	24-MAY-2006 (Rel. 87, Last updated, Version 1)
Sinorhizobium medicae (strain WSM419)	366394	Genome Reviews	15-JAN-2008 (Rel. 85, Last updated, Version 3)
Sinorhizobium meliloti (strain AK83)	693982	EBI	10-OCT-2011 (Rel. 110, Last updated, Version 2)
Slackia heliotrinireducens (strain ATCC 29202 / DSM 20476 / NCTC 11029 / RHS 1)	471855	Genome Reviews	24-NOV-2009 (Rel. 114, Last updated, Version 2)
Sodalis glossinidius (strain morsitans)	343509	EBI	27-FEB-2006 (Rel. 86, Last updated, Version 3)
Solanum lycopersicum	4081	EnsemblGenomes	Ensembl Plants 18; SL2.40; 8-APR-2013
Solibacter usitatus (strain Ellin6076)	234267	EBI	14-NOV-2006 (Rel. 89, Last updated, Version 2)
Solitalea canadensis (strain ATCC 29591 / DSM 3403 / NBRC 15130 / NCIMB 12057 / USAM 9D)	929556	EBI	11-MAR-2012 (Rel. 112, Last updated, Version 1)
Sorangium cellulosum (strain So ce56)	448385	Genome Reviews	18-MAR-2008 (Rel. 88, Last updated, Version 2)
Sorex araneus	42254	Ensembl	Ensembl 70; COMMON_SHREW1; 11-DEC-2012
Sorghum bicolor	4558	JGI	Sbi1_4, Filtered Models
Spathaspora passalidarum (strain NRRL Y-27907 / 11-Y1)	619300	JGI	JGI; Spapa3; 07-MAR-2012
Spermophilus tridecemlineatus	43179	Ensembl	Ensembl 67; spetri2; 26-APR-2012
Sphaerobacter thermophilus (strain DSM 20745 / S 6022)	479434	Genome Reviews	05-OCT-2010 (Rel. 125, Last updated, Version 8)
Sphaerochaeta pleomorpha (strain ATCC BAA-1885 / DSM 22778 / Grapes)	158190	EBI	06-DEC-2011 (Rel. 111, Last updated, Version 1)
Sphingobacterium sp. (strain 21)	743722	EBI	23-NOV-2011 (Rel. 110, Last updated, Version 4)
Sphingomonas wittichii (strain RW1 / DSM 6014 / JCM 10273)	392499	Genome Reviews	05-FEB-2008 (Rel. 86, Last updated, Version 2)
Sphingopyxis alaskensis (strain DSM 13593 / LMG 18877 / RB2256)	317655	EBI	19-MAY-2006 (Rel. 87, Last updated, Version 1)
Spirochaeta africana (strain ATCC 700263 / DSM 8902 / Z-7692)	889378	EBI	04-APR-2012 (Rel. 112, Last updated, Version 1)
Spirochaeta smaragdinae (strain DSM 11293 / JCM 15392 / SEBR 4228)	573413	EBI	10-OCT-2011 (Rel. 110, Last updated, Version 3)
Spirochaeta thermophila (strain ATCC 49972 / DSM 6192 / RI 19.B1)	665571	Genome Reviews	08-MAR-2011 (Rel. 129, Last updated, Version 3)
Spirosoma linguale (strain ATCC 33905 / DSM 74 / LMG 10896)	504472	EBI	16-JAN-2010 (Rel. 103, Last updated, Version 1)
Spizellomyces punctatus	109760	BROAD Institute	BroadInstitute; v1; 01-03-2012
Stackebrandtia nassauensis (strain DSM 44728 / NRRL B-16338 / NBRC 102104 / LLR-40K-21)	446470	Genome Reviews	15-JUN-2010 (Rel. 122, Last updated, Version 1)
Stanieria cyanosphaera (strain ATCC 29371 / PCC 7437)	111780	EBI	23-JUL-2013 (Rel. 117, Last updated, Version 2)
Staphylococcus aureus (strain bovine RF122 / ET3-1)	273036	EBI	24-NOV-2005 (Rel. 85, Last updated, Version 1)
Staphylococcus aureus (strain COL)	93062	EBI	28-APR-2005 (Rel. 83, Last updated, Version 5)
Staphylococcus aureus (strain ED98)	681288	Genome Reviews	09-FEB-2010 (Rel. 117, Last updated, Version 2)
Staphylococcus aureus (strain JH1)	359787	EBI	29-JUN-2007 (Rel. 92, Last updated, Version 1)
Staphylococcus aureus (strain JH9)	359786	EBI	09-DEC-2007 (Rel. 94, Last updated, Version 2)
Staphylococcus aureus (strain JKD6008)	546342	Genome Reviews	07-JUN-2011 (Rel. 130, Last updated, Version 4)
Staphylococcus aureus (strain JKD6159)	869816	EBI	03-OCT-2010 (Rel. 106, Last updated, Version 4)
Staphylococcus aureus (strain MRSA252)	282458	NCBI	NC_002952.2 GI:49482253
Staphylococcus aureus (strain MSSA476)	282459	NCBI	NC_002953.3 GI:49484912
Staphylococcus aureus (strain Mu3 / ATCC 700698)	418127	Genome Reviews	04-DEC-2007 (Rel. 84, Last updated, Version 2)
Staphylococcus aureus (strain Mu50 / ATCC 700699)	158878	Genome Reviews	02-MAR-2010 (Rel. 118, Last updated, Version 118)
Staphylococcus aureus (strain MW2)	196620	NCBI	NC_003923.1 GI:21281729
Staphylococcus aureus (strain N315)	158879	NCBI	NC_002745.2 GI:29165615
Staphylococcus aureus (strain NCTC 8325)	93061	EBI	17-FEB-2006 (Rel. 86, Last updated, Version 1)
Staphylococcus aureus (strain Newman)	426430	Genome Reviews	05-FEB-2008 (Rel. 86, Last updated, Version 2)
Staphylococcus aureus (strain TCH60)	548473	Genome Reviews	08-MAR-2011 (Rel. 129, Last updated, Version 1)
Staphylococcus aureus (strain TW20 / 0582)	663951	Genome Reviews	10-AUG-2010 (Rel. 124, Last updated, Version 8)
Staphylococcus aureus (strain USA300)	367830	EBI	24-FEB-2006 (Rel. 86, Last updated, Version 2)
Staphylococcus aureus (strain USA300 / TCH1516)	451516	EBI	17-NOV-2007 (Rel. 93, Last updated, Version 1)
Staphylococcus aureus subsp. aureus (strain ED133)	685039	Genome Reviews	08-MAR-2011 (Rel. 129, Last updated, Version 4)
Staphylococcus carnosus (strain TM300)	396513	Genome Reviews	24-NOV-2009 (Rel. 114, Last updated, Version 8)
Staphylococcus epidermidis (strain ATCC 12228)	176280	Genome Reviews	22-NOV-2005 (Rel. 40, Last updated, Version 44)
Staphylococcus epidermidis (strain ATCC 35984 / RP62A)	176279	EBI	17-APR-2005 (Rel. 83, Last updated, Version 4)
Staphylococcus haemolyticus (strain JCSC1435)	279808	EBI	27-JUL-2005 (Rel. 84, Last updated, Version 2)
Staphylococcus lugdunensis (strain HKU09-01)	698737	Genome Reviews	08-MAR-2011 (Rel. 129, Last updated, Version 8)
Staphylococcus saprophyticus subsp. saprophyticus (strain ATCC 15305 / DSM 20229)	342451	EBI	21-SEP-2005 (Rel. 85, Last updated, Version 4)
Staphylothermus hellenicus (strain DSM 12710 / JCM 10830 / BK20S6-10-b1 / P8)	591019	Genome Reviews	05-OCT-2010 (Rel. 125, Last updated, Version 1)
Staphylothermus marinus (strain ATCC 43588 / DSM 3639 / F1)	399550	Genome Reviews	26-JUN-2007 (Rel. 76, Last updated, Version 2)
Starkeya novella (strain ATCC 8093 / DSM 506 / CCM 1077 / IAM 12100 / NBRC 12443 / NCIB 9113)	639283	EBI	23-NOV-2011 (Rel. 110, Last updated, Version 2)
Stenotrophomonas maltophilia (strain K279a)	522373	Genome Reviews	01-JUL-2008 (Rel. 93, Last updated, Version 1)
Stenotrophomonas maltophilia (strain R551-3)	391008	Genome Reviews	25-NOV-2008 (Rel. 99, Last updated, Version 1)
Stereum hirsutum (strain FP-91666)	721885	JGI	JGI; Stehi1; 07-MAR-2012
Streptobacillus moniliformis (strain ATCC 14647 / DSM 12112 / NCTC 10651 / 9901)	519441	EBI	18-NOV-2009 (Rel. 102, Last updated, Version 1)
Streptococcus agalactiae serotype Ia (strain ATCC 27591 / A909 / CDC SS700)	205921	EBI	30-SEP-2005 (Rel. 85, Last updated, Version 1)
Streptococcus agalactiae serotype III (strain NEM316)	211110	Genome Reviews	02-MAR-2010 (Rel. 118, Last updated, Version 117)
Streptococcus agalactiae serotype V (strain ATCC BAA-611 / 2603 V/R)	208435	NCBI	NC_004116.1 GI:22536185
Streptococcus dysgalactiae subsp. equisimilis (strain GGS_124)	486410	Genome Reviews	03-NOV-2009 (Rel. 113, Last updated, Version 3)
Streptococcus equi subsp. equi (strain 4047)	553482	EBI	27-MAR-2009 (Rel. 100, Last updated, Version 2)
Streptococcus equi subsp. zooepidemicus (strain H70)	553483	EBI	27-MAR-2009 (Rel. 100, Last updated, Version 2)
Streptococcus equi subsp. zooepidemicus (strain MGCS10565)	552526	Genome Reviews	25-NOV-2008 (Rel. 99, Last updated, Version 2)
Streptococcus gallolyticus (strain ATCC BAA-2069)	990317	EBI	10-AUG-2011 (Rel. 109, Last updated, Version 2)
Streptococcus gallolyticus (strain UCN34)	637909	Genome Reviews	15-JUN-2010 (Rel. 122, Last updated, Version 2)
Streptococcus gordonii (strain Challis / ATCC 35105 / CH1 / DL1 / V288)	467705	Genome Reviews	26-FEB-2008 (Rel. 87, Last updated, Version 2)
Streptococcus intermedius (strain JTH08)	591365	EBI	17-JUN-2012 (Rel. 113, Last updated, Version 1)
Streptococcus mitis (strain B6)	365659	Genome Reviews	08-MAR-2011 (Rel. 129, Last updated, Version 9)
Streptococcus mutans serotype c (strain ATCC 700610 / UA159)	210007	Genome Reviews	02-MAR-2010 (Rel. 118, Last updated, Version 118)
Streptococcus mutans serotype c (strain NN2025)	511691	EBI	02-AUG-2009 (Rel. 101, Last updated, Version 1)
Streptococcus parauberis (strain KCTC 11537)	936154	EBI	19-MAY-2011 (Rel. 108, Last updated, Version 2)
Streptococcus pasteurianus (strain ATCC 43144 / JCM 5346 / CDC 1723-81)	981540	EBI	31-MAY-2011 (Rel. 109, Last updated, Version 1)
Streptococcus pneumoniae serotype 14 (strain INV200)	869216	EBI	31-AUG-2011 (Rel. 109, Last updated, Version 2)
Streptococcus pneumoniae serotype 19F (strain G54)	512566	Genome Reviews	16-DEC-2008 (Rel. 100, Last updated, Version 2)
Streptococcus pneumoniae serotype 1 (strain INV104)	869269	Genome Reviews	08-MAR-2011 (Rel. 129, Last updated, Version 1)
Streptococcus pneumoniae serotype 2 (strain D39 / NCTC 7466)	373153	EBI	20-DEC-2006 (Rel. 90, Last updated, Version 2)
Streptococcus pneumoniae serotype 3 (strain OXC141)	869215	Genome Reviews	07-JUN-2011 (Rel. 130, Last updated, Version 2)
Streptococcus pneumoniae serotype 4 (strain ATCC BAA-334 / TIGR4)	170187	Genome Reviews	02-MAR-2010 (Rel. 118, Last updated, Version 118)
Streptococcus pneumoniae serotype A19 (strain TCH8431)	525381	Genome Reviews	08-MAR-2011 (Rel. 129, Last updated, Version 5)
Streptococcus pneumoniae (strain 670-6B)	189423	EBI	23-NOV-2011 (Rel. 110, Last updated, Version 2)
Streptococcus pneumoniae (strain 70585)	488221	Genome Reviews	25-MAY-2010 (Rel. 121, Last updated, Version 14)
Streptococcus pneumoniae (strain ATCC 700669 / Spain 23F-1)	561276	Genome Reviews	24-NOV-2009 (Rel. 114, Last updated, Version 9)
Streptococcus pneumoniae (strain ATCC BAA-255 / R6)	171101	NCBI	NC_003098.1 GI:15902044
Streptococcus pneumoniae (strain CGSP14)	516950	Genome Reviews	01-JUL-2008 (Rel. 93, Last updated, Version 1)
Streptococcus pneumoniae (strain Hungary19A-6)	487214	Genome Reviews	01-JUL-2008 (Rel. 93, Last updated, Version 3)
Streptococcus pneumoniae (strain JJA)	488222	Genome Reviews	07-JUL-2009 (Rel. 108, Last updated, Version 2)
Streptococcus pneumoniae (strain P1031)	488223	Genome Reviews	16-JUN-2009 (Rel. 107, Last updated, Version 1)
Streptococcus pneumoniae (strain ST556)	1130804	EBI	05-JUN-2012 (Rel. 113, Last updated, Version 2)
Streptococcus pneumoniae (strain Taiwan19F-14)	487213	Genome Reviews	24-NOV-2009 (Rel. 114, Last updated, Version 5)
Streptococcus pseudopneumoniae (strain IS7493)	1054460	EBI	23-NOV-2011 (Rel. 110, Last updated, Version 3)
Streptococcus pyogenes serotype M1	160490	Genome Reviews	24-NOV-2009 (Rel. 114, Last updated, Version 114)
Streptococcus pyogenes serotype M12 (strain MGAS2096)	370553	EBI	31-MAY-2006 (Rel. 88, Last updated, Version 2)
Streptococcus pyogenes serotype M12 (strain MGAS9429)	370551	EBI	31-MAY-2006 (Rel. 88, Last updated, Version 2)
Streptococcus pyogenes serotype M18 (strain MGAS8232)	186103	NCBI	NC_003485.1 GI:19745201
Streptococcus pyogenes serotype M28 (strain MGAS6180)	319701	EBI	19-AUG-2005 (Rel. 84, Last updated, Version 2)
Streptococcus pyogenes serotype M2 (strain MGAS10270)	370552	EBI	31-MAY-2006 (Rel. 88, Last updated, Version 2)
Streptococcus pyogenes serotype M3 (strain ATCC BAA-595 / MGAS315)	198466	Genome Reviews	02-MAR-2010 (Rel. 118, Last updated, Version 118)
Streptococcus pyogenes serotype M3 (strain SSI-1)	193567	EBI	19-MAY-2007 (Rel. 91, Last updated, Version 5)
Streptococcus pyogenes serotype M49 (strain NZ131)	471876	Genome Reviews	16-DEC-2008 (Rel. 100, Last updated, Version 1)
Streptococcus pyogenes serotype M4 (strain MGAS10750)	370554	EBI	31-MAY-2006 (Rel. 88, Last updated, Version 2)
Streptococcus pyogenes serotype M5 (strain Manfredo)	160491	Genome Reviews	17-APR-2007 (Rel. 72, Last updated, Version 3)
Streptococcus pyogenes serotype M6 (strain ATCC BAA-946 / MGAS10394)	286636	EBI	17-APR-2005 (Rel. 83, Last updated, Version 2)
Streptococcus salivarius (strain 57.I)	1046629	EBI	22-SEP-2011 (Rel. 110, Last updated, Version 2)
Streptococcus salivarius (strain JIM8777)	347253	EBI	04-NOV-2011 (Rel. 110, Last updated, Version 3)
Streptococcus sanguinis (strain SK36)	388919	Genome Reviews	17-APR-2007 (Rel. 72, Last updated, Version 1)
Streptococcus suis (strain 05ZYH33)	391295	Genome Reviews	26-JUN-2007 (Rel. 76, Last updated, Version 1)
Streptococcus suis (strain 98HAH33)	391296	Genome Reviews	26-JUN-2007 (Rel. 76, Last updated, Version 1)
Streptococcus suis (strain BM407)	568814	Genome Reviews	15-JUN-2010 (Rel. 122, Last updated, Version 12)
Streptococcus suis (strain JS14)	945704	EBI	01-MAY-2011 (Rel. 108, Last updated, Version 2)
Streptococcus suis (strain P1/7)	218494	Genome Reviews	13-OCT-2009 (Rel. 112, Last updated, Version 2)
Streptococcus suis (strain SC84)	568813	Genome Reviews	13-OCT-2009 (Rel. 112, Last updated, Version 2)
Streptococcus thermophilus (strain ATCC BAA-250 / LMG 18311)	264199	EBI	17-APR-2005 (Rel. 83, Last updated, Version 5)
Streptococcus thermophilus (strain ATCC BAA-491 / LMD-9)	322159	EBI	04-NOV-2006 (Rel. 89, Last updated, Version 3)
Streptococcus thermophilus (strain CNRZ 1066)	299768	EBI	17-APR-2005 (Rel. 83, Last updated, Version 4)
Streptococcus uberis (strain ATCC BAA-854 / 0140J)	218495	Genome Reviews	24-NOV-2009 (Rel. 114, Last updated, Version 8)
Streptomyces avermitilis (strain ATCC 31267 / DSM 46492 / JCM 5070 / NCIMB 12804 / NRRL 8165 / MA-4680)	227882	Genome Reviews	01-SEP-2009 (Rel. 110, Last updated, Version 111)
Streptomyces bingchenggensis (strain BCW-1)	749414	Genome Reviews	08-MAR-2011 (Rel. 129, Last updated, Version 5)
Streptomyces coelicolor (strain ATCC BAA-471 / A3(2) / M145)	100226	NCBI	NC_003888.3 GI:32141095
Streptomyces griseus subsp. griseus (strain JCM 4626 / NBRC 13350)	455632	Genome Reviews	01-JUL-2008 (Rel. 93, Last updated, Version 2)
Streptomyces scabies (strain 87.22)	680198	Genome Reviews	22-DEC-2009 (Rel. 115, Last updated, Version 1)
Streptosporangium roseum (strain ATCC 12428 / DSM 43021 / JCM 3005 / NI 9100)	479432	Genome Reviews	25-MAY-2010 (Rel. 121, Last updated, Version 4)
Strongylocentrotus purpuratus	7668	EnsemblGenomes	Ensembl Metazoa 10; Spur2.5; 2-JUL-2011
Sulcia muelleri (strain CARI)	706194	EBI	20-JAN-2011 (Rel. 107, Last updated, Version 2)
Sulcia muelleri (strain DMIN)	641892	Genome Reviews	07-JUN-2011 (Rel. 130, Last updated, Version 7)
Sulcia muelleri (strain GWSS)	444179	Genome Reviews	26-FEB-2008 (Rel. 87, Last updated, Version 2)
Sulcia muelleri (strain SMDSEM)	595499	Genome Reviews	10-AUG-2010 (Rel. 124, Last updated, Version 12)
Sulfobacillus acidophilus (strain ATCC 700253 / DSM 10332 / NAL)	679936	EBI	15-DEC-2011 (Rel. 111, Last updated, Version 1)
Sulfobacillus acidophilus (strain TPY)	1051632	EBI	22-SEP-2011 (Rel. 110, Last updated, Version 2)
Sulfolobus acidocaldarius (strain ATCC 33909 / DSM 639 / JCM 8929 / NBRC 15157 / NCIMB 11770)	330779	EBI	08-JUL-2005 (Rel. 84, Last updated, Version 1)
Sulfolobus islandicus (strain HVE10/4)	930943	Genome Reviews	07-JUN-2011 (Rel. 130, Last updated, Version 1)
Sulfolobus islandicus (strain L.D.8.5 / Lassen #2)	425944	Genome Reviews	25-MAY-2010 (Rel. 121, Last updated, Version 1)
Sulfolobus islandicus (strain L.S.2.15 / Lassen #1)	429572	Genome Reviews	07-JUL-2009 (Rel. 108, Last updated, Version 1)
Sulfolobus islandicus (strain M.14.25 / Kamchatka #1)	427317	Genome Reviews	07-JUL-2009 (Rel. 108, Last updated, Version 1)
Sulfolobus islandicus (strain M.16.27)	427318	Genome Reviews	07-JUL-2009 (Rel. 108, Last updated, Version 1)
Sulfolobus islandicus (strain M.16.4 / Kamchatka #3)	426118	Genome Reviews	03-NOV-2009 (Rel. 113, Last updated, Version 4)
Sulfolobus islandicus (strain REY15A)	930945	EBI	27-FEB-2011 (Rel. 108, Last updated, Version 2)
Sulfolobus islandicus (strain Y.G.57.14 / Yellowstone #1)	439386	Genome Reviews	07-JUL-2009 (Rel. 108, Last updated, Version 1)
Sulfolobus islandicus (strain Y.N.15.51 / Yellowstone #2)	419942	Genome Reviews	07-JUL-2009 (Rel. 108, Last updated, Version 1)
Sulfolobus solfataricus (strain 98/2)	555311	Genome Reviews	09-FEB-2010 (Rel. 117, Last updated, Version 2)
Sulfolobus solfataricus (strain ATCC 35092 / DSM 1617 / JCM 11322 / P2)	273057	Genome Reviews	01-SEP-2009 (Rel. 110, Last updated, Version 111)
Sulfolobus tokodaii (strain DSM 16993 / JCM 10545 / NBRC 100140 / 7)	273063	NCBI	NC_003106.2 GI:24473558
Sulfurihydrogenibium azorense (strain Az-Fu1 / DSM 15241 / OCM 825)	204536	Genome Reviews	13-OCT-2009 (Rel. 112, Last updated, Version 5)
Sulfurihydrogenibium sp. (strain YO3AOP1)	436114	Genome Reviews	02-SEP-2008 (Rel. 95, Last updated, Version 1)
Sulfurimonas autotrophica (strain ATCC BAA-671 / DSM 16294 / JCM 11897 / OK10)	563040	Genome Reviews	07-JUN-2011 (Rel. 130, Last updated, Version 4)
Sulfurimonas denitrificans (strain ATCC 33889 / DSM 1251)	326298	Genome Reviews	18-MAR-2008 (Rel. 88, Last updated, Version 40)
Sulfurospirillum deleyianum (strain ATCC 51133 / DSM 6946 / 5175)	525898	Genome Reviews	15-JUN-2010 (Rel. 122, Last updated, Version 6)
Sulfurovum sp. (strain NBC37-1)	387093	Genome Reviews	02-OCT-2007 (Rel. 81, Last updated, Version 2)
Sus scrofa	9823	Ensembl	Ensembl 67; Sscrofa10.2; 26-APR-2012
Symbiobacterium thermophilum (strain T / IAM 14863)	292459	Genome Reviews	02-MAR-2010 (Rel. 118, Last updated, Version 101)
Synechococcus sp. (strain ATCC 27144 / PCC 6301 / SAUG 1402/1)	269084	EBI	16-APR-2005 (Rel. 83, Last updated, Version 2)
Synechococcus sp. (strain ATCC 27264 / PCC 7002 / PR-6)	32049	Genome Reviews	01-JUL-2008 (Rel. 93, Last updated, Version 2)
Synechococcus sp. (strain CC9311)	64471	Genome Reviews	14-NOV-2006 (Rel. 62, Last updated, Version 1)
Synechococcus sp. (strain CC9605)	110662	EBI	28-OCT-2005 (Rel. 85, Last updated, Version 1)
Synechococcus sp. (strain CC9902)	316279	EBI	28-OCT-2005 (Rel. 85, Last updated, Version 1)
Synechococcus sp. (strain JA-2-3Ba(2-13))	321332	EBI	22-MAR-2006 (Rel. 87, Last updated, Version 2)
Synechococcus sp. (strain JA-3-3Ab)	321327	EBI	22-MAR-2006 (Rel. 87, Last updated, Version 2)
Synechococcus sp. (strain RCC307)	316278	Genome Reviews	02-OCT-2007 (Rel. 81, Last updated, Version 2)
Synechococcus sp. (strain WH7803)	32051	Genome Reviews	10-JUL-2007 (Rel. 77, Last updated, Version 1)
Synechococcus sp. (strain WH8102)	84588	Genome Reviews	01-SEP-2009 (Rel. 110, Last updated, Version 110)
Synechocystis sp. (strain PCC 6803 / Kazusa)	1111708	Genome Reviews	01-SEP-2009 (Rel. 110, Last updated, Version 111)
Syntrophobacter fumaroxidans (strain DSM 10017 / MPOB)	335543	EBI	14-NOV-2006 (Rel. 89, Last updated, Version 2)
Syntrophobotulus glycolicus (strain DSM 8271 / FlGlyR)	645991	EBI	10-OCT-2011 (Rel. 110, Last updated, Version 3)
Syntrophomonas wolfei subsp. wolfei (strain DSM 2245B / Goettingen)	335541	Genome Reviews	14-NOV-2006 (Rel. 62, Last updated, Version 1)
Syntrophothermus lipocalidus (strain DSM 12680 / TGB-C1)	643648	Genome Reviews	05-OCT-2010 (Rel. 125, Last updated, Version 1)
Syntrophus aciditrophicus (strain SB)	56780	EBI	30-JAN-2006 (Rel. 86, Last updated, Version 2)
Taeniopygia guttata	59729	Ensembl	Ensembl 70; taeGut3.2.4; 12-DEC-2012
Takifugu rubripes	31033	Ensembl	Ensembl 70; FUGU4; 11-DEC-2012
Tarsius syrichta	9478	Ensembl	Ensembl 70; tarSyr1; 12-DEC-2012
Taylorella equigenitalis (strain MCE9)	937774	EBI	23-MAR-2011 (Rel. 108, Last updated, Version 2)
Teredinibacter turnerae (strain ATCC 39867 / T7901)	377629	Genome Reviews	13-OCT-2009 (Rel. 112, Last updated, Version 3)
Terriglobus roseus (strain DSM 18391 / NRRL B-41598 / KBS 63)	926566	EBI	10-JUN-2012 (Rel. 113, Last updated, Version 1)
Tetragenococcus halophilus (strain DSM 20338 / JCM 20259 / NCIMB 9735 / NBRC 12172)	945021	EBI	02-OCT-2011 (Rel. 110, Last updated, Version 1)
Tetraodon nigroviridis	99883	Ensembl	Ensembl 70; TETRAODON8; 11-DEC-2012
Thauera sp. (strain MZ1T)	85643	Genome Reviews	09-FEB-2010 (Rel. 117, Last updated, Version 6)
Thermaerobacter marianensis (strain ATCC 700841 / DSM 12885 / JCM 10246 / 7p75a)	644966	Genome Reviews	07-JUN-2011 (Rel. 130, Last updated, Version 1)
Thermanaerovibrio acidaminovorans (strain ATCC 49978 / DSM 6589 / Su883)	525903	EBI	23-NOV-2009 (Rel. 102, Last updated, Version 1)
Thermoanaerobacter italicus (strain DSM 9252 / Ab9)	580331	Genome Reviews	07-JUN-2011 (Rel. 130, Last updated, Version 9)
Thermoanaerobacterium saccharolyticum (strain DSM 8691 / JW/SL-YS485)	1094508	EBI	03-JUN-2012 (Rel. 113, Last updated, Version 1)
Thermoanaerobacter mathranii (strain DSM 11426 / CIP 108742 / A3)	583358	Genome Reviews	08-MAR-2011 (Rel. 129, Last updated, Version 5)
Thermoanaerobacter pseudethanolicus (strain ATCC 33223 / 39E)	340099	Genome Reviews	01-JUL-2008 (Rel. 93, Last updated, Version 3)
Thermoanaerobacter sp. (strain X513)	573062	EBI	23-NOV-2011 (Rel. 110, Last updated, Version 3)
Thermoanaerobacter sp. (strain X514)	399726	Genome Reviews	01-JUL-2008 (Rel. 93, Last updated, Version 3)
Thermoanaerobacter tengcongensis (strain DSM 15242 / JCM 11007 / NBRC 100824 / MB4)	273068	Genome Reviews	02-MAR-2010 (Rel. 118, Last updated, Version 118)
Thermobaculum terrenum (strain ATCC BAA-798 / YNP1)	525904	Genome Reviews	15-JUN-2010 (Rel. 122, Last updated, Version 6)
Thermobifida fusca (strain YX)	269800	EBI	09-AUG-2005 (Rel. 84, Last updated, Version 1)
Thermobispora bispora (strain ATCC 19993 / DSM 43833 / CBS 139.67 / JCM 10125 / NBRC 14880 / R51)	469371	EBI	26-MAY-2010 (Rel. 104, Last updated, Version 1)
Thermococcus barophilus (strain DSM 11836 / MP)	391623	EBI	02-MAR-2011 (Rel. 108, Last updated, Version 1)
Thermococcus gammatolerans (strain DSM 15229 / JCM 11827 / EJ3)	593117	Genome Reviews	03-NOV-2009 (Rel. 113, Last updated, Version 4)
Thermococcus onnurineus (strain NA1)	523850	Genome Reviews	10-FEB-2009 (Rel. 102, Last updated, Version 1)
Thermococcus sibiricus (strain MM 739 / DSM 12597)	604354	Genome Reviews	03-NOV-2009 (Rel. 113, Last updated, Version 4)
Thermococcus sp. (strain CGMCC 1.5172 / 4557)	1042877	EBI	23-NOV-2011 (Rel. 110, Last updated, Version 3)
Thermocrinis albus (strain DSM 14484 / JCM 11386 / HI 11/12)	638303	Genome Reviews	07-JUN-2011 (Rel. 130, Last updated, Version 9)
Thermodesulfatator indicus (strain DSM 15286 / JCM 11887 / CIR29812)	667014	EBI	02-APR-2013 (Rel. 116, Last updated, Version 3)
Thermodesulfobacterium sp. (strain OPB45)	795359	EBI	08-JUN-2011 (Rel. 109, Last updated, Version 1)
Thermodesulfovibrio yellowstonii (strain ATCC 51303 / DSM 11347 / YP87)	289376	Genome Reviews	09-FEB-2010 (Rel. 117, Last updated, Version 15)
Thermofilum pendens (strain Hrk 5)	368408	Genome Reviews	17-APR-2007 (Rel. 72, Last updated, Version 3)
Thermogladius cellulolyticus (strain 1633)	1184251	EBI	02-AUG-2012 (Rel. 113, Last updated, Version 3)
Thermomicrobium roseum (strain ATCC 27502 / DSM 5159 / P-2)	309801	Genome Reviews	12-MAY-2009 (Rel. 106, Last updated, Version 1)
Thermomonospora curvata (strain ATCC 19995 / DSM 43183 / JCM 3096 / NCIMB 10081)	471852	Genome Reviews	09-FEB-2010 (Rel. 117, Last updated, Version 1)
Thermoplasma acidophilum (strain ATCC 25905 / DSM 1728 / JCM 9062 / NBRC 15155 / AMRC-C165)	273075	Genome Reviews	01-SEP-2009 (Rel. 110, Last updated, Version 109)
Thermoplasma volcanium (strain ATCC 51530 / DSM 4299 / JCM 9571 / NBRC 15438 / GSS1)	273116	Genome Reviews	01-SEP-2009 (Rel. 110, Last updated, Version 109)
Thermoproteus neutrophilus (strain DSM 2338 / JCM 9278 / V24Sta)	444157	Genome Reviews	01-JUL-2008 (Rel. 93, Last updated, Version 2)
Thermoproteus tenax (strain ATCC 35583 / NBRC 100435 / JCM 9277 / Kra 1)	768679	EBI	10-NOV-2011 (Rel. 110, Last updated, Version 5)
Thermoproteus uzoniensis (strain 768-20)	999630	EBI	21-JUN-2011 (Rel. 109, Last updated, Version 2)
Thermosediminibacter oceani (strain ATCC BAA-1034 / DSM 16646 / JW/IW-1228P)	555079	EBI	23-NOV-2011 (Rel. 110, Last updated, Version 4)
Thermosipho africanus (strain TCF52B)	484019	Genome Reviews	16-JUN-2009 (Rel. 107, Last updated, Version 4)
Thermosipho melanesiensis (strain BI429 / DSM 12029)	391009	Genome Reviews	05-FEB-2008 (Rel. 86, Last updated, Version 2)
Thermosphaera aggregans (strain DSM 11486 / M11TL)	633148	Genome Reviews	30-NOV-2010 (Rel. 127, Last updated, Version 4)
Thermosynechococcus elongatus (strain BP-1)	197221	Genome Reviews	12-MAY-2009 (Rel. 106, Last updated, Version 107)
Thermotoga lettingae (strain ATCC BAA-301 / DSM 14385 / TMO)	416591	Genome Reviews	05-FEB-2008 (Rel. 86, Last updated, Version 2)
Thermotoga maritima (strain ATCC 43589 / MSB8 / DSM 3109 / JCM 10099)	243274	Genome Reviews	01-SEP-2009 (Rel. 110, Last updated, Version 111)
Thermotoga naphthophila (strain ATCC BAA-489 / DSM 13996 / JCM 10882 / RKU-10)	590168	Genome Reviews	25-MAY-2010 (Rel. 121, Last updated, Version 4)
Thermotoga petrophila (strain RKU-1 / ATCC BAA-488 / DSM 13995)	390874	Genome Reviews	05-FEB-2008 (Rel. 86, Last updated, Version 2)
Thermotoga sp. (strain RQ2)	126740	Genome Reviews	01-JUL-2008 (Rel. 93, Last updated, Version 3)
Thermovibrio ammonificans (strain DSM 15698 / JCM 12110 / HB-1)	648996	EBI	23-NOV-2011 (Rel. 110, Last updated, Version 3)
Thermus thermophilus (strain HB27 / ATCC BAA-163 / DSM 7039)	262724	Genome Reviews	01-SEP-2009 (Rel. 110, Last updated, Version 104)
Thermus thermophilus (strain HB8 / ATCC 27634 / DSM 579)	300852	Genome Reviews	04-DEC-2007 (Rel. 84, Last updated, Version 59)
Thermus thermophilus (strain SG0.5JP17-16)	762633	EBI	14-OCT-2011 (Rel. 110, Last updated, Version 2)
Thielavia heterothallica	78579	JGI	JGI; Spoth2; 07-MAR-2012
Thioalkalimicrobium cyclicum (strain DSM 14477 / JCM 11371 / ALM1)	717773	EBI	18-JUL-2013 (Rel. 117, Last updated, Version 2)
Thioalkalivibrio sp. (strain HL-EbGR7)	396588	Genome Reviews	16-JUN-2009 (Rel. 107, Last updated, Version 3)
Thiobacillus denitrificans (strain ATCC 25259)	292415	EBI	05-SEP-2005 (Rel. 85, Last updated, Version 1)
Thiomicrospira crunogena (strain XCL-2)	317025	EBI	02-NOV-2005 (Rel. 85, Last updated, Version 1)
Thiomonas sp. (strain 3As)	426114	EBI	04-AUG-2010 (Rel. 105, Last updated, Version 5)
Tistrella mobilis (strain KA081020-065)	1110502	EBI	28-MAY-2012 (Rel. 112, Last updated, Version 1)
Tolumonas auensis (strain DSM 9187 / TA4)	595494	EBI	25-MAY-2009 (Rel. 100, Last updated, Version 1)
Toxoplasma gondii	508771	EnsemblGenomes	Ensembl Protists 13; TgondiiME49-7; 28-FEB-2012
Trametes versicolor (strain FP-101664)	717944	JGI	JGI; Trave1; 07-MAR-2012
Tremella mesenterica	5217	JGI	JGI; Treme1; 07-MAR-2012
Treponema azotonutricium (strain ATCC BAA-888 / DSM 13862 / ZAS-9)	545695	EBI	24-MAY-2011 (Rel. 108, Last updated, Version 1)
Treponema denticola (strain ATCC 35405 / CIP 103919 / DSM 14222)	243275	Genome Reviews	02-MAR-2010 (Rel. 118, Last updated, Version 116)
Treponema pallidum (strain Nichols)	243276	Genome Reviews	02-MAR-2010 (Rel. 118, Last updated, Version 118)
Treponema pallidum subsp. pallidum (strain Chicago)	666714	EBI	09-MAY-2010 (Rel. 104, Last updated, Version 3)
Treponema pallidum subsp. pallidum (strain SS14)	455434	Genome Reviews	02-SEP-2008 (Rel. 95, Last updated, Version 1)
Treponema primitia (strain ATCC BAA-887 / DSM 12427 / ZAS-2)	545694	EBI	24-MAY-2011 (Rel. 108, Last updated, Version 1)
Treponema succinifaciens (strain ATCC 33096 / DSM 2489 / 6091)	869209	EBI	12-OCT-2011 (Rel. 110, Last updated, Version 5)
Tribolium castaneum	7070	EnsemblGenomes	Ensembl Metazoa 12; Tcas_3.0; 18-DEC-2011
Trichinella spiralis	6334	EnsemblGenomes	Ensembl Metazoa 13; Tspiralis1; 27-FEB-2012
Trichodesmium erythraeum (strain IMS101)	203124	Genome Reviews	14-NOV-2006 (Rel. 62, Last updated, Version 2)
Trichoplax adhaerens	10228	JGI	Grell-BS-1999 v1.0
Triticum urartu	4572	EnsemblGenomes	Ensembl Plants 19; GCA_000347455.1; 26-JUN-2013
Tropheryma whipplei (strain TW08/27)	218496	NCBI	NC_004551.1 GI:28572175
Tropheryma whipplei (strain Twist)	203267	Genome Reviews	02-MAR-2010 (Rel. 118, Last updated, Version 117)
Truepera radiovictrix (strain DSM 17093 / CIP 108686 / LMG 22925 / RQ-24)	649638	EBI	01-JUN-2010 (Rel. 105, Last updated, Version 1)
Tuber melanosporum (strain Mel28)	656061	JGI	JGI; Tubme1; 07-MAR-2012
Tupaia belangeri	37347	Ensembl	Ensembl 70; TREESHREW; 11-DEC-2012
Tursiops truncatus	9739	Ensembl	Ensembl 70; turTru1; 11-DEC-2012
Uncultured methanogenic archaeon RC-I	351160	EBI	02-MAR-2007 (Rel. 90, Last updated, Version 4)
Uncultured termite group 1 bacterium phylotype Rs-D17	471821	Genome Reviews	01-JUL-2008 (Rel. 93, Last updated, Version 2)
Ureaplasma parvum serovar 3 (strain ATCC 27815 / 27 / NCTC 11736)	505682	Genome Reviews	01-JUL-2008 (Rel. 93, Last updated, Version 3)
Ureaplasma parvum serovar 3 (strain ATCC 700970)	273119	Genome Reviews	02-MAR-2010 (Rel. 118, Last updated, Version 120)
Ureaplasma urealyticum serovar 10 (strain ATCC 33699 / Western)	565575	Genome Reviews	12-MAY-2009 (Rel. 106, Last updated, Version 6)
Ustilago maydis (strain 521 / FGSC 9021)	237631	BROAD Institute	Release 1.0
Variovorax paradoxus (strain EPS)	595537	EBI	23-NOV-2011 (Rel. 110, Last updated, Version 3)
Variovorax paradoxus (strain S110)	543728	EBI	13-AUG-2009 (Rel. 101, Last updated, Version 2)
Veillonella parvula (strain ATCC 10790 / DSM 2008 / JCM 12972 / Te3)	479436	EBI	19-JUN-2010 (Rel. 105, Last updated, Version 2)
Verminephrobacter eiseniae (strain EF01-2)	391735	Genome Reviews	17-APR-2007 (Rel. 72, Last updated, Version 3)
Verticillium dahliae	27337	JGI	JGI; Verda1; 07-MAR-2012
Vesicomyosocius okutanii subsp. Calyptogena okutanii (strain HA)	412965	Genome Reviews	26-JUN-2007 (Rel. 76, Last updated, Version 1)
Vibrio anguillarum (strain ATCC 68554 / 775)	882102	EBI	21-JUN-2011 (Rel. 109, Last updated, Version 2)
Vibrio cholerae serotype O1 (strain ATCC 39315 / El Tor Inaba N16961)	243277	Genome Reviews	02-MAR-2010 (Rel. 118, Last updated, Version 118)
Vibrio cholerae serotype O1 (strain ATCC 39541 / Ogawa 395 / O395)	345073	Genome Reviews	26-FEB-2008 (Rel. 87, Last updated, Version 2)
Vibrio cholerae serotype O1 (strain M66-2)	579112	Genome Reviews	07-JUL-2009 (Rel. 108, Last updated, Version 1)
Vibrio cholerae serotype O1 (strain MJ-1236)	593588	Genome Reviews	09-FEB-2010 (Rel. 117, Last updated, Version 6)
Vibrio fischeri (strain ATCC 700601 / ES114)	312309	EBI	17-APR-2005 (Rel. 83, Last updated, Version 2)
Vibrio fischeri (strain MJ11)	388396	Genome Reviews	16-DEC-2008 (Rel. 100, Last updated, Version 2)
Vibrio harveyi (strain ATCC BAA-1116 / BB120)	338187	Genome Reviews	04-DEC-2007 (Rel. 84, Last updated, Version 2)
Vibrio parahaemolyticus serotype O3:K6 (strain RIMD 2210633)	223926	Genome Reviews	02-MAR-2010 (Rel. 118, Last updated, Version 118)
Vibrio splendidus (strain LGP32)	575788	Genome Reviews	16-JUN-2009 (Rel. 107, Last updated, Version 2)
Vibrio sp. (strain Ex25)	150340	EBI	23-NOV-2011 (Rel. 110, Last updated, Version 3)
Vibrio vulnificus (strain CMCP6)	216895	Genome Reviews	02-MAR-2010 (Rel. 118, Last updated, Version 118)
Vibrio vulnificus (strain YJ016)	196600	Genome Reviews	11-SEP-2007 (Rel. 80, Last updated, Version 81)
Vitis vinifera	29760	EnsemblGenomes	Ensembl Plants v9; IGGP_12x; 14-APR-2011
Vulcanisaeta distributa (strain DSM 14429 / JCM 11212 / NBRC 100878 / IC-017)	572478	Genome Reviews	08-MAR-2011 (Rel. 129, Last updated, Version 2)
Vulcanisaeta moutnovskia (strain 768-28)	985053	EBI	01-MAY-2011 (Rel. 108, Last updated, Version 2)
Wallemia sebi	148960	JGI	JGI; Walse1; 07-MAR-2012
Weissella koreensis (strain KACC 15510)	1045854	EBI	22-SEP-2011 (Rel. 110, Last updated, Version 2)
Wigglesworthia glossinidia brevipalpis	36870	Genome Reviews	02-MAR-2010 (Rel. 118, Last updated, Version 118)
Wolbachia pipientis subsp. Culex pipiens (strain wPip)	570417	Genome Reviews	02-SEP-2008 (Rel. 95, Last updated, Version 1)
Wolbachia pipientis wMel	163164	Genome Reviews	02-MAR-2010 (Rel. 118, Last updated, Version 111)
Wolbachia sp. subsp. Brugia malayi (strain TRS)	292805	EBI	15-APR-2005 (Rel. 83, Last updated, Version 2)
Wolbachia sp. subsp. Drosophila simulans (strain wRi)	66084	Genome Reviews	16-JUN-2009 (Rel. 107, Last updated, Version 1)
Wolfiporia cocos (strain MD-104)	742152	JGI	JGI; Wolco1; 07-MAR-2012
Wolinella succinogenes (strain ATCC 29543 / DSM 1740 / LMG 7466 / NCTC 11488 / FDC 602W)	273121	Genome Reviews	02-MAR-2010 (Rel. 118, Last updated, Version 117)
Xanthobacter autotrophicus (strain ATCC BAA-1158 / Py2)	78245	Genome Reviews	01-JUL-2008 (Rel. 93, Last updated, Version 1)
Xanthomonas axonopodis pv. citri (strain 306)	190486	Genome Reviews	02-MAR-2010 (Rel. 118, Last updated, Version 117)
Xanthomonas campestris pv. campestris (strain 8004)	314565	EBI	18-JUN-2005 (Rel. 84, Last updated, Version 2)
Xanthomonas campestris pv. campestris (strain ATCC 33913 / NCPPB 528 / LMG 568)	190485	Genome Reviews	01-SEP-2009 (Rel. 110, Last updated, Version 111)
Xanthomonas campestris pv. campestris (strain B100)	509169	Genome Reviews	01-JUL-2008 (Rel. 93, Last updated, Version 3)
Xanthomonas campestris pv. vesicatoria (strain 85-10)	316273	EBI	20-OCT-2005 (Rel. 85, Last updated, Version 1)
Xanthomonas oryzae pv. oryzae (strain KACC10331 / KXO85)	291331	EBI	14-APR-2005 (Rel. 83, Last updated, Version 2)
Xanthomonas oryzae pv. oryzae (strain MAFF 311018)	342109	EBI	26-JAN-2006 (Rel. 86, Last updated, Version 2)
Xanthomonas oryzae pv. oryzae (strain PXO99A)	360094	Genome Reviews	02-SEP-2008 (Rel. 95, Last updated, Version 2)
Xenopus tropicalis	8364	Ensembl	Ensembl 73; JGI_4.2; 23-AUG-2013
Xiphophorus maculatus	8083	Ensembl	Ensembl 69; Xipmac4.4.2; 4-OCT-2012
Xylanimonas cellulosilytica (strain DSM 15894 / CECT 5975 / LMG 20990 / XIL07)	446471	EBI	23-NOV-2009 (Rel. 102, Last updated, Version 1)
Xylella fastidiosa (strain 9a5c)	160492	Genome Reviews	02-MAR-2010 (Rel. 118, Last updated, Version 118)
Xylella fastidiosa (strain GB514)	788929	EBI	23-DEC-2010 (Rel. 107, Last updated, Version 2)
Xylella fastidiosa (strain M12)	405440	Genome Reviews	01-JUL-2008 (Rel. 93, Last updated, Version 1)
Xylella fastidiosa (strain M23)	405441	Genome Reviews	01-JUL-2008 (Rel. 93, Last updated, Version 1)
Xylella fastidiosa (strain Temecula1 / ATCC 700964)	183190	Genome Reviews	01-SEP-2009 (Rel. 110, Last updated, Version 111)
Yarrowia lipolytica (strain CLIB 122 / E 150)	284591	EBI	17-APR-2005 (Rel. 83, Last updated, Version 6)
Yersinia enterocolitica serotype O:8 / biotype 1B (strain NCTC 13174 / 8081)	393305	Genome Reviews	20-MAR-2007 (Rel. 70, Last updated, Version 2)
Yersinia enterocolitica subsp. palearctica serotype O:9 / biotype 3 (strain 105.5R(r))	994476	Genome Reviews	07-JUN-2011 (Rel. 130, Last updated, Version 1)
Yersinia pestis	214092	Genome Reviews	01-SEP-2009 (Rel. 110, Last updated, Version 109)
Yersinia pestis bv. Antiqua (strain Angola)	349746	Genome Reviews	02-SEP-2008 (Rel. 95, Last updated, Version 3)
Yersinia pestis bv. Antiqua (strain Antiqua)	360102	Genome Reviews	03-OCT-2006 (Rel. 59, Last updated, Version 2)
Yersinia pestis bv. Antiqua (strain Nepal516)	377628	Genome Reviews	03-OCT-2006 (Rel. 59, Last updated, Version 2)
Yersinia pestis bv. Medievalis (strain Harbin 35)	547048	EBI	23-NOV-2011 (Rel. 110, Last updated, Version 2)
Yersinia pestis (strain D106004)	637382	EBI	06-NOV-2009 (Rel. 102, Last updated, Version 1)
Yersinia pestis (strain D182038)	637385	Genome Reviews	25-MAY-2010 (Rel. 121, Last updated, Version 6)
Yersinia pestis (strain Pestoides F)	386656	Genome Reviews	26-JUN-2007 (Rel. 76, Last updated, Version 1)
Yersinia pestis (strain Z176003)	637386	Genome Reviews	08-MAR-2011 (Rel. 129, Last updated, Version 6)
Yersinia pseudotuberculosis serotype IB (strain PB1/+)	502801	Genome Reviews	01-JUL-2008 (Rel. 93, Last updated, Version 1)
Yersinia pseudotuberculosis serotype I (strain IP32953)	273123	Genome Reviews	01-SEP-2009 (Rel. 110, Last updated, Version 95)
Yersinia pseudotuberculosis serotype O:1b (strain IP 31758)	349747	Genome Reviews	05-FEB-2008 (Rel. 86, Last updated, Version 2)
Yersinia pseudotuberculosis serotype O:3 (strain YPIII)	502800	Genome Reviews	01-JUL-2008 (Rel. 93, Last updated, Version 2)
Zea mays	4577	EnsemblGenomes	Ensembl Plants v8; AGPv2; 27-NOV-2010
Zinderia insecticola (strain CARI)	871271	EBI	20-JAN-2011 (Rel. 107, Last updated, Version 5)
Zunongwangia profunda (strain DSM 18752 / CCTCC AB 206139 / SM-A87)	655815	Genome Reviews	08-MAR-2011 (Rel. 129, Last updated, Version 7)
Zymomonas mobilis subsp. mobilis (strain ATCC 10988 / DSM 424 / LMG 404 / NCIMB 8938 / NRRL B-806 / ZM1)	555217	EBI	22-SEP-2011 (Rel. 110, Last updated, Version 2)
Zymomonas mobilis subsp. mobilis (strain ATCC 31821 / ZM4 / CP4)	264203	EBI	14-APR-2005 (Rel. 83, Last updated, Version 3)
