# Supplementary material for: Acinetobacter baumannii Virulence Is Mediated by the Concerted Action of Three Phospholipases D
Source: PLoS One. 2015 Sep 17;10(9):e0138360. doi: 10.1371/journal.pone.0138360 (PMC4574555; doi:10.1371/journal.pone.0138360)
Supplement: S2 Table — The set of 68 analyzed Acinetobacter taxa and the respective presence/absence of PLD orthologs. Percent identity values are given in parentheses. * denotes that the protein was not present in the protein collection of the data source. (XLS) [file pone.0138360.s003.xls]

## Sheet: Blatt 1 - Tabelle 1 - Tabelle 1
S2 Table. Taxa set ACI. The set of 68 analyzed Acinetobacter taxa and the respective presence/absence of PLD orthologs. Percent identity values are given in parentheses. * Denotes that the protein was not present in the protein collection of the data source.
Taxa	PLD1	PLD2	PLD3	NCBI taxon ID	Source	Source version / Date of access
Acinetobacter baumannii 1656-2	ABK1_2262 (99%)	ABK1_3242 (99%)	ABK1_3194 (99%)	696749	EBI	01-NOV-2011 (Rel. 110, Last updated, Version 2)
Acinetobacter baumannii AB0057	AB57_1997 (98%)	AB57_3442 (99%)	AB57_3395 (99%)	480119	Genome Reviews	12-MAY-2009 (Rel. 106, Last updated, Version 3)
Acinetobacter baumannii AB307-0294	ABBFA_001726 (98%)	ABBFA_000523 (99%)	ABBFA_000571 (99%)	557600	Genome Reviews	12-MAY-2009 (Rel. 106, Last updated, Version 3)
Acinetobacter baumannii AC12	AHX30042.1 (99%)	AHX29947.1 (99%)	AHX28925.1 (99%)	1198108	GenBank	09-JUL-2014
Acinetobacter baumannii AC29	AIA50563.1 (99%)	AIA53192.1 (99%)	AIA52277.1 (99%)	470	GenBank	09-JUL-2014
Acinetobacter baumannii AC30	AHX66915.1 (99%)	AHX66829.1 (99%)	AHX65784.1 (99%)	1224747	GenBank	09-JUL-2014
Acinetobacter baumannii ACICU	ACC57115.1 (99%)	ACC58502.1 (99%)	ACC58453.1 (99%)	405416	Genome Reviews	01-JUL-2008 (Rel. 93, Last updated, Version 1)
Acinetobacter baumannii ATCC 17978 / NCDC KC 755		A1S_2989 (99%) A1S_3874 (97%)	A1S_2891 (98%)	400667	Genome Reviews	26-JUN-2007 (Rel. 76, Last updated, Version 3)
Acinetobacter baumannii ATCC 19606 / CIP 70.34	EEX04842.1 (100%)	EEX01694.1 (100%)	EEX02540.1 (100%)	575584	GenBank	30-SEP-2009 (Modify date 27-SEP-2014)
Acinetobacter baumannii AYE	ABAYE3893-94 (pseudo) ABAYE1780-1781(pseudo)* ABAYE3304-3305 (pseudo)*	ABAYE0498 (99%)	ABAYE0592 (99%)	509173	Genome Reviews	01-JUL-2008 (Rel. 93, Last updated, Version 3)
Acinetobacter baumannii BJAB07104	AGQ14314.1 (99%)	AGQ15646.1 (99%)	AGQ15597.1 (99%)	1096995	GenBank	09-JUL-2014
Acinetobacter baumannii BJAB0715	AGQ06637.1 (98%)	AGQ07988.1 (99%)	AGQ07936.1 (99%)	1096996	GenBank	09-JUL-2014
Acinetobacter baumannii BJAB0868	AGQ10480.1 (99%)	AGQ11783.1 (99%)	AGQ11737.1 (99%)	1096997	GenBank	09-JUL-2014
Acinetobacter baumannii D1279779	AGH35645.1 (98%)	AGH36763.1 (97%)	AGH36717.1 (99%)	945556	GenBank	09-JUL-2014
Acinetobacter baumannii MDR-TJ	AFI95506.1 (99%)	AFI94158.1 (99%)	AFI94207.1 (99%)	889738	GenBank	09-JUL-2014
Acinetobacter baumannii MDR-ZJ06	AEP06433.1 (99%)	AEP07834.1 (99%)	AEP07784.1 (99%)	497978	GenBank	09-JUL-2014
Acinetobacter baumannii NCGM 237	BAN87668.1 (99%)	BAN86438.1 (99%)	BAN86482.1 (99%)	1401639	GenBank	09-JUL-2014
Acinetobacter baumannii SDF		ABSDF2854 (99%)	ABSDF0542 (98%)	509170	Genome Reviews	23-SEP-2008 (Rel. 96, Last updated, Version 1)
Acinetobacter baumannii TCDC-AB0715	ABTW07_2016 (99%)	ABTW07_3406 (99%)	ABTW07_3360 (99%)	980514	EBI	04-SEP-2011 (Rel. 110, Last updated, Version 3)
Acinetobacter baumannii TYTH-1	AFU38248.1 (99%)	AFU39508.1 (99%)	AFU39463.1 (99%)	1100841	GenBank	09-JUL-2014
Acinetobacter baumannii ZW85-1	AHB91397.1 (98%)	AHB90215.1 (99%)	AHB90266.1 (99%)	1400867	GenBank	09-JUL-2014
Acinetobacter baylyi ADP1	ACIAD_A.1725 (63%)	ACIAD_A.2724 (74%)	ACIAD_A.551 (73%)	62977	EBI	17-APR-2005 (Rel. 83, Last updated, Version 5)
Acinetobacter beijerinckii ANC 3835	WP_005054116.1 (65%)	WP_005051924.1 (74%)	WP_005055949.1 (76%)	1217649	GenBank	27-AUG-2014
Acinetobacter beijerinckii CIP 110307	WP_005059013.1 (65%)	WP_005059603.1 (74%)	WP_005061462.1 (76%)	1217648	GenBank	27-AUG-2014
Acinetobacter bereziniae CIP 70.12	WP_005028871.1 (58%)	WP_005033424.1 (67%)	WP_005030929.1 (71%)	1217650	GenBank	27-AUG-2014
Acinetobacter bereziniae NIPH 3	WP_004830814.1 (58%)	WP_004829829.1 (66%)	WP_004827809.1 (71%)	1217651	GenBank	27-AUG-2014
Acinetobacter bohemicus ANC 3994	ENU18692.1 (60%)	ENU19900.1 (69%)	ENU21329.1 (72%)	1217715	GenBank	30-APR-2015
Acinetobacter bouvetii DSM 14964 / CIP 107468	WP_005009684.1 (62%)	WP_005007764.1 (68%)	WP_005012702.1 (70%)	1120925	GenBank	27-AUG-2014
Acinetobacter brisouii ANC 4119		WP_004902044.1 (64%)	WP_004902116.1 (68%)	1217652	GenBank	27-AUG-2014
Acinetobacter brisouii CIP 110357		WP_004902044.1 (64%)	WP_004902116.1 (68%)	1341683	GenBank	27-AUG-2014
Acinetobacter calcoaceticus ANC 3811	WP_016138129.1 (83%)	WP_016140164.1 (92%)	WP_016137207.1 (94%)	1217690	GenBank	27-AUG-2014
Acinetobacter calcoaceticus PHEA-2	ADY81725.1 (82%)	ADY83036.1 (93%)	ADY82940.1 (95%)	871585	EBI	22-MAY-2011 (Rel. 108, Last updated, Version 2)
Acinetobacter gerneri DSM 14967 / CIP 107464	WP_004865508.1 (58%)	WP_004857419.1 (68%)	WP_004867397.1 (66%)	1120926	GenBank	27-AUG-2014
Acinetobacter guillouiae CIP 63.46	WP_004720537.1 (59%)	WP_004722927.1 (67%)	WP_004723106.1 (70%)	1217655	GenBank	27-AUG-2014
Acinetobacter guillouiae NIPH 991	WP_004821484.1 (59%)	WP_004819226.1 (66%)	WP_004819076.1 (69%)	1217656	GenBank	27-AUG-2014
Acinetobacter gyllenbergii NIPH 230	WP_023269709.1 (66%)	WP_016660470.1 (75%)	WP_016540669.1 (76%)	1217658	GenBank	27-AUG-2014
Acinetobacter haemolyticus CIP 64.3	WP_005080597.1 (64%)	WP_005086730.1 (73%)	WP_005083330.1 (75%)	1217659	GenBank	27-AUG-2014
Acinetobacter haemolyticus NIPH 261	WP_005090454.1 (60%)	WP_005088257.1 (71%)	WP_005089167.1 (74%)	1217986	GenBank	27-AUG-2014
Acinetobacter harbinensis HILTi 7	WP_039622246.1 (62%)	WP_039623580.1 (69%)	WP_039623624.1 (70%)	1353941	GenBank	30-APR-2015
Acinetobacter indicus ANC 4215	WP_016658078.1 (56%)	WP_016659803.1 (70%)	WP_016658640.1 (68%)	1217660	GenBank	27-AUG-2014
Acinetobacter indicus CIP 110367	WP_016658078.1 (56%)	WP_016659803.1 (70%)	WP_016658640.1 (68%)	1341679	GenBank	27-AUG-2014
Acinetobacter johnsonii ANC 3681	WP_004979829.1 (58%)	WP_004983165.1 (66%)	WP_004983580.1 (69%)	1217662	GenBank	27-AUG-2014
Acinetobacter johnsonii CIP 64.6	WP_004693258.1 (58%)	WP_004695120.1 (66%)	WP_004697736.1 (70%)	1217663	GenBank	27-AUG-2014
Acinetobacter junii CIP 107470		WP_004909180.1 (73%)	WP_004908903.1 (77%)	1217666	GenBank	27-AUG-2014
Acinetobacter lwoffii CIP 70.31	WP_005100147.1 (52%)	WP_004281694.1 (68%)	WP_005103286.1 (69%)	1217667	GenBank	27-AUG-2014
Acinetobacter lwoffii NIPH 715	WP_004731164.1 (52%)	WP_004732178.1 (68%)	WP_004733001.1 (70%)	1217669	GenBank	27-AUG-2014
Acinetobacter nectaris CIP 110549		WP_023272897.1 (62%)	WP_023272938.1 (63%)	1392540	GenBank	27-AUG-2014
Acinetobacter nosocomialis NIPH 2119	WP_004708773.1 (96%)	WP_004711904.1 (96%)	WP_004711967.1 (93%)	1217670	GenBank	27-AUG-2014
Acinetobacter nosocomialis NIPH 386	WP_004887228.1 (96%)	WP_004711904.1 (96%)	WP_004885286.1 (93%)	1217985	GenBank	27-AUG-2014
Acinetobacter parvus DSM 16617 / CIP 108168		WP_004683200.1 (73%)	WP_004683129.1 (78%)	981333	GenBank	27-AUG-2014
Acinetobacter parvus NIPH 1103		WP_004678468.1 (72%)	WP_004675561.1 (78%)	1217671	GenBank	27-AUG-2014
Acinetobacter pittii ANC 3678	WP_005069222.1 (82%)	WP_005065231.1 (93%)	WP_005064206.1 (95%)	1217673	GenBank	27-AUG-2014
Acinetobacter pittii CIP 70.29	WP_005076010.1 (83%)	WP_002117884.1 (93%)	WP_002116040.1 (96%)	1217672	GenBank	27-AUG-2014
Acinetobacter radioresistens DSM 6976 / NBRC 102413 / CIP 103788	WP_005025809.1 (59%)	WP_005016090.1 (76%)	WP_005023413.1 (70%)	981334	GenBank	27-AUG-2014
Acinetobacter radioresistens NIPH 2130	WP_005014408.1 (59%)	WP_005015662.1 (21%)	WP_005016417.1 (70%)	1217674	GenBank	27-AUG-2014
Acinetobacter radioresistens SH164	WP_005404102.1 (59%) EEY87381.1 (59%)	EEY88203.1 (72%) WP_005404333.1 (72%)	WP_005016417.1 (70%) EEY86311.1 (70%)	575589	GenBank	27-AUG-2014
Acinetobacter rudis CIP 110305	WP_016656477.1 (56%)	WP_016654999.1 (63%)	WP_016655107.1 (69%)	421052	GenBank	27-AUG-2014
Acinetobacter schindleri CIP 107287	WP_004895026.1 (55%)	WP_004891547.1 (68%)	WP_004889924.1 (70%)	1217988	GenBank	27-AUG-2014
Acinetobacter schindleri NIPH 900	WP_004809528.1 (55%)	WP_004814482.1 (69%)	WP_004813034.1 (70%)	1217675	GenBank	27-AUG-2014
Acinetobacter soli CIP 110264	WP_004937451.1 (64%)	WP_004941250.1 (74%)	WP_004933057.1 (74%)	1217676	GenBank	27-AUG-2014
Acinetobacter soli NIPH 2899	WP_004947266.1 (63%)	WP_004943474.1 (74%)	WP_004943560.1 (74%)	1217677	GenBank	27-AUG-2014
Acinetobacter sp. RUH2624	WP_020992230.1 (96%)	WP_020992289.1 (96%)	WP_006580310.1 (93%)	575564	GenBank	27-AUG-2014
Acinetobacter tandoii DSM 14970 /CIP 107469	EOR05434.1 (57%)	EOR11357.1 (67%)	EOR05090.1 (72%)	1120927	GenBank	27-AUG-2014
Acinetobacter tjernbergiae DSM 14971 /CIP 107465	ESK55569.1 (64%) WP_018679285.1 (64%)	WP_018679578.1 (74%) ESK54569.1 (74%)	ESK56756.1 (75%) WP_023274558.1 (75%)	1120928	GenBank	27-AUG-2014
Acinetobacter towneri DSM 14962 / CIP 107472	WP_004973717.1 (59%)	WP_004972463.1 (73%)	WP_004975029.1 (71%)	1120929	GenBank	27-AUG-2014
Acinetobacter ursingii ANC 3649	WP_005004445.1 (59%)	WP_005002103.1 (72%)	WP_005002455.1 (74%)	1257043	GenBank	27-AUG-2014
Acinetobacter ursingii DSM 16037 / CIP 107286	WP_004987786.1 (59%)	WP_004992430.1 (72%)	WP_004992935.1 (74%)	981336	GenBank	27-AUG-2014
Acinetobacter venetianus RAG-1	ENV37193.1 (66%)	ENV38344.1 (76%)	ENV38481.1 (77%)	1191460	GenBank	30-APR-2015
