# Supplementary material for: Acinetobacter baumannii Virulence Is Mediated by the Concerted Action of Three Phospholipases D
Source: PLoS One. 2015 Sep 17;10(9):e0138360. doi: 10.1371/journal.pone.0138360 (PMC4574555; doi:10.1371/journal.pone.0138360)
Supplement: S1 File — (XLSX) [file pone.0138360.s007.xlsx]

## Sheet: Sheet1
File S1. Orthologous and co-orthologous sequences with given protein Id, taxon name, assignment and amino acid sequence.
Identifier	Taxon	Assignment	Sequence
ABW32736.1 {EMBL:CP000841} (Genome Reviews)	Acaryochloris marina MBIC 11017	PLD1 ortholog	MTFIAIEHPNHFLSAHGMTVPSVLLLLVYALGVLNAAHAVMNVRSSQSAIAWSLSLITFPGIALPLYWILGRVEFHGYTQAYHQAYAQNHDLAHNTYLEILSYKAVLPTQLASLQRVAGALTEFPFTHSNSVQLLINAEQTYSAMQEAILNSKEYILLQSYILNDDHVGDIFQKILMQKAQEGIRIYILYDEIGSKNLSKNYINVLQKGGIQVSAFNSAQGWGNQFQLNFRNHRKILVVDGQVAFVGGINIGDEYLGQNAHVGLWRDTHLKVKGPAVQCLQLPFLKDWFWAVREIPEACWEVHPDRGKNQTVFIFSPGPTDPQNDCTLFFGSIINLAQHRLWIASPYFVPDDPVLTSLKMAALRGVDVRILLPDRPDHWLVYLCSYSYYTEMDATGIKL…
ADP18613.1 (EBI)	Achromobacter xylosoxidans A8	PLD1 ortholog	MYLAKPLMMTALCLSLLSGCGLPPLDNRSESRALTPEAAQDTALGRAIAPLAAAHPGKSGIHPLPDAYEAFAARMLLARAAERSLDVQYYIWHKDMTGTMLLEALHEAADRGVRVRLLLDDNGTSGLDQELSALDAHPNIEVRLYNPFVLRWPKPLGYLTDFSRLNRRMHNKSFTADNQATIIGGRNIGDEYFGAASGVLFTDLDVLSIGAAVNDVSVDFDRYWASDSAYPVDRILKKTAPGELDELEQAAAQVERSPEAAAYAEAMHKLPFIQQLLRGDLTLEWADTRMVSDDPRKTLGTAPPEAMLPHQLHEILGTPSTDLELVSPYFVPTAVGTQSFAQMAQSGVKVKVLTNALEATDVAVVHSGYAKRRKDLLAAGVELFEMKRQGGEVERNKSM…
ABM34505.1 (EBI)	Acidovorax citrulli AAC00-1	PLD1 ortholog	MTRFALLSGLGHAVFVAVGLLIYVMATRIGRQRRHPSAAMGWVLAIVAFPYAAVPLFLMFGSRKFVRPQRRAAPMLAAGPASLVAGPLPAPGPAWATQLLAGLELAPPVRNARIAFHGQGAQALEALLATVDSARHSLDVCTFVFGDDEVGRRVAAALQEAAGRGVAVRLLLDAVGSLGMPPELSATLKQGGVQVRRFMPLLHNPMRGHTNLRNHRKMVVADGERLWSGGRNLACEYFLDRPRLPAWIDLSYEIDGPIALQAAAQFAADWQAASGRMARAVLPRPLPPGPPEGVPAQWVPSGPDHADDTVHALLVAGAYHARERIVAVTPYFVPDDALLDAWCLACRRGVQVRLLVPERSNHRLADWARARALRELAQAGAEVWLAPGMVHAKAVVIDN…
ACIAD_A.1725 (EBI)	Acinetobacter baylyi ATCC 33305 / BD413 / ADP1	PLD1 ortholog	MNLKNNLSHTLKIYFSFIVFCLICWTPLKTFASQGEKILINSQWLNDPHTDENLQKGLTAYIPLDDAFISIASRIYLIRHAKHQIDLQYYIWHNDFVGQLILNELLKAADRGVKIRLLIDDQNGTRLDSTFQALLQHPLFEIKVFNPYKFRKLRFVDFLFRPNQINHRMHNKLIIADNTIAVTGGRNISSEYFDASYQFQFTDLDILFYGTAASQAEKVFQTFWDSPLSVTTQKLITKGQPNDLLQLRSKYKEIERVDTPTEDKINEAQIELNEALKQRYSVKWAKAHFVADSPKKIHGHAIGNELIYNQMFSIMGHPQKHLELVSAYFVPTQAGTQYLSNLSQQDVKIRVLTNSFAANDVAIVHAFYSQYRKELIKNGIQLYEFKPIIDRKEPTWYEK…
ADX47753.1 {EMBL:CP002521} (Genome Reviews)	Acidovorax avenae ATCC 19860 / DSM 7227 / JCM 20985 / NCPPB 1011	PLD1 ortholog	MTRFALLSGLGHAVFVAVGLLIYVMATRIGRQRRHPSAAMGWVLAIVAFPYAAVPLFLMFGSRKFVRPQRRAAPMLAAGPASLVAGPPPEAAPAPLPPPGPAWATQLLAGLELAPPVRNARIVFHGQGPQALEALLATVASAQHSLDVCTFVFGDDEVGRRVAAALQEAAGRGVAVRLLLDAVGSLGMPAELSRTLKQGGVQVRRFMPLLHNPMRGHTNLRNHRKMVVADGERLWSGGRNLACEYFLDRPQLPAWIDLSYEIDGPIALQAAAQFAADWQAASGRMARAVLPRPLPPGPPQGVPAQWVPSGPDHADDTVHALLVAGAYHAQERIVAVTPYFVPDDALLDAWCLACRRGVQVRLLVPGRSNHRLADWARARALRELAQAGAEVWLAPGMVH…
ABK1_2262 (EBI)	Acinetobacter baumannii 1656-2	PLD1 ortholog	MALSAWGFTDLPSYTDKYDPNEKDIVIKTNNWLNDEAAEEKTQQGLTAFVALDDAFMSIASRIYLIRNSKETIDLQYYIWTNDFVGNLILHELLKAADRGIKVRLLIDDQNGIKLDGILRSLLQHTNFEIRLFNPYKFRYLRIFDYLFRFKKVNHRMHNKLIIADASIAVTGGRNISSEYFEASSKFQFTDMDILFYGHAVRHAQAVFADFWQSTLSVNATDIIGTCAEHHLKALREHYEQLHHEDHSLTEDKLYDAQSYLKELLEHNPIQWSKAHFVADSPKKILGTATEHEMLYGQVLSIMGKPKQHLELASAYFVPTQQGTYYLKQLRVEGIKVRALTNSFAANDVAIVHAFYSQYRVEMLKNGIELYEFKPVLERRRRTWYEIVTGSVIPAKGKN…
ABBFA_001726 {UniProtKB/TrEMBL:B7H2X5} (Genome Reviews)	Acinetobacter baumannii AB307-0294	PLD1 ortholog	MALSAWGFTDLPSYTDKYDPNEKDIVIKTNNWLNDEAAEEKTQQGLTAFVALDDAFMSIASRIYLIRNAKETIDLQYYIWTNDFVGNLILHELLKAADRGIKIRLLIDDQNGIKLDGILRSLLQHTNFEIRLFNPYKFRYLRIFDYLFRFKKVNHRMHNKLIIADASIAVTGGRNISSEYFEASSKFQFTDMDILFYGHAVRHAQAVFADFWESTLSVNATDIIGTCAEHHLKALREHYEQLHHEDHSLTEDKLYDAQSYLKELLEHNPIQWSKAHFVADSPKKILGTATQHEMLYGQVMSIMGKPKQHLELASAYFVPTQQGTYYLKQLRVEGIKVRALTNSFAANDVAIVHAFYSQYRIEMLKNGIELYEFKPVLERRRRTWYEIVTGSVIPAKGKN…
AB57_1997 {UniProtKB/TrEMBL:B7I6N3} (Genome Reviews)	Acinetobacter baumannii AB0057	PLD1 ortholog	MALSAWGFTDLPSYTDKYDPNEKDIVIKTNNWLNDEAAEEKTQQGLTAFVALDDAFMSIASRIYLIRNAKETIDLQYYIWTNDFVGNLILHELLKAADRGIKIRLLIDDQNGIKLDGILRSLLQHTNFEIRLFNPYKFRYLRIFDYLFRFKKVNHRMHNKLIIADASIAVTGGRNISSEYFEASSKFQFTDMDILFYGHAVRHAQAVFADFWESTLSVNATDIIGTCAEHHLKALREHYEQLHHEDHSLTEDKLYDAQSYLKELLEHNPIQWSKAHFVADSPKKILGTATQHEMLYGQVMSIMGKPKQHLELASAYFVPTQQGTYYLKQLRVEGIKVRALTNSFAANDVAIVHAFYSQYRIEMLKNGIELYEFKPVLERRRRTWYEIVTGSVIPAKGKN…
ACC57115.1 {EMBL:CP000863} (Genome Reviews)	Acinetobacter baumannii ACICU	PLD1 ortholog	MALSAWGFTDLPSYTDKYDPNEKDIVIKTNNWLNDEAAEEKTQQGLTAFVALDDAFMSIASRIYLIRNSKETIDLQYYIWTNDFVGNLILHELLKAADRGIKVRLLIDDQNGIKLDGILRSLLQHTNFEIRLFNPYKFRYLRIFDYLFRFKKVNHRMHNKLIIADASIAVTGGRNISSEYFEASSKFQFTDMDILFYGHAVRHAQAVFADFWQSTLSVNATDIIGTCAEHHLKALREHYEQLHHEDHSLTEDKLYDAQSYLKELLEHNPIQWSKAHFVADSPKKILGTATEHEMLYGQVLSIMGKPKQHLELASAYFVPTQQGTYYLKQLRVEGIKVRALTNSFAANDVAIVHAFYSQYRVEMLKNGIELYEFKPVLERRRRTWYEIVTGSVIPAKGKN…
ABTW07_2016 (EBI)	Acinetobacter baumannii TCDC-AB0715	PLD1 ortholog	MALSAWGFTDLPSYTDKYDPNEKDIVIKTNNWLNDEAAEEKTQQGLTAFVALDDAFMSIASRIYLIRNSKETIDLQYYIWTNDFVGNLILHELLKAADRGIKVRLLIDDQNGIKLDGILRSLLQHTNFEIRLFNPYKFRYLRIFDYLFRFKKVNHRMHNKLIIADASIAVTGGRNISSEYFEASSKFQFTDMDILFYGHAVRHAQAVFADFWQSTLSVNATDIIGTCAEHHLKALREHYEQLHHEDHSLTEDKLYDAQSYLKELLEHNPIQWSKAHFVADSPKKILGTATEHEMLYGQVLSIMGKPKQHLELASAYFVPTQQGTYYLKQLRVEGIKVRALTNSFAANDVAIVHAFYSQYRVEMLKNGIELYEFKPVLERRRRTWYEIVTGSVIPAKGKN…
EEX04842.1 (NCBI)	Acinetobacter baumannii ATCC 19606	PLD1 ortholog	MALSAWGFTDLPSYTDKYDPNEKDIVIKTNNWLNDEAAEEKTQQGLTAFVALDDAFMSIASRIYLIRNSKETIDLQYYIWTNDFVGNLILHELLKAADRGIKVRLLIDDQNGIKLDGILRSLLQHTNFEIRLFNPYKFRYLRIFDYLFRFKKVNHRMHNKLIIADASIAVTGGRNISSEYFEASSKFQFTDMDILFYGHAVRHAEAVFTDFWESTLSVNATKIIGTCAEHHLKALREHYEQLHHEDHSLTEDKLYDAQSYLKELLEHNPIQWSKAHFVADSPKKILGTATEHEMLYGQVISIMGKPKQHLELASAYFVPTQRGTYYLKQLRVEGIKVRALTNSFAANDVAIVHAFYSQYRVEMLKDGIELYEFKPVLERRRRTWYEIVTGSVIPAKGKN…
ABAYE3893 (Genome Reviews)	Acinetobacter baumannii AYE (ACIBY_Chromosome.3641ACIBY_Chromosome.3641)	PLD1 ortholog	MINQLYEQYSTMALSAWGFTDLPSYTDKYDPNEKDIVIKTNNWLNDEAAEEKTQQGLTAFVALDDAFMSIASRIYLIRNAKETIDLQYYIWTNDFVGEPYFT
ABQ30640.1 {EMBL:CP000697} (Genome Reviews)	Acidiphilium cryptum JF-5	PLD1 ortholog	MRPLIFLLLLIHCGVALAVTRHALLRKADVRAALGWIAIAWLSAVIGGPLYLAFGINRINRRASRLSVRTDSLDVSFGEATPPDAQPAIQALARVGQRVTGVPLQSGNAVAIHHGGSKAYPAMLEAIRAARHSIALASYIFRDDRVGRTFVAALAAAHERGVEVRVLIDGVGGGYLRAPAFRALRRAGVPCAKFLHSWAPWRMPLLNLRNHKKLLVIDGGAGFTGGLNIGAENLAPDDPSDRVDDVHLRVEGPATRQLMASFAQDWLFTTGETLEGPAWWPQIGEAGVTPARGIRSGPDGDLFNLETILGAAITLAERRIRIVTPYFLPDPQLEFALAQAALRGVELQIVIPERSDHRLMDWAMRAHLRFFRAIRPHVRLGAAPFNHAKLVTVDGAWCL…
ADY81725.1 (EBI)	Acinetobacter calcoaceticus PHEA-2	PLD1 ortholog	MDATLKAYMINQIYQQYSSMALNAWGFTHTPSYNGTYDPDENDIVTNSFNWLNDEQATKKTEQGLTAFVALDDAFISIASRMYLIRNAKEKIDLQYYIWTNDFVGNLMLHELLTAADRGVKIRLLIDDQNGVKLDGVLRSLLHHPNFEIRLFNPYKFRYLRILDYIFRFKKVNHRMHNKLIIADGVIAVTGGRNISSEYFDASSKFQFTDLDILFYGHTVQHAQSVFNDFWQSDLSQNATELVGTCAVQHLQTLRQHYHDLIHESENHTQTEDKLYDAQSYLKELLEHYPIQWSKAYFVADSPKKILGLASKEEMLYGQVMAIMGEPKQHIELASAYFVPTQQGTYYLKQLKVQGVKVRVLTNSFAANDVAIVHAFYSQYRVEMLKSGVELFEFKPFLE…
ACM34320.1 {EMBL:CP001392} (Genome Reviews)	Acidovorax ebreus TPSY	PLD1 ortholog	MIRVAVLSGLGHAIFVAVGLLVYVMGTRIGHQRRHPSAAMGWVLGIVTFPYLVVPLFLLFGTRKFARPARRPHGPPLEATEGGPPWATRLLASLELAPAVRNAQVVLHADGTQALQGLLATIASARHRLDLCTYVFAYDEVGREVARALLDCVHRGVRVRLLVDALGSMRTPPGMLRALRRQGLQVRRFMPLLHNPLHGRTNLRNHRKLVVADGERLWSGGRNLACEYFIDRPGHPAWADLSYEVHGPLAAQAQAQFATDWRVARGLVLRRRRKARSTAAPALPAPPAHGPLAQWLPSGPDHADDTVHALLLAAAYHAQRRIVAVTPYFVPDDALLDAWCLACRRGVQVSVVVPARSNHRLADLARERALRQLAAAGARVWLSPAMVHAKAVLIDDELA…
ACK80357.1 {EMBL:CP001219} (Genome Reviews)	Acidithiobacillus ferrooxidans ATCC 23270 / DSM 14882 / NCIB 8455	PLD1 ortholog	MVTVIFRSKLEAFMAKNKFLYALLTLSMLMSGCASNLPNAERLAALPVTGPPEIQSNGRELPPAKSKALMDNLEKESGATSILTRQLKLMEEITGKPIIAGNEATLLTGPEAIAMMLEAIRGAKDNINLETYTFSNDKTGRKFASLLLQKQAEGVQVNLIYDSIGSIDTPAAFFRRLRAGGVNVIKYNPTDPFHRDHRKILVVDGKTAFTGGVNITSEEASSGEEKNAAKPWKDADVMIQGPAVAAFQRLFYDTWKRHKGPILPEQDYFPPLKKEGDDYVMAIGSRPGERNRLTYLMYYTAFSNAKNYIHVTAAYFVPNRAIINALTGAAMRGVDVQLILATEDDVPIAVYAGQSYYTHLLKSGVRIYQLKGRILHAKTAVIDGIWSTVGSTNLDMWSF…
ACH83665.1 {EMBL:CP001132} (Genome Reviews)	Acidithiobacillus ferrooxidans ATCC 53993	PLD1 ortholog	MAKNKFLYALLTLSMLMSGCASNLPNAERLAALPVTGPPEIQSNGRELPPAKSKALMDNLEKESGATSILTRQLKLMEEITGKPIIAGNEATLLTGPEAIAMMLEAIRGAKDNINLETYVFSNDKTGRKFAGLLLQKQAEGVQVNLIYDSIGSIDTPAAFFRRLRAGGVNVIKYNLTDPFHRDHRKILVVDGKTAFTGGVNITSDEASSGDEKNAAKPWKDADVMIQGPAVAAFQRLFYDTWKRHKGPILPEQDYFPPLKKEGDDYVMAIGSRPGERNRLTYLMYYTAFSNAKNYIHVTAAYFVPNRAIINALTGAAMRGVDVQLILATEDDVPIAVYAGQSYYTHLLKSGVRIYQLKGRILHAKTAVIDGIWSTVGSTNLDMWSFANNKEVNAVIVGK…
ABM43675.1 (EBI)	Acidovorax sp. JS42	PLD1 ortholog	MIRVAVLSGLGHAIFVAVGLLVYVMGTRIGHQRRHPSAAMGWVLGIVTFPYLVVPLFLLFGTRKFARPARRPHGPPLEATEGGPPWATRLLASLELAPAVRNAQVVLHADGTQALQGLLATIASARHRLDLCTYVFAYDEVGREVARALLDCVHRGVRVRLLVDAMGSMRTPPGMLRALRRQGLQVRRFMPLLHNPLRGRTNLRNHRKLVVADGERLWSGGRNLACEYFIDRPGHPAWADLSYEVHGPLAAQAQAQFATDWRVARGLVLRRRRKARSTAAPALPAPPAHGPLAQWLPSGPDHADDTVHALLLAAAYHAQRRIVAVTPYFVPDDALLDAWCLACRRGVQVSVVVPARSNHRLADLARERALRQLAAAGARVWLSPAMVHAKAVLIDDELA…
ABO91919.1 {EMBL:CP000644} (Genome Reviews)	Aeromonas salmonicida A449	PLD1 ortholog	MIPGEFALIDQPELALKVRCQLIRNARSRIQAQYYSWEEDSSGKLLLSELLHAARRGVRVQLLIDDLYAGDNRFLEIVARQPGIEVRLFNPFWLRGWRPLTLLLEGLLSFRRINHRMHNKLLLVDGSQAVIGGRNIGDRYFGLGGTPRFVDLDLACRGPVCQQAEQGFDQFWRSRWSHPIRRLLRRPLQRAEVTVVNDFLLTMTDPLVAAVYDLPASLFEAEPVSLTWHQGRAEVWFDRPGKGLVSRPTTAPLLWRKLADNAGSLKLVSPYLILTRGLRRRLRQQRQAGVNIEILTNSLASTDVPLVYGAYRRHRPWMIRQGIALSELEGDTLSLHAKLILIGDGEALLGSFNLDPRSLMLNTELMLHLECPALCAELQQWLMHWQQQSAHSVAAPHST…
ACD05843.1 {EMBL:CP001071} (Genome Reviews)	Akkermansia muciniphila ATCC BAA-835	PLD1 ortholog	MIIPEEPYLGFAAFCHIAGAFCLIPALLHTRTPQGTIAWLISLLAFPYIAVPFYLILGRRRFSGYVETRRRQTDPESAWGELTDKITNCMVPYAVQSSDTAGKIMHTLSNIVRLPVCRGNSCRLLIDAANAFPRIYDAIKNAEHYILIEFFIIKNDSVGQNLKDLLIERAKAGIRIYMLYDEIGSHKLPPGYISALRKAGVNIEPFNGKRHFLSNILRLNFRNHRKLVVVDGSTAFIGGMNIGREYLGKGALGYWRDTFVQLEGPSVQQTQISFLEDWNWAMLKCGPSSLPRLRWEITPQPEDETLLILPSGPADVIPAWKTALIALANSATRRLWISTPYFVPDEGVMAALQAAALRNVDVRILRPERADHILVKLSSFTFLRDLDTYGIQLWAYQKG…
ACV58894.1 {EMBL:CP001727} (Genome Reviews)	Alicyclobacillus acidocaldarius subsp. acidocaldarius ATCC 27009 / DSM 446 / 104-1A	PLD1 ortholog	MPWLHIAYLLIFALDLVTACVIIFVERHNAAVTWAWLMVLLFIPVGGFILYVLFGQHISRYRLARFRLRNAPWVARAAERQHRQVESGHVVYKEPAAQRHADLIALNLKTAYAVYTEDNRVDVFVRGVDKFEALFEDIRQAKDHIHLEYYIFRPDDLGERFVRLLAEKAREGVEVRLLYDAVGCAWTPKSFFEPLVRDGGEVAAFFPSRIPYVNLRMNNRNHRKIAVVDGRVAYVGGFNVGDEYLGKDERFGFWRDTHLRIEGSAILELQSIFLLDWNSSSKHPIEFEDRYFPRVHGRPGATGMQVVASGPDTDWEQIRNAYIKMIYAAKESIYIQTPYFVPDDSLLTALKIASLSGVDVKVMLPGKPDHLWVFWASRFYLGDLLQAGVQCYLYRDGFL…
ABR47377.1 {EMBL:CP000724} (Genome Reviews)	Alkaliphilus metalliredigens QYMF	PLD1 ortholog	MVEFFRIVTWILLITLAYFNLFNVAPKAVVIGTYPYLVGITIILGLSMIMLRFTHNRFGIIIIQTLLVSTLVFGLFTFVQVWRNSQLFNDYQKNRSGYMDELMQITRKGSQEQDLLNSFQKGIANLIEKNIGIPLTYHNKATLFFQEEEIFDEMIESISQAKHHIHIEFFIIRDDEIGKKFRNILIGKAKEGVEVRIVYDGLGSHGIKRSYVRELREVGVEIVAYDTVIQSILKGKLNHRNHRKLVIIDGKVGFTGGVNIGDEYLGRDDQIGKWKDMQVKIEGEAVNWMQKIFLGDWYYVTDEQLEDERYFPKQDRYDQLPIQLVTSGYDTHWNEISQLYFTMATGAQESLYIATPYLILNDSMIKALETAALRGVDVKIVLPKKADFFLVGWANESYF…
ABW17801.1 {EMBL:CP000853} (Genome Reviews)	Alkaliphilus oremlandii OhILAs	PLD1 ortholog	MNLFQVFTTIYTIVNIIIAIDILLDNRDPSSTVAWIMVLFLVPGVGIFLYFYIGRNHRKQKTFIKKRREDYEILNHLLSNQLGFIDYGEMFKRNFDDTRGKIIPLLLNNTKAPITVNNKVKVLQNGESTFSEMIRAIENAKDHIHIEYFIIKDSHIGRMLQATLIKKAKEGVEVRLIYDAVGSFRLGKDFLNPLREAGVHLKVFLPVTLPFFGSRLNYRNHRKILVVDGTIGFVGGLNIGDEYLGKNKKMGFWRDTHLMLQGEAVYVLQGIFLADWYFVSNENIDNLRYFPSQGYCGEKIVQIASSGPDSHWASIHQAYFSAINTARDRVYITTPYLVPDEGILLALKTAALRGVDVRLLLPIKPDHRTVFLASKSHFEELLEAGVKIYQYGKGFVHGK…
ADE57067.1 {EMBL:CP001997} (Genome Reviews)	Aminobacterium colombiense DSM 12261 / ALA-1	PLD1 ortholog	MRFSLKALLFTIFVLALVFSIPWIWINIEYLAIKTVEGEIAVLPTLLRLARMGWKIFLDYVPYIFTLYIITAAGVIFMEEKNPDRTIAWLLALILVPVIGFLFYFLLGPDPKRRAIFKRYKKKRFYRSIHRETFLPPLDVENEEIPSRLVSLLELTSHGRLTYHNIVDMLLNGDEVFPAIREALEEAKRYIHLEYFSISNDETGSALFEILRKKAREGVKIRVIYDSVGSWRLGRRFVKELRQQGIDAEPFLPVSFPMIRRDLNFRNHRKIVVVDGKVAFTGGLNIGDTYRGLDPRMGFWRDTHIRIQGEAVACVHEIFLNDWFFCTGHSLPETETFWDSNALPDVVLPLQIAASGPDSDWRSILQGYFFLITAARKRVWITTPYLVPDDSLKMALVTA…
A2cp1_1900 {UniProtKB/TrEMBL:B8J752} (Genome Reviews)	Anaeromyxobacter dehalogenans 2CP-1 / ATCC BAA-258	PLD1 ortholog	MWTPDLALLDALPSPGVLGVLEAAWVVAASCWILLERRSPTATLAWILALAAMPVVGVAVYLVVGPRRLDRKKLRLNVLKRARGAYLEAWDRATARDLSSMGQLARLAIRLQAPPPETARSVVLFSEGDDHFEALERDLAAARHHVHVEMYIFERDRTGARVLAALAAAARRGVQVRLLVDDAGSPRLGAALLAPLREAGGEVERFNPMLVSRLRGGSANFRTHRKIVVCDGRVGFTGGMNVSDDQSAAAVGRSAWRDTTVRIEGAAVHGLQLTFLEDWAFATGKTGSPLPAGGLRPYFPDEPPGSHEVQIVPSGPDQDTSAVGQLHVAAIGGARERVWITTPYFVPDEALLAALTSAALRGVDVRLLLPRRTDSRVVDAASRTYHDALLAAGARIWLY…
ABC80765.1 (EBI)	Anaeromyxobacter dehalogenans 2CP-C	PLD1 ortholog	MRYRRVLALVEQGADAGPALGAVRALAPEAESLGVVACPPLRPRPWLPGAAAPAPAGVAEAGWLERLRQDAAPLAPRLAIGAVPDLDPAALAALADDREVDLVVAGPLPAAGGAALSALRRLRPVAVAWIPPAAAAAAARAGGPARELLCVAPGERARAALAGFLRDHGDPGQRVTLLSLAAPSRGEVAVALEVAGIRAPVELAGGFGAGTWRTLEAVARERRLDLVVLSRCPGALLRGAPWPAPLLVLPPAVPTRSVLRRPLDVPDLLDGGGPVRLRVGYAYGIGRNPPVEDQELALVADGRVVARVRTRGGEAELPAGLAAGSLGVFRARDAGGLDPVAAVERQVAVIRPGALPLLPFDAELGPEDLAVLAGLDGAEPLAVRLRPTRSCHLVRERLC…
ABS27501.1 {EMBL:CP000769} (Genome Reviews)	Anaeromyxobacter sp. Fw109-5	PLD1 ortholog	MRSSSAPSSGRSKPQPSSGARPSRDAQLCSAMRAALAAGVATGATLGVLARRWWDLRTRYGPWASLSAGLGEGVDSVALALLETTATPMLAGNHVERRDNGQVFDAIEETIRAARHSVHVDVYIWKPGQPGERMVNLLCRRAREGIAVRILVDPVGSPGFDRQLRPRLLAAGCEAHYFRPLHERPLAFTGRNHRKLVVVDGRVGFTGGFGIAPEWLGNGLSPREWRDSNARVEGPVVRQMQVAFASHWLETGGTILPAGEFERARPAGDARAAYVTSMDVKGLSHARWVTHVAVAAARRRAWIANAYFVPPPEVLAALCARPERGIEVRLLLPGPYQDHPGVTFVQRRLYPCLDRSRVKVHEYQPSMMHAKTMLIDDRLVVIGSMNLDFLSMNWLEEGC…
ACV28476.1 {EMBL:CP001708} (Genome Reviews)	Anaerococcus prevotii ATCC 9321 / DSM 20548 / JCM 6508 / PC1	PLD1 ortholog	MYKFNKNIIKKINENKYVKKTRKGLGSLIFSRAGLFAFLVIIQLVLMIYIYYNSKIDFTYIMGGDTLSKVIMMLIILNMKKVSNANKLSWFMLIAIVPTFGIIAFLVSHYSIGYKREQRKVISLDKDSRKYIQKDKDLYEKIEDRERRFYPIAKYLDDVGGFPTYKDTSSTYFKVGDDMFEAMLSDVKSAEDFIFMEFFIIDYGYMWGTILEELVKKAKEGVKVRLLIDGSNLITRVRSDFPQEMESLGIECRVFSKMYPIVSTYQNNRDHRKVMVVDGKIAYTGGINLSDEYINVYERFGHWKDCGVRIKGSAVKSFTIMFLNMWFSLDNKPEDYSPYLKKYPDTEASGFYIPFADNPLDDETISKNVLLDTINKAKKYVYLMSPYLIVDEEIRNSIK…
ACJ35094.1 {EMBL:CP000922} (Genome Reviews)	Anoxybacillus flavithermus DSM 21510 / WK1	PLD1 ortholog	MNEHSVNIYFSHFLFSFWEHYNNERSEDMRWLVIVIILLFLLLLDYKWGDKVAKNAARKKIGVERQSDITLFTTGETLFDDYFAELERAKHHIHILFYIVRNDEMGQRFFSLLEQKVNEGVEVRLLVDWVGSFGLPSSLRQKSGQFAFANRPTLPFFFYKLNERNHRKITVIDGKVGYLGGFNVGKEYIGQDPKFGHWRDYHLKMMGEGVYDLQRQFQEDWKKATGQSFGEDERYFPPLQKGTVKHRFLPTDGAYLEDEFIQLIEQAKREILIGTPYFIPSKKLVNALLEAMKRGVQLTIIAPMQADHPFVKEASFPYFRQLLHAGAHIYQFYNGFYHAKVIVIDDDICDIGTANFDRRSLFINYEMNCYIYDKPFIKHVKQTIARDIDTSTLLTAEYF…
AZOSEA02820 {UniProtKB/TrEMBL:Q5P8F5} (Genome Reviews)	Aromatoleum aromaticum EbN1	PLD1 ortholog	MRFCVSISHVTGRTRACRVGLSASRRKGLSMPRKWMSKRMLWTAAITAVGTGVVALVGMNFSTPEKKLEQVLAHRFPVAAPQFRREMSVLLGPPIIAGNRVTALQNGDEIFPAMLQAIRGARTSITFETYIYWSGEIGREFSDALAERAQAGIPVHVTIDWAGSIKMDERLLRKMEQAGVRVHRYRPLHWYSLDRLNNRTHRKLLVVDGRIGFTGGVGVADQWLGHAQDPEHWRDSHYRIEGPAVAQMQAAFNDNWIKTTGEVLSGPAYFPELSPVGDVAAHLFLASPSGGSESMHLMYMMAVSAAKHSIDLAASYFVPDELIVKALIAARERGVRVRVLLPGPYIDSDAVRFASKAGWGPLLQADIEIHEYQPTMLHTKLLVIDREVVSVGSTNFDIR…
AAur_3653 {UniProtKB/TrEMBL:A1RAS8} (Genome Reviews)	Arthrobacter aurescens TC1	PLD1 ortholog	MRIVLLGIIPGNRRPTTAMAWLLAVFLIPSVGFVLFLLFGNFKLSKRRREQQEEVNRRVRAVTSDLADPVSVYSGPEWVKSAGELNHRLGSLPMVDGNKVELIPGYQESIKAMAEAVKGAKSYINAEFYIMSSDSVTDELLTELENAAERGVTVRLLFDHIGTLRVKGYRRLIRRLKAGKIQWKRMLPLLPIHGQWRRPDLRNHRKIMVIDGEIAFTGSQNLIEPSYNNPKHHKIGRKWVELMSRLEGPIVATLNVVFATDWLSETDESLEDQLRLPTQPAPGRVTAQVVPSGPGFATENNLRLFNTLIYSAQHRISICSPYFVPDDSLLYAITTAAQRGVDVELFVSEKGDQFLVHHAQRSYYEALLDAGVRIYLYRAPYVLHAKHFTIDDEVAVLGS…
ACL41592.1 {EMBL:CP001341} (Genome Reviews)	Arthrobacter chlorophenolicus A6 / ATCC 700700 / DSM 12829 / JCM 12360	PLD1 ortholog	MWVVVILGVADLAIRILALGIIPGNRRPTTAMAWLLGIFFVPFVGIILFLLFGNFRLSSRRREQQQQVNERVQAGITALSDAESDYQGPEWVKSAGELNRRLGSLPMVDGNTVDLLPGYPDSILAMTQAVRKAKKFVNAEFYIMSTDHITDELLTALEEAAERGVEVRVLFDHIGTLRVKGYKNLLKRLKAGKIQWKRMLPLLPIHGQWRRPDLRNHRKIMVVDGEVAFTGSQNLIEPSYNNPRHRKAGREWVELMACLRGPIVTTLNVVFATDWLSETDESLEDQLQLPVDRAPGHVTAQVVPSGPGFSTENNLRLFNTLIYSAQHRISICSPYFVPDDSLLYAITTAAQRGVDVELFVSEKGDQFLVHHAQQSYYEALLEAGVRIYLYKAPFVLHAK…
AZC_2356 {UniProtKB/TrEMBL:A8I630} (Genome Reviews)	Azorhizobium caulinodans ATCC 43989 / DSM 5975 / ORS 571	PLD1 ortholog	MHDSAVLAWLLFAVHASLQLFFIVRALLRPHREPSSRIAWVLVIGLAPVVGILAYVLFGEVNPGRRHVARLREAFEKLPPAQTIAGPSAEADLPERYVPLFRVGQSVSNYLPVAGNRARLMADSAAAIASMVDDIDAARESVHVLFYIWLADDSGLKIAEALKRAAARGVVCRAMADDLGSRHLIRSSHWADMASAGVRLGRALPVGNLLLRPFKGRIDLRNHRKIVVIDNAITYCGSQNCADAAFAPKARFAPWVDVMARFEGPVVRQNQHLFASTWMAQVEEDLSPLFTPTVSSDVSKAGFVAQVIGSGPSVRYSAMPETFVALMNAARRELVITTPYYVPDEPIQAALRASARRGVATTIVFPRRNDSWIVAAASRSYYQDLLEAGVAIREYAGGL…
CAL93360.1 (EBI)	Azoarcus sp. BH72	PLD1 ortholog	MTVLVEGNAIALLENGLQYFPALEAEIDSARHEIFLETYIFSRDVVGRRIAAALVRAAARGVRVRVLVDGFGGREFVRDLMPGLLADGVEVLIFRRELRLTSLRRHRLRRMHRKIALIDARVAFVGGINITDDFELSGPPHPRYDYAVRVEGPLLAEIAEAVHRLWRLVSWASLQRRLQEAMRLPRRGPPAGGLRAAFLVRDNLRHRRDIEDAYLAAIGRAREEIVIANAYFFPGRQFRQALLEAAARGVRVTLVLQGLADHPVLAHATRALYPHFLQRGIRLFEYHRSYLHAKVAVVDRRWATVGSSNIDPFSLWLAREANVVVEDAGFAGSLHRSLESAVQEGARELHREDWRRQRTLRRVASWLAYQAVRLAIGIAGYGGRH
ACO76799.1 (EBI)	Azotobacter vinelandii DJ / ATCC BAA-1303	PLD1 ortholog	MEQGALQLLGYLLVLIQALGVAAAVHAVFTVRTAQGAIAWAISLLFMPYLTLLPYLVFGRSRFDAYIRARRQADRQMRRAMAEQDWRPWVEEAKAAHGSMASQDLKVLARLGRQPPLGNNRVRLLIDGEAAFAAIFEAVAQARQVILLQFFIVRDDRLGRRLQSLLLERAASGVQVFFLYDRVGCHALPRHYVQRLRAGGVAMRAFSASARSGLLNRFQLNFRNHRKLVLVDGQRGFLGGMNVGDDYLGNNPRLSPWRDTQVELSGPVLACLQESFAEDWFWTTRQLPPLLLPERYPAGGVLCQLVGSGPADPQETGSLQFVAAINAARRRIWLASPYFVPDESVFAALRLAALRGLEVRLLLPARADHRVVYAASSLYAFEALEAGIRVFRYLPGFMH…
ADP34235.1 (EBI)	Bacillus atrophaeus 1942	PLD1 ortholog	MLKRRLEFFFLYIMLIGAYIIWFFPVSRLEFYGGLLCYASIILFSIYSLILENRTSQHTLLWIHILVFFPIAGYMFYLFSGQLYVKGKLFKTKRMYNREKLRKLFDMEETPEVTGLKDNQERFFTYSIRATHMNINTKSSIKVLKNGEQTFPEIFKAMREAESYIHIEYYMFKSDMLGHGMMDIMIEKARQGVEVRFLYDAAGSIKLAGKDIFKLKEAGVDIVPFSPLKYGFFNQKLNFRNHRKIVVIDGKVGFVGGLNVGKEYISRDQGIGFWRDTHLRLEGEIVQTLHAIFMLDWEYISNEVLIDQKAYNTPVPAEGGGIYQIVATGPDMKESMSDLYYEMISSASKSVWIATPYFVPNEPIRTALKAAATKGVQVRVMVPETNDSFLTQYASRSYF…
ABS75767.1 {EMBL:CP000560} (Genome Reviews)	Bacillus amyloliquefaciens FZB42	PLD1 ortholog	MFTSRKTEGIQRYRIRWERVGMLKRRLEFCFLYMMLIGAYVIWFFPVSRLEFYGGVLCYASIILFSIYSLILENRTSQHTLLWIHILVFFPIAGYLFYLFSGQLYEKGKLFRSKRTYNREKLRTIFDMEQTPDLTGLKGNQKRFFQYSIKASHMNINTKSRLKVLKNGDETFPELFEALREAASFIHIEYYMFKSDMLGHKMMDIMMEKARQGVEVRFLFDAAGSLKLAGKDIKKLKRAGVNIVPFLPLKYGFFNQKFNFRNHRKIVIVDGKVGFVGGLNVGKEYIGKDQDVGFWRDTHMKVEGEIVQTLHSIFMLDWEYVSDEVLIDRKAYTRPVAAESGGVYQVVPTGPDMKERMSDLYYAMIAAAESSVWIATPYFVPNEPIRTALKEAAARGVRV…
ACQ47274.1 {EMBL:CP001598} (Genome Reviews)	Bacillus anthracis A0248	PLD1 ortholog	MKKPIIQLLLIFTIVSIVPFLLNTSYISLYTFVGVLWSITIVGISFVIFIENRSPQSTLAWFLVLALLPVVGVLLYSIFGRSRWRRKKHLHRSEEQRKLFREILEGRRLELSLKVPLSERSVHLTEVVQKFGGGPAADRTTTKLLTNGDQTFSEILQAIEQAKHHIHIQYYIYKSDEIGTKVRDALIKKAKDGVIVRFLYDGLGSNTLRRRFLQPMKEAGIEIVEFDPIFSAWLLETVNYRNHRKIVIVDGEIGFTGGLNVGDEYLGRSKKFPVWRDSHLKVEGKALYKLQAIFLEDWLYASSGLNTYSWDPFMNRQYFPGKEISNAEGAVQIVASGPSSDDKSIRNTLLAVMGSAKKSIWIATPYFIPDQETLTLLRLSAISGIDVRILYPGKSDSII…
ACP12133.1 {EMBL:CP001215} (Genome Reviews)	Bacillus anthracis CDC 684 / NRRL 3495	PLD1 ortholog	MKKPIIQLLLIFTIVSIVPFLLNTSYISLYTFVGVLWSITIVGISFVIFIENRSPQSTLAWFLVLALLPVVGVLLYSIFGRSRWRRKKHLHRSEEQRKLFREILEGRRLELSLKVPLSERSVHLTEVVQKFGGGPAADRTTTKLLTNGDQTFSEILQAIEQAKHHIHIQYYIYKSDEIGTKVRDALIKKAKDGVIVRFLYDGLGSNTLRRRFLQPMKEAGIEIVEFDPIFSAWLLETVNYRNHRKIVIVDGEIGFTGGLNVGDEYLGRSKKFPVWRDSHLKVEGKALYKLQAIFLEDWLYASSGLNTYSWDPFMNRQYFPGKEISNAEGAVQIVASGPSSDDKSIRNTLLAVMGSAKKSIWIATPYFIPDQETLTLLRLSAISGIDVRILYPGKSDSII…
ABK83952.1 (EBI)	Bacillus thuringiensis Al Hakam	PLD1 ortholog	MKKPIVQLLLIFTIVSIVLFLLNTSYISLYTFVGVLWSITIVGISFVIFIENRSPQSTLAWFLVLALLPVIGVLLYSIFGRSRWRRKKHLHRSEEQRKLFREILEGRRLELSLKVPLNERSVHLTEVVQKFGGGPAADRTTTKLLTNGDQTFSEILQAIEQAKHHIHIQYYIYKSDEIGTKVRDALIKKAKSGVIVRFLYDGLGSNTLRRRFLQPMKEAGIEIVEFDPIFSAWLLETVNYRNHRKIVIVDGEIGFTGGLNVGDEYLGRSKKFPVWRDSHLKIEGKALYKLQAIFLEDWLYASSGLNTYSWDPFMNRQYFPGKEISSAEGAVQIVASGPSSDDKSIRNTLLAVMGSAKKSIWIATPYFIPDQETLTLLRLSAISGIDVRILYPGKSDSII…
ADK03347.1 (EBI)	Bacillus cereus var. anthracis CI	PLD1 ortholog	MKKPIVQLLLIFTIVSIVLFLLNTSYISLYTFVGVLWSITIVGISFVIFIENRSPQSTLAWFLVLALLPVVGVLLYSIFGRSRWRRKKHLHRSEEQRKLFREILEGRRLELSLKVPLSERSVHLTEVVQKFGGGPAADRTTTKLLTNGGQTFSEILQAIEQAKHHIHIQYYIYKSDEIGTKVRDALIKKAKDGVIVRFLYDGLGSNTLRRRFLQPMKEAGIEIVEFDPIFSAWLLETVNYRNHRKIVIVDEEIGFTGGLNVGDEYLGRSKKFPVWRDSHLKVEGKALYKLQAIFLEDWLYASSGLNTYSWDPFMNRQYFPGKEISNAEGAVQIVASGPSSDDKSIRNTLLAVMGSAKKSIWIATPYFIPDQETLTLLRLSAISGIDVRILYPGKSDSII…
AAT29728.1 {EMBL:AE017334} (Genome Reviews)	Bacillus anthracis	PLD1 ortholog	MKKPIIQLLLIFTIVSIVPFLLNTSYISLYTFVGVLWSITIVGISFVIFIENRSPQSTLAWFLVLALLPVVGVLLYSIFGRSRWRRKKHLHRSEEQRKLFREILEGRRLELSLKVPLSERSVHLTEVVQKFGGGPAADRTTTKLLTNGDQTFSEILQAIEQAKHHIHIQYYIYKSDEIGTKVRDALIKKAKDGVIVRFLYDGLGSNTLRRRFLQPMKEAGIEIVEFDPIFSAWLLETVNYRNHRKIVIVDGEIGFTGGLNVGDEYLGRSKKFPVWRDSHLKVEGKALYKLQAIFLEDWLYASSGLNTYSWDPFMNRQYFPGKEISNAEGAVQIVASGPSSDDKSIRNTLLAVMGSAKKSIWIATPYFIPDQETLTLLRLSAISGIDVRILYPGKSDSII…
ACK88825.1 {EMBL:CP001283} (Genome Reviews)	Bacillus cereus AH820	PLD1 ortholog	MKKPIVQLLLIFTIVSIVLFLLNTSYISLYTFVGVLWSITIVGISFVIFIENRSPQSTLAWFLVLALLPVIGVLLYSIFGRSRWRRKKHLHRSEEQRKLFREILEGRRLELSLKVPLSERSVHLTEVVQKFGGGPAADRTTTKLLTNGDQTFSEILQAIEQAKHHIHIQYYIYKSDEIGTKVRDALIKKAKDGVIVRFLYDGLGSNTLRRRFLQPMKEAGIEIVEFDPIFSAWLLETVNYRNHRKIVIVDGEIGFTGGLNVGDEYLGRSKKFPVWRDSHLKVEGKALYKLQAIFLEDWLYASSGLNTYSWDPFMNRQYFPGKEISNAEGAVQIVASGPSSDDKSIRNTLLAVMGSAKKSIWIATPYFIPDQETLTLLRLSAISGIDVRILYPGKSDSII…
NP_977019.1 (NCBI)	Bacillus cereus ATCC 10987	PLD1 ortholog	MKKPIVQLLLIFTIVSIVLFLLNTSYISLYTFVGVLWSITIVGISFVIFIENRSPQSTLAWFLVLALLPVVGVLLYSIFGRSRWRRKKHLHRSEEQRKLFREILEGRRLELSLKVPLSERSTHLTEVVQKFGGGPAADRTTTKLLTNGDQTFSEILQAIEQAKHHIHIQYYIYKSDEIGTKVRDALINKAKAGVIVRFLYDGLGSNTLRRRFLKPMKEAGIEIVEFDPIFSAWLLETVNYRNHRKIVIVDGEIGFTGGLNVGDEYLGRSKKFPVWRDSHLKIEGKALYKLQAIFLEDWLYASSGLKTYSWDQFMNRQYFPGKEVSSAEGAVQIVASGPSSDDKSIRNTLLAIMGSAKKSIWIATPYFIPDQETLTLLRLSAISGIDVRILYPGKSDSII…
ACK96925.1 {EMBL:CP001186} (Genome Reviews)	Bacillus cereus G9842	PLD1 ortholog	MKKPIVQLLLIFTIVSIVLFLLNTSYISLYTFVGALWSITIVGISFVIFIENRSPQSTLAWFLVLALLPIIGVLLYAIFGRSRWRRKKHLHRSEEQRKLFREILEGRRLELLLTVPLNERSIHLTEVIQKFGGGPAADKTTTKLLTNGDQTFSEILRAIEQAKHHIHIQYYIYKSDEIGTKVRDALIQKAKDGVIVRFLYDGLGSNTLRRRFLQPMKEAGIEIVEFDPIFSAWLLETVNYRNHRKIVIVDGEIGFTGGLNVGDEYLGRSKKFPVWRDSHLKIEGKALYKLQAIFLEDWLYASSGLNTYSWDQFMNRQYFPGKEISHAEGAVQIVASGPSSDDKSIRNTLLAVMGSAKKSIWIATPYFIPDQETLTLLRLSAIAGIDVRILYPGKSDSII…
ACO30675.1 {EMBL:CP001407} (Genome Reviews)	Bacillus cereus 03BB102	PLD1 ortholog	MKKPIVQLLLIFTIVSIVLFLLNTSYISLYTFVGVLWSITIVGISFVIFIENRSPQSTLAWFLVLALLPVIGVLLYSIFGRSRWRRKKHLHRSEEQRKLFREILEGRRLELSLKVPLNERSVHLTEVVQKFGGGPAADRTTTKLLTNGDQTFSEILQAIEQAKHHIHIQYYIYKSDEIGTKVRDALIKKAKSGVIVRFLYDGLGSNTLRRRFLQPMKEAGIEIVEFDPIFSAWLLETVNYRNHRKIVIVDGEIGFTGGLNVGDEYLGRSKKFPVWRDSHLKIEGKALYKLQAIFLEDWLYASSGLNTYSWDPFMNRQYFPGKEISSAEGAVQIVASGPSSDDKSIRNTLLAVMGSAKKSIWIATPYFIPDQETLTLLRLSAISGIDVRILYPGKSDSII…
ACK61803.1 {EMBL:CP001176} (Genome Reviews)	Bacillus cereus B4264	PLD1 ortholog	MKKPIVQLLLIFTIVSIVLFLLNTSYISLYTFVGALWSITIVGISFVIFIENRSPQSTLAWFLVLALLPIIGVLLYAIFGRSRWRRKKHLHRSEEQRKLFREILEGRRLELLLTVPLNERSIHLTEVIQKFGGGPAADRTTTKLLTNGDQTFSEILRAIEQAKHHIHIQYYIYKSDEIGTKVRDALIQKAKDGVIVRFLYDGLGSNTLRRRFLQPMKEAGIEIVEFDPIFSAWLLETVNYRNHRKIVIVDGEIGFTGGLNVGDEYLGRSKKFPVWRDSHLKIEGKALYKLQAIFLEDWLYASSGLNTYSWDQFMNRQYFPGKEISNAEGAVQIVASGPSSDDKSIRNTLLAVMGSAKKSIWIATPYFIPDQETLTLLRLSAIAGIDVRILYPGKSDSII…
ACJ79033.1 {EMBL:CP001177} (Genome Reviews)	Bacillus cereus AH187	PLD1 ortholog	MKKPIVQLLLIFTIVSIVLFLLNTSYISLYTFVGVLWSITIVGISFVIFIENRSPQSTLAWFLVLALLPVVGVLLYSIFGRSRWRRKKHLHRSEEQRKLFREILEGRRLELSLKVPLSERSTHLTEVVQKFGGGPAADRTTTKLLTNGDQTFSAILQAIEQAKHHIHIQYYIYKSDEIGTKVRDALINKAKAGVIVRFLYDGLGSNTLRRRFLKPMKEAGIEIVEFDPIFSAWLLETVNYRNHRKIVIVDGEIGFTGGLNVGDEYLGRSKKFPVWRDSHLKLEGKALYKLQAIFLEDWLYASSGLKTYSWDQFMNRQYFPGKEISSAEGAVQIVASGPSSDDKSIRNTLLAVMGSAKKSIWIATPYFIPDQETLTLLRLSAISGIDVRILYPGKSDSII…
ADU31153.1 (EBI)	Bacillus cellulosilyticus ATCC 21833 / DSM 2522 / FERM P-1141 / JCM 9156 / N-4	PLD1 ortholog	MLKRIQLIVFLTILCIVLFATRQYWESWVVGVFSILFSLSAFFIAVVIFFENRNPTKTVTWLVVLGTFPIVGFFFYLMFGQNVRKRKSFNKKAIEDEQAFHHMEGNRPLDETKLKRMSDHQQKLFRLANKIGNNPISFQTETKVLTDGKETFTYIVEALKKAENHIHLEYYIVRHDEIGQEIKQILIDKAKAGVAVRFLYDSVGSWKLNNDYVEEMRQAGVKIVPFSPVKFPLFNHRINYRNHRKIIVVDTTYAFIGGLNIGDEYLGKNRYFGHWRDTHLFVQGEAIRSLQLIFLRDWYYETKENAFHQNYLSPSLASKPDDGGVQMIASGPDSRWEILKKLFFTMITSANKSIWIASPYFIPDEDILSALKIAALSGVDVRILVPNRPDKRIVFYASR…
ACM11144.1 {EMBL:CP000227} (Genome Reviews)	Bacillus cereus Q1	PLD1 ortholog	MKKPIVQLLLIFTIVSIVLFLLNTSYISLYTFVGVLWSITIVGISFVIFIENRSPQSTLAWFLVLALLPVVGVLLYSIFGRSRWRRKKHLHRSEEQRKLFREILEGRRLELSLKVPLSERSTHLTEVVQKFGGGPAADRTTTKLLTNGDQTFSAILQAIEQAKHHIHIQYYIYKSDEIGTKVRDALINKAKAGVIVRFLYDGLGSNTLRRRFLKPMKEAGIEIVEFDPIFSAWLLETVNYRNHRKIVIVDGEIGFTGGLNVGDEYLGRSKKFPVWRDSHLKLEGKALYKLQAIFLEDWLYASSGLKTYSWDQFMNRQYFPGKEISSAEGAVQIVASGPSSDDKSIRNTLLAVMGSAKKSIWIATPYFIPDQETLTLLRLSAISGIDVRILYPGKSDSII…
AAP07643.1 {EMBL:AE016877} (Genome Reviews)	Bacillus cereus ATCC 14579 / DSM 31	PLD1 ortholog	MKKPIVQLLLIFTIVSIVLFLLNTSYISLYTFVGALWSITIVGISFVIFIENRSPQSTLAWFLVLALLPIIGVLLYAIFGRSRWRRKKHLHRSEEQRKLFREILEGRRLELLLTVPLNERSIHLTEVIQKFGGGPAADRTTTKLLTNGDQTFSEILRAIEQAKHHIHIQYYIYKSDEIGTKVRDALIQKAKDGVIVRFLYDGLGSNTLRRRFLQPMKEAGIEIVEFDPIFSAWLLETVNYRNHRKIVIVDGEIGFTGGLNVGDEYLGRSKKFPVWRDSHLKIEGKALYKLQAIFLEDWLYASSGLNTYSWDQFMNRQYFPGKEISNAEGAVQIVASGPSSDDKSIRNTLLAVMGSAKKSIWIATPYFIPDQETLTLLRLSAIAGIDVRILYPGKSDSII…
YP_082142.1 (NCBI)	Bacillus cereus ZK / E33L	PLD1 ortholog	MKKPIIQLLLIFTIVSIVLFLLNTSYISLYTFVGVLWSITIVGISFVIFIENRSPQSTLAWFLVLALLPVIGVLLYSIFGRSRWRRKKHLHRSEEQRKLFREILEGRRLELSLKVPLSERSVHLTEVVQKFGGGPAADRTTTKLLTNGDQTFSEILQAIEQAKHHIHIQYYIYKSDEIGTKVRDALIKKAKDGVIVRFLYDGLGSNTLRRRFLQPMKEAGVEIVEFDPIFSAWLLETVNYRNHRKIVIVDGEIGFTGGLNVGDEYLGRSKKFPVWRDSHLKVEGKALYKLQAIFLEDWLYASSGLNTYSWDPFMNRQYFPGKEISNAEGAVQIVASGPSSDDKSIRNTLLAVMGSAKKSIWIATPYFIPDQETLTLLRLSAISGIDVRILYPGKSDSII…
BF638R_3547 (EBI)	Bacteroides fragilis 638R	PLD1 ortholog	MKLYVLIIAIILSIGTARTQNIDSLLMQREDTTQFIRSDSLVLQFLEYSNIPITDNNKVKLIKSGREKFEDLFEAIRGAKHHIHLEYFNFRNDSIANALFDLLGEKVKEGVKVRAMFDAFGNWSNNKPLKKRHLKAIREKGIEIVKFDPFKFPYINHAAHRDHRKIAVIDGKIGYTGGMNIADYYINGLPKIGTWRDMHIRIEGDAVNILQEIFLDIWNKTTKQNIVGEEYFPNHPERADSCNTVISIVDRTPKRNSRMLSHTYAMSIYAAQHDVRIVNPYFVPTSSIRKALKRALNRGTKVEIMISSKSDIPFTPDASLYAVQKLMKKGAMIYLYNGGFHHSKIMMVDDLFCTVGTANLNSRSLRYDYETNAFIFDKDITQQLNDVFEADMLHCTRLT…
BACFN_A.3425 (EBI)	Bacteroides fragilis ATCC 25285 / NCTC 9343	PLD1 ortholog	MKLYVLIIAIILSIGTARTQNIDSLLMQREDTTQFIRSDSLVLQFLEYSNIPITDNNKVKLIKSGREKFEDLFEAIRGAKHHIHLEYFNFRNDSIANALFDLLGEKVKEGVKVRAMFDAFGNWSNNKPLKKRHLKAIREKGIEIVKFDPFKFPYINHAAHRDHRKIAVIDGKIGYTGGMNIADYYINGLPKIGTWRDMHIRIEGDAVNILQEIFLDIWNKTTKQNIVGEEYFPNHPERADSCNTVISIVDRTPKRNSRMLSHTYAMSIYAAQHDVRIVNPYFVPTSSIRKALKRALNRGTKVEIMISSKSDIPFTPDASLYAVQKLMKKGAMIYLYNGGFHHSKIMMVDDLFCTVGTANLNSRSLRYDYETNAFIFDKDITQQLNDVFEADMLHCTRLT…
BAD50475.1 {EMBL:AP006841} (Genome Reviews)	Bacteroides fragilis YCH46	PLD1 ortholog	MQREDTTQFIRSDSLVLQFLEYSNIPITDNNKVKLIKSGREKFEDLFEAIRGAKHHIHLEYFNFRNDSIANALFDLLGEKVKEGVKVRAMFDAFGNWSNNKPLKKRHLKAIREKGIEIVKFDPFKFPYINHAAHRDHRKIAVIDGKIGYTGGMNIADYYINGLPKIGTWRDMHIRIEGDAVNILQEIFLDIWNKTTKQNIVGEEYFPNHPERADSCNTVISIVDRTPKRNSRMLSHTYAMSIYAAQHDVRIVNPYFVPTSSIRKALKRALNRGTKVEIMISSKSDIPFTPDASLYAVQKLMKKGAMIYLYNGGFHHSKIMMVDDLFCTVGTANLNSRSLRYDYETNAFIFDKDITQQLNDVFEADMLHCTRLTPEMWKQKSAWKKFKCWFANLFTPFL
BAB06577.1 {EMBL:BA000004} (Genome Reviews)	Bacillus halodurans ATCC BAA-125 / DSM 18197 / FERM 7344 / JCM 9153 / C-125	PLD1 ortholog	MKNRLNVLLFLLILSTGLYLTRSFWQGWIVGAFSVLITITVVFIGIVIFLENRHPTKTLTWLMVLAVFPVVGFIFYLMFGQNHRKSKTFMKKALSDEEAFEKIEGNRQLNEEQLQKMGGHQQLLFRLAHRLANNPISFSTNTKVLTDGKETFAHIKQALRMATHHIHLEYYIVRDDEIGQEIKEILMQKAKEGIHVRFLYDGVGSWKLSKSYIQDLKQAGVEIVPFAPVKLPFINHTINYRNHRKIIVIDGTVGFVGGLNIGDEYLGKDPYFGFWRDTHLYVRGEAVRTLQLIFLRDWAHETGETILKPSYLSPALTNMKDDGGVQMIASGPDTRWEINKKLFFSMITSAKKSIWITSPYFIPDEDILSALKIAALSGIDVRILVPNRPDKRIVFHASR…
AAT62416.1 {EMBL:AE017355} (Genome Reviews)	Bacillus thuringiensis subsp. konkukian 97-27	PLD1 ortholog	MKKPIIQLLLIFTIVSIVLFLLNTSYISLYTFVGVLWSITIVGISFVIFIENRSPQSTLAWFLVLALLPVIGVLLYSIFGRSRWRRKKHLHRSEEQRKLFREILEGRRLELSLKVPLSERSVHLTEVVQKFGGGPAADRTTTKLLTNGDQTFSEILQAIEQAKHHIHIQYYIYKSDEIGTKVRDALIKKAKDGVIVRFLYDGLGSNTLRRRFLQPMKEAGIEIVEFDPIFSAWLLETVNYRNHRKIVIVDGEIGFTGGLNVGDEYLGRSKKFPVWRDSHLKVEGKALYKLQAIFLEDWLYASSGLNTYSWDPFMNRQYFPGKEISNAEGAVQIVASGPSSDDKSIRNTLLAVMGSAKKSIWIATPYFIPDQETLTLLRLSAISGIDVRILYPGKSDSII…
ADH99475.1 (EBI)	Bacillus selenitireducens ATCC 700615 / DSM 15326 / MLS10	PLD1 ortholog	MDWYSVVVIILFFFNFTFAGLIIFIERKDATATWAWLMILFLVPYVGLILYIFLGQNLTRRRLFNWEGVQKVGIVDRISEQMIQLRDKSFSFNNNTVDRYRDLIYMHLVNNDAVLTKGNAIDIFHDGQDKFDQLIDDIRAANHHIHLQYYIFRNDELGKKIIYELTEKAKQGVSVRVLYDELGSRKLRRKHFKSLADAGGKIGVFFPSKVSLINIRLNYRNHRKLVIIDGEIGYVGGFNIGDEYLGKSEKFGYWRDTHLRIRGEAVDPMQTRFILDWNQASKSEPIQYDPAYFPDKDHLGNAAIQMVSSGPDSPYEQIKNGYIKLIFEAEESIYIQTPYFIPDKSLLDAVQIASLSGKDVRVMIPNKPDHPFVYWATYSHIGQILETGARVFIYEGGFI…
AAU25409.1 (EBI)	Bacillus licheniformis DSM 13 / ATCC 14580	PLD1 ortholog	MVPLMIMVCFLILLLALDFHFGRKAFEKKAYEPVFSEKKSDIELIHNGEDLCERLLDDIRQAESSVHVMFYIVKNDDISLEFLKVLKDKAKSGVCVRLLIDRIGAMKVKKKTLSGLKQSGVHVFFANKPGFPYFFYRLNARNHRKIAVIDGKIGYVGGFNIAKEYLGKKAEFGPWKDYHLRMTGEGVADLQHIFISDFKREAPQAKPANSVFPPLQQGAVTHTTHATKGFSLEEKYISFIEQAKERIMICTPYYIPSPALQQAVLSARERGVIVSVLVPMKPDHPLVKEAAYTHFPALLKAGCYIYRYYRGFYHAKALIVDDRHVMIGTSNFDNRSLFLNDEVNVVIHDKDWTKQFFDVVKESIEHAELLTKERYAKRPVMQRPVEWLAKSISFFL
ADF37583.1 (EBI)	Bacillus megaterium DSM 319	PLD1 ortholog	MKNRLQLLIFVIGIIALLYFTKGYWDGKFIGVLSILITISVVFIGLVISLENRHPTQTLTWLVVLGGFPVIGFFFYLLFGRNTRKRRLFAKKAKLDEQVLLKMERDSGILENHFEQLGTSRKQMLKLAVRLGKSPISFSSDTRALTNGKETFHEIMESLKHARHHIHLEYYIVRHDHLGEQIKDILIQKVQEGVYVRFLYDAVGSFQLSPHYIHELRNAGVEMIPFLPVRLPFLNNKINFRNHRKIVVIDGTIGFVGGLNIGDEYLGKSRHFGFWRDTHLMVKGEAVRSLQLIFLQDWYYMTGQTMLTQTYLSPDLIDIDMEKCGGVQMIAGGPDREWEIIKHLFFSMITSAKESIWIASPYFIPDEDIFTSLKVAALSGIDVRLLVPQKPDKKIVFHA…
ABV61764.1 {EMBL:CP000813} (Genome Reviews)	Bacillus pumilus SAFR-032	PLD1 ortholog	MRNLVKVLFFLIITIGAYLVIELIAGDLAVSVLSSVSVLFTLSIIFIGFVIFLENRNPSQTITWLVLLGSFPLFGFLFYIFFGRNIKKRRLFEKKAILDEQLIQEDEHIHREAIEKMTHMGDHQQLLFKLAHRLGHTPITYRTSSKVLTNGEETFSHIFEEIKKATHHIHLEYYILRHDDLGQELKDILIDKAKNGVIVRFLYDDVGSLKLSRQYIADLEKAGVQIVPFLPVRLPLLNNKINFRNHRKIVVIDGEVGFVGGLNIGDEYLGRSRQYGFWRDTHLMIKGEAVRDLQQIFMQDWYYMTNERCAGVDYFKDFSHLESTTEGVQMIAGGPDKQWEVIKNLFFSMIISAKKSIWIASPYFVPDDDILSALKIAALSGVDVRIIAPKNPDKRIVFH…
ADM39714.1 (EBI)	Bacillus subtilis subsp. spizizenii ATCC 23059 / NRRL B-14472 / W23	PLD1 ortholog	MLKRRLEFFFLYMMLIGAYVIWVFPVSRLEFYGGLLCYVSIILFSIYSLILENRTSQHTLLWIHILVFFPIAGYMFYLFSGQLYVKGKLFKTKRMHNREKLRKLFDMEETPEVTGLKDNQERFFTYSIRAAHMNINTKSNIKVLKNGEETFPDIFKAMRKAESYIHIEYYMFKSDMLGRGMMDIMMEKARQGVEVRFLYDAAGSIKLARRDIMKMKLAGVDIVPFSPLKYGFFNQKLNFRNHRKIVIIDGKTGFVGGLNVGKEYISRDPYIGFWRDTHLRLEGEIVQTLHAIFMLDWEYVSNEVLIDQEEYNTPVPVEGEGIYQVVATGPDMKESMSDLYYEMISSAQKSIWIATPYFVPNESIRTALKAAATKGVQVRVMVPEKNDSFLTQYASRSYF…
ADY36232.1 (EBI)	Bacteroides salanitronis DSM 18170 / JCM 13567 / BL78	PLD1 ortholog	MKKRYHIPFSCLLFALLSLCTGYAQESKWLPSDSVFARYLQNENYRIINNNELTLLPSGREKFNHLFEEVRKAKHHIHLEYFNFRNDSIANALFDLLAGKVNEGVEVRAMFDAFGNMSNNRPLRKRHVRDLRKEGIEMVTFDPITFPYVNHVASRDHQKIVVIDGKTSYTGGMNIADYYINGLPKIGPWRDMHLCIKGPATEELQNAFLTMWKKETGEELKGKTYFPYGKDSLEALPVHSGGQVAIVQRVPKTRPEAVRHAYIAAIDAAEHKIQIINPYFVPTVSIRRAIERALKRGVKVEIMIPGKSDISFTPDAGFYFANKLRKKGARIYIYNGGFHHSKVMMVDDRFCTVGSTNLNSRSLRYDYEINAFLFDLPITDQLSRIFAQDKRNSTVMTRD…
BACSK_A.3881 (EBI)	Bacillus clausii KSM-K16	PLD1 ortholog	MNILITILALVVVIGVWLYFDYKLGLRALRKKSQATSTGPLASKIELITNGEDFIDRLLEDIQKANKHIHIQFYIFRDDYIGKRMVDTLVAKAEAGIDTRLLIDQFGCKLRRGTKKQLRAAGVDVAIAAKVHGPWFFFSLNRRNHRKLAVIDGHTSYLGGYNVGDEYLGRNPFFGFWRDFHVRITGEGSRAIQTQFLADFEAATGKHIERKSFFPDLQAGSQTLQFISTQGMEFEQTLLKLIRSAKNSLIIGSPYFIPTRAVMDAIIDVAQRGVFVSLILPEKADHPLVKHGATPYVIEALQAGVLVYHYYRGFYHVKAVVADQSTCLVGTPNIDKRSFHLNDEMSCLTHDQTFIETVLAVLHADMHASMTVTIEQLQKRPLLDRVKEVTAAPLSPLL
CAB15752.1 (Genome Reviews)	Bacillus subtilis 168	PLD1 ortholog	MLKRRLEFFFLYMMLIGAYVIWFFPVSRLEFYGGLLCYISIILFSIYSLILENRTSQHTLLWIHILVFFPIVGYVFYLFSGQLYVKGKLFKTKRMYNREKLRKLFDKEETPEVTGLKDNQERFFTYSIRAAHMNINTKSNIKVLKNGEETFPDIFKAMRKAESYIHIEYYMFKSDMLGRGMMDIMMEKARQGVEVRFLYDAAGSMKLARRDIMRMKQAGVDIVPFSPLKYGFFNQKLNFRNHRKIVIIDGKTGFVGGLNVGKEYISRDPYIGFWRDTHLRLEGEIVQTLHAIFMLDWEYVSNEVLIDQEEYNTPVPVEGGGIYQIVATGPDMKESMSDLYYEMISSAQKSIWIATPYFVPNESIRTALKAAATKGVEVRVMVPEKNDSFLTQYASRSYF…
ADY19926.1 (EBI)	Bacillus thuringiensis subsp. finitimus YBT-020	PLD1 ortholog	MKKPIVQLLLIFIIVSIVLLLLDTSILSLYTFFGVLWSLTIIGISFVIFIENRSPQSTLAWFLVLALLPVVGVLLYSIFGRSRWRRKKHLHRSEEQRKLFREILEGRRLELSLKVPLSERSAHLTEVVQKFGGGPAADRTTTKLLTNGDQTFSEILQAIEQAKHHIHIQYYIYKSDEIGTKVRDALINKAKAGVIVRFLYDGLGSNTLRRRFLKPMKEAGIEIVEFDPIFSAWLLETVNYRNHRKIVIVDGEIGFTGGLNVGDEYLGRSKKFPVWRDSHLKIEGKALYKLQAIFLEDWLYASSGLKTYSWDQFMNRQYFPGKEISSAEGAVQIVASGPSSDDKSIRNTLLAIMGSAKKSIWIATPYFIPDQETLTLLRLSAISGIDVRILYPGKSDSII…
ADV45219.1 (EBI)	Bacteroides helcogenes ATCC 35417 / DSM 20613 / JCM 6297 / P 36-108	PLD1 ortholog	MLFISLQIYKTKERRKVLKKVTFIILFLFSIGNACGQISSDSIVTSYLQQTGVPVTCNNEVKLLMTGHDKFIDLFKTIKQARHHIHLEYFNFRNDSIANALFDLLAEKAQEGVEIRALFDAFGNWSNSKPLKKRHLKTIRDRGIEIVKFDPITFPWINHAAHRDHRKIVIIDGKVGYTGGMNIADYYINGLPKIGKWHDMHIHLEGEAVRYLQGIFLTMWNRETGQHIGGPSYFPNTPHFPDSIAEEIAIVDRTPLETPRSISHAYAASIQAAQNNIRIVNPYFVPTKSIRKAIRNALKKGTEVEIMIPAVSDIYFTPEASFHVAHKLMKKGAKIYLFNGGFHHSKIMMVDGTFCTVGTANLNSRSLRYDYETNAFIFDPATTRQLNEMFERDKQNSTL…
AAO77153.1 {EMBL:AE015928} (Genome Reviews)	Bacteroides thetaiotaomicron ATCC 29148 / DSM 2079 / NCTC 10582 / E50 / VPI-5482	PLD1 ortholog	MTHPRDSIALTSDSLVLRFLSESGIPISDNNKVRLLKSGREKFIDLFSAIRDAKHHIHLEYFNFRNDSIANALFDLLAEKVKEGVEVRAMFDAFGNWSNNKPLKKRHLKKIREQGIEIVKFDPFTFPYINHAAHRDHRKIAVIDGEVAYTGGMNIADYYINGLPKIGTWRDMHMRIEGDAVNDLQEIFLTIWNKETKQNIGGEAYFPKHKEQSDSTNVVVAIVDRTPKKNSRMLSHAYAMSIYSAQKNVHIVNPYFVPTSSINKALQRTIERGVDVTIMVSSASDIPFTPDAALYKLHKLMKRGATVYMYNGGFHHSKIMMVDDIFCTVGTANLNSRSLRYDYETNAFIFNKEITGELNEMFRNDIEHCTQLTPEFWKKRSPWKKFVGWFANLFTPFL
ABR39507.1 {EMBL:CP000139} (Genome Reviews)	Bacteroides vulgatus ATCC 8482 / DSM 1447 / NCTC 11154	PLD1 ortholog	MKFDIKKHIYLILLFILSFTVETAQSQEVTNIHIAATDTVPTYTSDSAVINFLKDAGIPITQNSKLKLLKSGRAKFIDLFEEIRHAKHHIHLEYFNFRNDSIANALFDLLGEKVKEGVEVRALFDAFGNLSNNKPLKKKHIQAIRDKGIEIVKFDPFKFPYINHALHRDHRKIVVIDGKIGYTGGMNIANYYIKGLPEIGDWRDMHIRIEGNAVNELQDIFLAMWNKSTKQHVSGSQYYPLRNDSTFKGNKNVAIVDRIPKKEPRLMRQTYIKSIDAAQDKIQIVNPYFTPIPSIKKAIKRALKRGVEVEIMIPGKSDIPFTPDAAFYTANKLRKKGAKIYVYNGGFHHSKIMMVDSLFCTVGSTNLNSRSLRYDYEVNAFIFDKETTHELNTMFEHDK…
ABY41805.1 {EMBL:CP000903} (Genome Reviews)	Bacillus weihenstephanensis KBAB4	PLD1 ortholog	MKKPIVQLLLIFTIVSIVLFLLNTSVISLYTFVGALWSITIVGISFVIFIENRSPQSTLAWFLVLALLPVVGVLLYSIFGRSRWRRKKHLHRSEEQRKLFREILEGRRLELSLTVPLHERSIHLTEVLQKFGGGPAADRTTTKLLTNGDQTFSEILNAIENAKHHIHIQYYIYKSDEIGTKVRDALIQKAKDGVIVRFLYDGLGSNTLRRRFLQPMKKAGIEIVEFDPIFSAWLLETVNYRNHRKIVIVDGEIGFTGGLNVGDEYLGRSKKFPVWRDSHLKIEGKALYKLQAIFLEDWLYASSGLNTYSWDQFMNRHYFPGKEIPDAEGAVQIVASGPSSDDKSIRNTLLAVMGSAKKSIWIATPYFIPDQETLTLLRLSAISGIDVRILYPGKSDSII…
ABF14339.1 (EBI)	Baumannia cicadellinicola subsp. Homalodisca coagulata	PLD1 ortholog	MITPFLDWLIVFIYWLSITSFSLRILIKRRAVPSAMAWLLIVYIFPLVGIIIYLLLGELKIGKRRYKRNKAVCAFFDNWIEQFKSYNQIFATENSEVARSLFQLCEHQQGMSGLIGNKIQLFNNTYEAMKSLIHDISNAQHNIEIVFYIWQSGGIVDQVTEALIAAAQRGVLCRLMLDSAGSGNFFCSPYPTLMRKAGIHVVEALHVSILRIFLRRMDLRQHRKMILIDNYISYTGSMNMVDPLYFKQKAGVGQWIDMITRIEGPVTIAMGIIYSRDWEMETGERIQIPAENILPLKYYSSSNAIQVIASGPGFPEGIIHQALLTAIYAAREQLVITTPYLVPSDDLLYAICTAAQRGVKVHIIIPRYNDSMLVSWASRSFFAELLESGVLIYQFEGGL…
BLASA_1732 (EBI)	Blastococcus saxobsidens DD2	PLD1 ortholog	MTEQLATRTSTRRVLESLVGIPFTEGNRVDVLRNGEETFPAMLGAISAARHTIDLLWFGWRGGDISHEVAGALAERARNGVRVRVMLDGYGGKHIDRDDLRLLRNSGCTVFFYRPMLSPRMTVWNLRTHRRVLLCDETVALTGGTVIDEAWTGDGLRPGRWRDTAFRVRGPAVNGLRSAFVAAWMQAQVRLPGGLVSEADRFPEISRAGDTSVQVLRTPSQPGWSEAAVAIAALLQTARDTVRVTSPYLRLPRWLRRVVTDAAQRGVHVQLLVGGPHVERPSIHLQGELDFQPLLDAGVEIWRYQPAPLHAKVVTVDGAVAMVGTANFDTRSLALNEQVCLMLDDPAVVRVLDEHFAEDLGRSERVDPDRWRSRGLRRRTFEVAADVVGRPLRGFGAIG…
ADV33823.1 (EBI)	Blochmannia vafer BVAF	PLD1 ortholog	MELTNKYVILIIYNIFNYSVICGYWGLTILVTIRVLLKRRTVPSFMAWLLMIYTLPLIGIITYLLFGEPNLGKKRLTKSKIVWSSSIFHINKLKNYYKNIFPKQKSDIASSVFTLCKHRQGIGALQGNQIQLFNKIDDTLISLIQDIELAQHRIDMIFYIWEPGGLVDYISKKLIIAAQRGVKCRLILDSVGCINFFNSSYPKILQQAGINIVKALHISLLHIFLRRMDLRQHRKMILIDSHIAYTGSMNMVDPNLFKKHIGIGEWIDIMLRIDGPVTSAMGIIFAFDWEMETGEHIMPLLLNTPYLTTKKNLIPKSTKNQHTIQIIPSGPGFPEGIIHQVLITLLYKAQKQLIITTPYLIPSDDLLYALCSAAQRGVKVHIIIPQNNDSILVNWASRA…
CAJ47723.1 (EBI)	Bordetella avium 197N	PLD1 ortholog	MVRVGRLSWTDGNTIRLLQTGAEFFPALCAAIDQAKQSVHLETYIFVLDRTGERVLDCLERAARRGVRVRLVLDGFGSASEIPDIARRIQEAGGLCRIYRPEPRFRLAFSRSRLRRLHRKVAVVDDDSAFVGGINIVDDYDDLDPTDDLSGPRFDFAVRVEGPLVQQIRAMQDLLWLRLNLSSLRRHPEALRQLRLRRPRYAPTGGGLRAALVLRDNLRFRQTFERAYLHCIEQARHEVLIANAYFFPGRRFRQTLAQAAARGVRVRLLLQGKPDHYLQYFATRALYDQLLRDGIEIYEYMPAYLHAKVAVMDGIAAVGSSNLDPFSLLLAREANVLVDDAAFAGDLQARLESAIAEGGHGIRPLDYQRRGWGRRLLDALAYTALRVGVALTGRSDKY
BN115_1607 (EBI)	Bordetella bronchiseptica MO149	PLD1 ortholog	MLLSLRIRTHIPDPPLAAPAATQAFLQDAMDPLEQLLRDYWPHIVFAISVVAGTGAAVHAAMTKQDVRAAIAWVGVALFSPLFGALLYFVAGINRIRRSLVSQQHDDAMLAYTGHPDAQVEDVVPCSGPQFASLRVLGDQVSRFRLLGGNQVRPLAGGDEAYPAMMQAIREARVSIAMQSYIFDCDPIGREMAQALVEAQQRGVQVRVLIDAIGSKYSRPPIVRTLVRGGVRTARFMTNPLGVMRMPYANLRSHRKILVVDGHVGFTGGMNIRAAFVTALAGKAANGDTHFRLEGPVVAQLMAVFAHDWNFTTRESLEGPTWFPPAPERAPGSVPMRCVASGPDSALGSTHKMLLGALAVAQRHVRIQSPYFLPDQTLIGALGTAARRGIKVDIVIPGS…
BB1647 {UniProtKB/TrEMBL:Q7WLU8} (Genome Reviews)	Bordetella bronchiseptica ATCC BAA-588 / NCTC 13252 / RB50	PLD1 ortholog	MLLSLRIRTHIPDPPLAAPAATQAFLPDAMDPLEQLLRDYWPHIVFAISVVAGTGAAVHAAMTKQDVRAAIAWVGVALFSPLFGALLYFVAGINRIRRSLVSQQHDDAMLAYTGHPDAQVEDVVPCSGPQFASLRVLGDQVSRFRLLGGNQVRPLAGGDEAYPAMMQAIREARVSIAMQSYIFDCDPIGREMAQALVEAQQRGVQVRVLIDAIGSKYSRPPIIRTLVRGGVRTARFMTNPLGVMRMPYANLRSHRKILVVDGHVGFTGGMNIRAAFVTALAGKAANGDTHFRLEGPVVAQLMAVFAHDWNFTTRESLEGPTWFPPAPERAPGSVPMRCVASGPDSALGSTHKMLLGALAVAQRHVRIQSPYFLPDQTLIGALGTAARRGIRVDIVIPGS…
BPP2250 {UniProtKB/TrEMBL:Q7W891} (Genome Reviews)	Bordetella parapertussis 12822 / ATCC BAA-587 / NCTC 13253	PLD1 ortholog	MLLSLRIRTHIPDPPLAAPAATQAFLPDAMDPLEQLLRDYWPHIVFAISVVAGTGAAVHAAMTKQDVRAAIAWVGVALFSPLFGALLYFVAGINRIRRSLVSQQHDDAMLAYTGHPDAQVEDVVPCSGPQFASLRVLGDQVSRFRLLGGNQVRPLAGGDEAYPAMMQAIREARVSIAMQSYIFDCDPIGREMAQALVEAQQRGVQVRVLIDAIGSKYSRPPIIRTLVRGGVRTARFMTNPLGVMRMPYANLRSHRKILVVDGHVGFTGGMNIRAAFVTALAGKAANGDTHFRLEGPVVAQLMAVFAHDWNFTTRESLEGPTWFPPAPERAPGSVPMRCVASGPDSALGSTHKMLLGALAVAQRHVRIQSPYFLPDQTLIGALGTAARRGIRVDIVIPGS…
AEE67481.1 (EBI)	Bordetella pertussis CS	PLD1 ortholog	MDPLEQLLRDYWPHIVFAISVVAGTGAAVHAAMTKQDVRAAIAWVGVALFSPLFGALLYFVAGINRIRRSLVSQQHDDAMLAYTGHPDAQVEDVVPCSGPQFASLRVLGDQVSRFRLLGGNQVRPLAGGDEAYPAMMQAIREARVSIAMQSYIFDCDPIGREMAQALVEAQQRGVQVRVLIDAIGSKYSRPPIVRTLVRGGVRTARFMTNPLGVMRMPYANLRSHRKILVVDGHVGFTGGMNIRAAFVTALAGKAANGDTHFRLEGPVVAQLMAVFAHDWNFTTRESLEGPTWFPPAPERAPGSVPMRCVASGPDSALGSTHKMLLGALAVAQRHVRIQSPYFLPDQTLIGALGTAARRGIKVDIVIPGSNNLRLVNYAMSAQLDQVIRTGCRVWRSAG…
BP2225 {UniProtKB/TrEMBL:Q7VWJ3} (Genome Reviews)	Bordetella pertussis Tohama I / ATCC BAA-589 / NCTC 13251	PLD1 ortholog	MDPLEQLLRDYWPHIVFAISVVAGTGAAVHAAMTKQDVRAAIAWVGVALFSPLFGALLYFVAGINRIRRSLVSQQHDDAMLAYTGHPDAQVEDVVPCSGPQFASLRVLGDQVSRFRLLGGNQVRPLAGGDEAYPAMMQAIREARVSIAMQSYIFDCDPIGREMAQALVEAQQRGVQVRVLIDAIGSKYSRPPIVRTLVRGGVRTARFMTNPLGVMRMPYANLRSHRKILVVDGHVGFTGGMNIRAAFVTALAGKAANGDTHFRLEGPVVAQLMAVFAHDWNFTTRESLEGPTWFPPAPERAPGSVPMRCVASGPDSALGSTHKMLLGALAVAQRHVRIQSPYFLPDQTLIGALGTAARRGIKVDIVIPGSNNLRLVNYAMSAQLDQVIRTGCRVWRSAG…
ACN82916.1 {EMBL:CP001357} (Genome Reviews)	Brachyspira hyodysenteriae ATCC 49526 / WA1	PLD1 ortholog	MVSIAIKMLLENRPPYSFIAWLTVLVFLPYVGVIFYIFLGMDWKKSKKKISAKLPEDMIKNYFSSLLKEQMKILDNMQGNYSKHINLVKLAIKSGYSPITVQNEVYVFDEGEKLFDAIIQDLKLAEKTIHMEYFIWRSDELGNRIKDVLIKKAKQGVEIRLIFDGVGSLKRISKKYRRELKKNGIKFLYYHDPFSILWTRFVNYRNHRKIVVVDGVVAYMGGMNLGQEYIDGGKHFNSWKDVHMRIVGDSCNLIQNVFVCDWYNAGGRDLEIFNVEENKHKHLRRIKYANKELNEEKVSIIRKDLFPQSFTDKFLPVQIITSGADSKWDSIQKVYSKMIEEAKESIYIESPYFVPDDGFLRTLENAALSEVNVNLMITGNPDKLVAWWVAQTYFETLLN…
AEM22185.1 (EBI)	Brachyspira intermedia ATCC 51140 / PWS/A	PLD1 ortholog	MVSIAIKMLLENRPPYSFIAWLTVLVFLPYIGVIFYIFLGMDWKKSKKKISAKLPEDMIKNYFSSLLKEQIKILDNMQGNYGKHINLVKLAIKSGYSPITVQNEVYVFDEGDKLFDAIIQDLKLAEKTIHMEYFIWRSDKLGNRIKDVLINKAKQGVEIRLIFDGVGSLKRISRKYRKELKANGIKFLYYHDPFSILWTRFVNYRNHRKIVVVDGVVAYMGGMNMGQEYIDGGKRFNSWKDVHMRIVGDSCNLIQNVFVCDWYNAGGRDLEIFNIEENKHKHFKKIKYVNKELNEEKVSIIRKDLFPQSFTDKFLPVQIITSGADSKWDSIQKVYSKMIEEAKESIYIESPYFVPDDGFLRTLENAALSEVNVNLMITGNPDKLVAWWVAQTYFETLLN…
BAH46573.1 {EMBL:AP008955} (Genome Reviews)	Brevibacillus brevis 47 / JCM 6285 / NBRC 100599	PLD1 ortholog	MALSEKIIVIVTIGNLILGAVLIFMERRNIAATWAWLMVLLFLPGIGFIVYLIFGHKLSKKKLYRLKEGEFSHFRAAVDRQKQLLAHGELQVNDPEMEKHRDMIFMNVVSDGAYYTQDNTIQVFKEGHSLFELMFKQMEEAREHIHLLYYILNDDDLGKQLIQLLTKKAQEGVEVRLLYDAVGSSGVSSRFLRPLVEAGGEVASFFPAKIPFLNFRVNFRNHRKLTIIDGKIGYIGGFNIGDEYLGKDKKLGYWRDTHLLIEGRAVYMLQARFFLDWNLSAPKRMHESLAYFPELHEAEGTIGVQIVSSGPNSEKEQIKHAFLKMIYKARKKIYLQTPYFVPDESMLTALKMAAMSGVDVRVMVPGRPDHLLVFWATHSYLGDLLKSGVRCFLYEKGFM…
ADP66093.1 (EBI)	Buchnera aphidicola subsp. Acyrthosiphon pisum LL01	PLD1 ortholog	MDIFYNLIKCLIFSTYWLLIANITFRVLIKRRNIPYSMSWLLTIYIIPFIGISIWFFFGELYLGKRQKKIANRIWSISNKWLHELKSCTYIFQIKNSEVATSIFQLCKNRQGLHGIKSKKIKLLTNTKKIMQILIRDIYLARKNIEMVFYIWKPGGMADDVAIALIDSAKRGIHCRLMLDSAGSIEFFQSPWVEIMRKSGIQVVEALKVNLLRVFLRRVDVRQHRKIILIDNYIAYSGSMNLVDPYLFKKSSGIGQWIDLMTRIEGPIATTMGIIYSCDWEIETGLKILPQLPNKKMLENQSNKNASIQVIASGPGFLKNMIHQALLTAIYSAKRELIITTPYLVPSEDLLEAICTAAQRGVEVSIIIPLYHDSILVKWASRVFFSELLEAGVKIFQFQ…
ACL30637.1 {EMBL:CP001161} (Genome Reviews)	Buchnera aphidicola subsp. Acyrthosiphon pisum 5A	PLD1 ortholog	MDIFYNLIKCLIFSTYWLLIANITFRVLIKRRNIPYSMSWLLTIYIIPFIGISIWFFFGELYLGKRQKKIANRIWSISNKWLHELKSCTYIFQIKNSEVATSIFQLCKNRQGLHGIKSKKIKLLTNTKKIMQILIRDIYLARKNIEMVFYIWKPGGMADDVAIALIDSAKRGIHCRLMLDSAGSIEFFQSPWVEIMRKSGIQVVEALKVNLLRVFLRRVDVRQHRKIILIDNYIAYSGSMNLVDPYLFKKSSGIGQWIDLMTRIEGPIATTMGIIYSCDWEIETGLKILPQLPNKKMLENQSNKNASIQVIASGPGFLKNMIHQALLTAIYSAKRELIITTPYLVPSEDLLEAICTAAQRGVEVSIIIPLYHDSILVKWASRVFFSELLEAGVKIFQFQ…
BAB12983.1 {EMBL:BA000003} (Genome Reviews)	Buchnera aphidicola subsp. Acyrthosiphon pisum APS	PLD1 ortholog	MDIFYNLIKCLIFSTYWLLIANITFRVLIKRRNIPYSMSWLLTIYIIPFIGISIWFFFGELYLGKRQKKIANRIWSISNKWLHELKSCTYIFQIKNSEVATSIFQLCKNRQGLHGIKSKKIKLLTNTKKIMQILIRDIYLARKNIEMVFYIWKPGGMADDVAIALIDSAKRGIHCRLMLDSAGSIEFFQSPWVEIMRKSGIQVVEALKVNLLRVFLRRVDVRQHRKIILIDNYIAYSGSMNLVDPYLFKKSSEIGQWIDLMTRIEGPIATTMGIIYSCDWEIETGLKILPQLPNKKMLENQSNKNASIQVIASGPGFLKNMIHQALLTAIYSAKRELIITTPYLVPSEDLLEAICTAAQRGVEVSIIIPLYNDSILVKWASRVFFSELLEAGVKIFQFQ…
ADP67777.1 {EMBL:CP002303} (Genome Reviews)	Buchnera aphidicola subsp. Acyrthosiphon pisum JF98	PLD1 ortholog	MDIFYNLIKCLIFSTYWLLIANITFRVLIKRRNIPYSMSWLLTIYIIPFIGISIWFFFGELYLGKRQKKIANRIWSISNKWLHELKSCTYIFQIKNSEVATSIFQLCKNRQGLHGIKSKKIKLLTNTKKIMQILIRDIYLARKNIEMVFYIWKPGGMADDVAIALIDSAKRGIHCRLMLDSAGSIEFFQSPWVEIMRKSGIQVVEALKVNLLRVFLRRVDVRQHRKIILIDNYIAYSGSMNLVDPYLFKKSSGIGQWIDLMTRIEGPIATTMGIIYSCDWEIETGLKILPQLPNKKMLENQSNKNASIQVIASGPGFLKNMIHQALLIAIYSAKRELIITTPYLVPSEDLLEAICTAAQRGVEVSIIIPLYHDSILVKWASRVFFSELLEAGVKIFQFQ…
AAM67820.1 {EMBL:AE013218} (Genome Reviews)	Buchnera aphidicola subsp. Schizaphis graminum Sg	PLD1 ortholog	MDIFYDLIKWLVVLIYWLLIANITYRILIKRRSIPSSMSWLLTIYIIPFIGIAIWFFFGELYLGKRQKKIAKKIWSISNTYLNKLKSYKYIFQIKNSEVATSLFQLCKHRQGIYGIKNNKITLLTNTQNTIEVLIRDIYSARNNIEMVFYIWKPGGIADDVAMALIDSAKRGVHCRLMLDSAGSVEFFRSPWFDIMKKSGIEIVEALKVSLIRIFLRRLDVRQHRKIILIDNYISYSGSMNLVDPYLFKQSSGVGQWIDLMTRIEGPVATAIGIIYSCDWEIETGFKILPKLPNKEMLKKKCNQNSSIQVIASGPGFPKNVIHQALLTAIYSARNELIMTTPYLVPSDDLLHAICTAAQRGVKVSIIIPLYHDSILVKWASRVFFSELLEAGVKIYQFK…
ACL30085.1 {EMBL:CP001158} (Genome Reviews)	Buchnera aphidicola subsp. Acyrthosiphon pisum Tuc7	PLD1 ortholog	MDIFYNLIKCLIFSTYWLLIANITFRVLIKRRNIPYSMSWLLTIYIIPFIGISIWFFFGELYLGKRQKKIANRIWSISNKWLHELKSCTYIFQIKNSEVATSIFQLCKNRQGLHGIKSKKIKLLTNTKKIMQILIRDIYLARKNIEMVFYIWKPGGMADDVAIALIDSAKRGIHCRLMLDSAGSIEFFQSPWVEIMRKSGIQVVEALKVNLLRVFLRRVDVRQHRKIILIDNYIAYSGSMNLVDPYLFKKSSGIGQWIDLMTRIEGPIATTMGIIYSCDWEIETGLKILPQLPNKKMLENQSNKNASIQVIASGPGFLKNMIHQALLTAIYSAKRELIITTPYLVPSEDLLEAICTAAQRGVEVSIIIPLYHDSILVKWASRVFFSELLEAGVKIFQFQ…
AAO26980.1 {EMBL:AE016826} (Genome Reviews)	Buchnera aphidicola subsp. Baizongia pistaciae Bp	PLD1 ortholog	MINYLFTITTWLIIISYWFIIIIVTCRILSKRRAISSSAAWLLVIYIIPFIGICTWFLLEEPYLGTRKLKLIKSVWSKKNKHFNNLKSHNYIFENNNSEVARSLFKLCKYRQGISGIKFNKLKLLKNTKDVIKNLVRDIYLAKNTIEIVFYIWKPGGLADNVAIALIQSAKRGIKCRLMLDSAGSLEFFRSKWVDMMQQSGIQIVEALKINLLHFFFRRMDLRQHRKFILIDNYITYIGSMNLVDPYLFKKSLGIGQWIDLMTRIEGPISTTMGAIYSCDWEVETGQQISPKRVKNNLIIPTYPIKECTSIVQVIASGPGFTEDMIHQALLTAIYSAQQKLTMTTPYLVPSDDLLRAICTAAQRGVEVILIIPKSHDSLLVKWASRVFFSELLESGVKI…
ACB64417.1 {EMBL:CP001025} (Genome Reviews)	Burkholderia ambifaria MC40-6	PLD1 ortholog	MTLDWLHLGTLILAVHVLGIIAACHALMNTRTSQGAIAWAVSLAAMPYLTLVPYLFLGRSKFSGYVDARRHEMEALRTHTPRVPWLDADATNGPAADAIGRAAVLALTRLGGMPFVGGNSVRTLVNGDATFEAILSAIDSAREYVFVQFFIVRVDALGLMLRDALLARASAGVRCYLLYDSIGCFDLPHSYVDTLRRGGVEVHPFATHRKFVNRFQLNFRNHRKIVVVDGNRAFVGGHNVGVEYLGANRRLSPWRDTHIEIRGPVVASIQYVFAEDWHWATQTLPPLAAPPEALPGDSMHCLAVPMGPADKQETGSLFFVGAINAAHERVWITTPYLIPDEAVIAALKLAVMRGVDVRILIPCRRDHYVVFEASKLYARDLIDAGVKVFRYRPGFLHQK…
AEA61202.1 (EBI)	Burkholderia gladioli BSR3	PLD1 ortholog	MQLDWLHLGTLIAIAHILGVIAACHAILNTRTSQGAIAWAVSLTAMPYLTLIPYLFLGRSKFSGYVDARRSETAALRTRSRPSSWDTHGSSLGVPADALGLAPVRALTHLGGMPFVGGNAVRLLVNGEATFAAILGAIEAARHCVIVQFFIVRDDTLGDMLRDALIACAGRGVRCYLLYDSIGSFDLPHRYVNALRAGGVEVHPFATNQQFVNRFQLNFRNHRKIVVVDGERAFVGGHNVGVEYLGANPRLSPWRDTHIELRGPVVANIRYVFAEDWHWATQSLPVDSPPPAPLDEEDMHCLVVPMGPADKQETGSLFFVEAIHAARERVWITTPYLVPDEAVIAALKLAVMRGVDVRILIPSRRDHYVVFEASKLYARDLIDAGVRIFRYRQGFLHQK…
ABX14931.1 {EMBL:CP000868} (Genome Reviews)	Burkholderia multivorans ATCC 17616 / 249	PLD1 ortholog	MTLDWLHLGTLILAIHVLGIVAAFHAILNTRTSQGAIAWAVSLAAMPYLTLIPYLFLGRSKFSGYVDARRHETEALRTHTPRAPWLDANASDRPAADALGQAAVLALRRLGGMPFVGGNSVRTLVNGDATFAAILSAIDAARDYVIVQFFIVRDDALGQMLRDALLARAAAGVRCYLLYDSIGSFDLPRSYVDALRRGGVEVHPFATHRKFVNRFQLNFRNHRKIVVVDGTRAFVGGHNVGVEYLGGNPRLSPWRDTHIEIRGPAVASIQYVFAEDWHWATQTLPSLAAPPAALPDDDMHCLAVPMGPADKQETGSLFFVEAINAARERVWITTPYLVPDEAVVAALKLAVMRGVDVRILIPSRRDHYVVFEASKLYARDLVDAGVKVFRYRPGFLHQK…
ABO02109.1 {EMBL:CP000547} (Genome Reviews)	Burkholderia mallei NCTC 10247	PLD1 ortholog	MPDRPALRGLAPRHPPRIVKAAARALVLCAALALSGCATHPPATTLERTVSHALPPDASTPLADALAVQARAHPGESGFVVLPRGDEALQMRIAVARAATKTLDIQYYIAAEDTTGKLLLGAALYAADRGVRVRMLVDALNFKDIDKLMAALDAHANLEVRVFNPFGAPRLGMFARTANVFTRIDNFTRRMHNKAMISDNQIAIVGGRNLGDEYFNASPTLQFRDLDVLAAGPVTRAVSASFDAYWSSALTYPLPALNRRRYDAKDLDAARDALRAHWRANATPYNAKPLNATPLAAQIARNELGLVWASAEFTADSPEKIAAPDDSYKSPPMQRLFALTRDAQREFLVLSPYFVPHDAGVNALGRLTARGVRVAILTNSLAATDAIAVQAGYAPYRVP…
ABM99520.1 {EMBL:CP000545} (Genome Reviews)	Burkholderia mallei NCTC 10229	PLD1 ortholog	MPDRPALRGLAPRHPPRIVKAAARALVLCAALALSGCATHPPATTLERTVSHALPPDASTPLADALAVQARAHPGESGFVVLPRGDEALQMRIAVARAATKTLDIQYYIAAEDTTGKLLLGAALYAADRGVRVRMLVDALNFKDIDKLMAALDAHANLEVRVFNPFGAPRLGMFARTANVFTRIDNFTRRMHNKAMISDNQIAIVGGRNLGDEYFNASPTLQFRDLDVLAAGPVTRAVSASFDAYWSSALTYPLPALNRRRYDAKDLDAARDALRAHWRANATPYNAKPLNATPLAAQIARNELGLVWASAEFTADSPEKIAAPDDSYKSPPMQRLFALTRDAQREFLVLSPYFVPHDAGVNALGRLTARGVRVAILTNSLAATDAIAVQAGYAPYRVP…
AAU46047.1 {EMBL:CP000011} (Genome Reviews)	Burkholderia mallei ATCC 23344	PLD1 ortholog	MPDRPALRGLAPRHPPRIVKAAARALVLCAALALSGCATHPPATTLERTVSHALPPDASTPLADALAVQARAHPGESGFVVLPRGDEALQMRIAVARAATKTLDIQYYIAAEDTTGKLLLGAALYAADRGVRVRMLVDALNFKDIDKLMAALDAHANLEVRVFNPFGAPRLGMFARTANVFTRIDNFTRRMHNKAMISDNQIAIVGGRNLGDEYFNASPTLQFRDLDVLAAGPVTRAVSASFDAYWSSALTYPLPALNRRRYDAKDLDAARDALRAHWRANATPYNAKPLNATPLAAQIARNELGLVWASAEFTADSPEKIAAPDDSYKSPPMQRLFALTRDAQREFLVLSPYFVPHDAGVNALGRLTARGVRVAILTNSLAATDAIAVQAGYAPYRVP…
ABM48391.1 {EMBL:CP000525} (Genome Reviews)	Burkholderia mallei SAVP1	PLD1 ortholog	MPDRPALRGLAPRHPPRIVKAAARALVLCAALALSGCATHPPATTLERTVSHALPPDASTPLADALAVQARAHPGESGFVVLPRGDEALQMRIAVARAATKTLDIQYYIAAEDTTGKLLLGAALYAADRGVRVRMLVDALNFKDIDKLMAALDAHANLEVRVFNPFGAPRLGMFARTANVFTRIDNFTRRMHNKAMISDNQIAIVGGRNLGDEYFNASPTLQFRDLDVLAAGPVTRAVSASFDAYWSSALTYPLPALNRRRYDAKDLDAARDALRAHWRANATPYNAKPLNATPLAAQIARNELGLVWASAEFTADSPEKIAAPDDSYKSPPMQRLFALTRDAQREFLVLSPYFVPHDAGVNALGRLTARGVRVAILTNSLAATDAIAVQAGYAPYRVP…
ABN94376.1 {EMBL:CP000573} (Genome Reviews)	Burkholderia pseudomallei 1106a	PLD1 ortholog	MPDRPALRGLAPRHPPRIVKAAARALVLCAALALSGCATHPPATTLERTVSHALPPDASTPLADALAVQARAHPGESGFVVLPRGDEALQMRIAVARAATKTLDIQYYIAAEDTTGKLLLGAALYAADRGVRVRMLVDALNFKDIDKLMAALDAHANLEVRVFNPFGAPRLGMFARTANVFTRIDNFTRRMHNKAMISDNQIAIVGGRNLGDEYFNASPTLQFRDLDVLAAGPVTRAVSASFDAYWSSALTYPLPALNRRRYDAKDLDAARDALRAHWRANATPYNAKPLNATPLAAQIARNELGLVWASAEFTADSPEKIAAPDDSYKSPPMQRLFALTRDAQREFLVLSPYFVPHDAGVNALGRLTARGVRVAILTNSLAATDAIAVQAGYAPYRVP…
ABA52381.1 (EBI)	Burkholderia pseudomallei 1710b	PLD1 ortholog	MVHRPARGSVDPRRRRHLECLRAVHRPAAPSIRRFVPTDARRSPNVPDRPALRGLAPRHPPRIVKAAARALVLCAALALSGCATHPPATTLERTVSHALPPDASTPLADALAVQARAHPGESGFVVLPRGDEALQMRIAVARAATKTLDIQYYIAAEDTTGKLLLGAALYAADRGVRVRMLVDALNFKDIDKLMAALDAHANLEVRVFNPFGAPRLGMFARTANVFTRIDNFTRRMHNKAMISDNQIAIVGGRNLGDEYFNASPTLQFRDLDVLAAGPVTRAVSASFDAYWSSALTYPLPALNRRRYDAKDLDAARDALRAHWRANATPYNAKPLNATPLAAQIARNELGLVWASAEFTADSPEKIAAPDDSYKSPPMQRLFALTRDAQREFLVLSPYF…
ACC70535.1 {EMBL:CP001043} (Genome Reviews)	Burkholderia phymatum DSM 17167 / STM815	PLD1 ortholog	MQFDLLHVGTLVFIAHALGVIAACHAILHTRTSQGAIAWAVSLVAMPYLTLVPYLFLGRSKFAGYADARRLENETLRARAHPPEWDTEASSQGRPTQALGHHFVRSLTRLSGMPFLPGNSVRTLVNGETTFAAILDAIEHAQRYIVVQFFIMRADALGEMLKDALLAKAAQGVRVYVLYDSIGSFDLPHRYVASLLAGGVLMHPFATNRRFVNRFQLNFRNHRKIVVVDGQRAFVGGHNVGVEYLGGKPPLSPWRDTHIEVRGPAVASIQFVFTEDWYWATQDLPQLDPPPVDSRDDMHCLVVPTGPADKQETCSLFFVEAINAARERIWITTPYLVPDEAVFAALRLAALRGVDVRILIPSRRDHRVVFEASKLYAYDSIRAGVRIFRYRPGFLHQKV…
ACD18846.1 {EMBL:CP001053} (Genome Reviews)	Burkholderia phytofirmans DSM 17436 / PsJN	PLD1 ortholog	MLTIPITAFVTLVIILVIANLSSGEKKIEHKIDRLYASDDPQFLRSMGLLLGPPVISGNRFEMLLNGDHIFPSMLEGIRSARRTITFETFIYWSGEIGEQIAQALADKAREGIAVHVLLDWVGSSKMDKRYLDLLRDAGAEVIQYHKPHWTGLGRMNDRTHRKLLVIDGHVGFTGGVGIAPEWTGHAQNEKHWRDTHFRVEGPVVGHMQAVFMDNWVKATGNVLHGPNYFPDVEPMGEGLAHMFSSSPSGGSDDMQLMYLMAITAATHSIHLASAYFVPDKLTINAIVEAAKRGVKVQIIMPGKRIDTHTVREASRACWGDLLRAGVEMYEYQPTMFHCKLLVVDEYLVSVGSTNFDSRSFKLNDEANLNIYDRDFAKQQTAVFADDIKKSQQITLEAW…
ADN57250.1 {EMBL:CP002217} (Genome Reviews)	Burkholderia sp. CCGE1003	PLD1 ortholog	MQFDLLHVGTLVALAHVLGVIAACHAILNTRTSQGAIAWAVSLVAMPYLTLVPYLFLGRSKFAGYADARRVENELLRTHAHPPQWDKLASSAQLPAHVLGGRLVHSLTRLGGMPFLPGNFVRTLVNGAATFEAIFEAIQQARHYIIVQFFIVRDDALGEMFKDSLIAKAQQGVRVYFLYDSIGSFDLPHRYVASLRAGGVETHPFATNRLFVNRLQLNFRNHRKIVSVDGERAFVGGHNVGVEYLGGKPPLSPWRDTHIEVRGPAVASIQFVFTEDWYWATQQLPQLDVPPHDANDRNDPNDASNASCASDAPASPAAQNFAHHAASSNASSSASTSATPNHDMHCLVVPSGPADKQETCSLFFVEAINAARERIWITTPYLVPDEAVFSALRLAALRG…
ABO54943.1 {EMBL:CP000614} (Genome Reviews)	Burkholderia vietnamiensis G4 / LMG 22486	PLD1 ortholog	MTFDWLHDWLHLGTLLLAIHVLGIVAACHAIMNTRTSQGAVAWAVSLVAMPYLTLVPYLFLGRSKFSGYVDARRQELRALRTHTQRVPWLDTHGADGPAAAAIGQAAVLALTRLGGMPFVGGNTVRTLVNGDATFAAILAAIDAARDYVIVQFFIVRDDALGRMLSDALLARAAAGVRCYLLYDSIGSFDLPRSYVDTLRRGGVDVHPFATRRKFVNRFQLNFRNHRKIVVVDGDRAFVGGHNVGVEYLGANPRLSPWRDTHIEIRGPVVASIQYVFAEDWHWATQTLPALAAPPAALPGDTMHCLAVPMGPADKQETGSLFFVEAINAARERVWITTPYLVPDEAVLAALKLAVMRGVDVRILIPSRRDHYVVFEASKLYARDLVDAGVKVFRYRSGF…
ABE35168.1 {EMBL:CP000271} (Genome Reviews)	Burkholderia xenovorans LB400	PLD1 ortholog	MLAIPITAFATLVIILVIANLSSGEKKIEHKIERLYASDDPQFLRSMGLLLGPPVISGNRFEMLLNGDRIFPSMLEGIRSARQTITFETFIYWSGEIGEQIAQALADKAREGVAVHVLLDWVGSSKMDKRYLSLLRDAGVEVIQYHKPHWTGLGRMNDRTHRKLLVIDGRIGFTGGVGIAPEWTGHAENEKHWRDTHFRVAGPVVGHMQAVFMDNWVKATGNVLHGPAYFPDIEPMGDGLAHMFSSSPSGGSDDMQLMYLMAITAATHSIHLASAYFVPDKLTINAIVEAAKRGVKVRIITPGKRIDTHTVREASRACWGDLLKAGVEMFEYQPTMFHCKLLVVDEYLVSVGSTNFDSRSFKLNDEANLNIYDRDFAKQQTAIFADDLTKSQQVTLEAW…
ADR19227.1 {EMBL:CP002347} (Genome Reviews)	Calditerrivibrio nitroreducens DSM 19672 / NBRC 101217 / Yu37-1	PLD1 ortholog	MKIIILIIEYIFNIVALFLILMILSGRRDARATFSWILTLIFLPVFGVIFYIIIGNPRLKRLINVKLKKSFLIKREKYDYSKLTNNDFCNKVCTITKKHPVSIKSIELFGGASKYARLSQDIIEAKKIILLEYYIIDPDEMGEFFINLLIHKLEEGVKVYILYDGVGSITFHYSNLLKRFKKAGGNAAVFLPLSFKTLSLVNFRNHRKIAIIDGKICYTGGVNIGDDYLGKLAGKDEWIDCHVRLTGNVVSEFEKIFCEDWYYATNNDISNDLILSTENTDTKLYTHVIPSGADQDINYIYESLLSVFISAKKSITIITPYFVPDETIVNILRNISMLGIEVTVIVPGKNNHPIVGAAGRSYYEELVEAGVKIYETKYMLHSKLIIVDRNFVSIGTVNM…
ACU92069.1 {EMBL:CP001632} (Genome Reviews)	Capnocytophaga ochracea ATCC 27872 / DSM 7271 / JCM 12966 / VPI 2845	PLD1 ortholog	MKFLLLYEILYVLLIIAICLRIVWDTRSVSKALAYLLLVIFVPILGAIFYFSFGINYRKHKIYHKKLTIDQSFRQRLEHIYPQIRAHLNSLDTAFITPYEKSLRFLSNIEERLSIIPNEEVKVICNGENLFPELLDALRTAKHHIHIEYYIYENDHIGNAIKNILIEKVRAGVEVRFIYDDFGSQGIRKNIVKELLANGVPAFPFYKINFVKLANRMNYRNHRKIVVVDGYTAFVGGINISDKYNNNEPNALYWRDTHLKVRGYSAHVLQAVFLQDWNFCSEENVAIDAPYFPIVTQPYPTDYFTQIVSSGADSDLSNILFATVQLIYAAKREILITTPYFIPDTSLQEALIIAALSGVEVKLLVPKEGDSVFVHTASESFFEELLKAGVEIYRYEKGF…
ACU58250.1 {EMBL:CP001699} (Genome Reviews)	Chitinophaga pinensis ATCC 43595 / DSM 2588 / NCIB 11800 / UQM 2034	PLD1 ortholog	MYQVLYFLWGTNWHIALKIIGYVLISLSFLGVVGTILLENRNPVKAMAYIMLLVFVPILGLVVYYYLGRDLRKKRRFTLKGSKDETLMLRYWESQRKEIDQMQLQLRKQVASKQEISAMLLNTRHSVLSCDNRVQLLLNGEEKFPAVMDALRAAKHHIHIEYYIFAADDVGNAIAEILLEKLRAGVEVRFIYDDLGCDKIGDIPDLLEENGAEVFAFSPVLINFYLNANYRNHRKIIIIDGEVGFTGGINIDDRYLNNAKHPVFWRDTHLKLEGDVVNLLQLQFMMSYRYCSKQTFPFSPPYFHRSDLNENCFADIVASGPDSEFPMAMQTILMAINNARRSIRISNPYFIPNEQILTALQMAALSGKTVQLILPFRGDSFFVQHAAQSYIKSLLDAGV…
CHLTJ_Chromosome.159 (Genome Reviews)	Chlamydia trachomatis serovar B Jali20/OT	PLD1 ortholog	MSVNRNHNNFPPYGENETPPPESQPTDGPKDPSMQGAYYIAPEDLPQHQLAAAVEGLHIGSTLNPAAPEFTPGAVSHHFETFTPSFPPAPQQPWAVLDPYATYPYGVQSLYLEYAPPAVVQEPYTTTGQQGLSSYPEAAPQPPALQQPESLPQATARDRGDLEKEANNTNSFATQAIETTPSNISPCFNLHGEAIQLFSTESGPSPLRSILQAIKQAKYHIYIQIYRFTSEEIAAALLERANNGVRIHYNINTSAAQKALIRHPNVQLQKFKATNQARLHCKNIVVDGSLVITGSANFSDAAFSRDINLVAIIRNPSLGQLVVSQQSGWITGGSQQIEYCSLYCHNHQGVDKVVKAVQSAVKTIRVAMLVLSHEEVLHALHQTAQRGVEVTVLVNPHNK…
ABE58219.1 (EBI)	Chromohalobacter salexigens DSM 3043 / ATCC BAA-138 / NCIMB 13768	PLD1 ortholog	MRGRWQGGNRFTLLPEGKRFLPELFAAIESAQRTLYLELYLMESGTLATRMVDALCAAAHRGVTVRVLLDGYGSMKLSHADRQRLRDAGVALRFFNPLSWHRLGGNLSRDHRKLLVVDDRLAFTGGFGAVDAFVDAWYEVAVRIEGPVVADWIGLFAQLWESPLTRGRAARCRWPEPAPIAALPDDMRGRMISGRGHRYQAIRLSLHQRIATAERRLWLCTPYFMPTFSLRRRLVRAARLGVDVRLLLPGSRHDHPGIRYAGQRFYARLLRAGVRIYEFQPTFIHAKFVLADDWTSIGSCNFDHWSLQWNLEANQEVEDVRFARDVAALFERNFAASEEIHWAQWRRRPWMQRCREWVFGTLNGWMTRLR
AAQ61699.1 {EMBL:AE016825} (Genome Reviews)	Chromobacterium violaceum ATCC 12472 / DSM 30191 / JCM 1249 / NBRC 12614 / NCIMB 9131 / NCTC 9757	PLD1 ortholog	MSKDEQSQQTLQFVRQLAEQALSRSAGAPLMAGNRVRLLYDSVENFPAWENALSECRDSIFIEMYIFANDQFGLKIRNILIEKAKQGIQVCLLYDWLGSWRAHLSGFLKPLQEAGAEVRAYHPPSLGGGLTLLGRNHRKMIIVDRQELFVSGLCISQSWQGQPEKGLAPWRDTGLALSGPLLAPALAAFADSWASCGEPLDARWLVPADTQPAGEAAARLIATTPSTARMMRLDLLVASFARRTLWLTDAYFMATSLYLSALKQAARDGVDVRLLVPRSSDIRWIAAVSRTQYRPLLEAGVRVFEWNGPMIHAKTAVADGRWARIGSTNLNLSSWLVNRELDIALEDEGLAGELAERFLQDLEQSTEIVLRQERRKPVPRPVSKQERRMRGTPKEMALS…
ABV12463.1 {EMBL:CP000822} (Genome Reviews)	Citrobacter koseri ATCC BAA-895 / CDC 4225-83 / SGSC4696	PLD1 ortholog	MTTFYTVVSWLVILGYWILIAGVTLRILMKRRAVPSAMAWLLIIYILPLVGIIAYLSFGELHLGKRRAERARAMWPSTAKWLNDLKACKHIFAEENSSVASSLFKLCERRQGIAGVKGNQLQLLTDSDDVMQALIRDIQLARHNIEMVFYIWQPGGMADQVAESLMAAARRGIHCRLMLDSAGSVAFFRSPWAAMMRNAGIEVVEALKVNLMRVFLRRMDLRQHRKMVMIDNYIAYTGSMNMVDPRFFKQDAGVGQWVDLMARMEGPVATAMGIVYSCDWEIETGKRILPPPPDVNIMPFEQASGHTIHTIASGPGFPEDLIHQALLTAAYSAREYLIMTTPYFVPSDDLLHAICTAAQRGVDVSIILPRKNDSMLVGWASRAFFTELLAAGVKIYQFE…
CBG88516.1 {EMBL:FN543502} (Genome Reviews)	Citrobacter rodentium ICC168	PLD1 ortholog	MTTFYTVVSWLVILGYWLLIAGVTLRILMKRRAVPSAMAWLLIIYILPLVGIIAYLSVGELHLGKRRAERARAMWPSTAKWLNDLKACKHIFAEENSSVASSLFKLCERRQGIAGVKGNQLQLLTDSDDVMQALIRDIQLARHNIEMVFYIWQPGGMADQVAESLMAAARRGVHCRLMLDSAGSVAFFRSLWAAMMRNAGVEVVEALKVNVFRVFLRRMDLRQHRKMVMIDNYIAYTGSMNMVDPRYFKQDAGVGQWVDLMARMEGPVATAMGIVYSCDWEIETGKRILPPPPDANIMPFEQASGHTIHTIASGPGFPEDLIHQALLTAAYSAREYLIMTTPYFVPSDDLLHAICTAAQRGVDVSIILPRKNDSLLVDWASRAFFTELLAAGVKIYQFE…
AAK81248.1 {EMBL:AE001437} (Genome Reviews)	Clostridium acetobutylicum ATCC 824 / DSM 792 / JCM 1419 / LMG 5710 / VKM B-1787	PLD1 ortholog	MRFFIKFIFHRATFVVISALIQLFVLIFVIIKFNEYFVFFYGISIVVSIIAVLYILYNNSNPAYKIVWIIPILVFPLFGGLFYLFFGGSKLSRRTRKKMECIVAKSRAVLIKGEVIINEIRNNNETAANQSSYIQNYSLFPPYKYTKAEYFSTGEETFNELIEQLKKAKQYIFLEYFIIKEGVMWNSVLQILRDKVQEGVEVRVIYDDIGCMFTLPNGYHKELEKIGIKCCVFNPLIPMVSFKFNNRDHRKIAVIDGLVGFTGGINLSDEYINKYQKYGYWKDTAIKVEGKAAWNLSVMFLSMWSFLRGIDEDFNTFKKNIEKEFSSREGYVQPFADSPLDGEPVGEIIYMNLISKATKYVYITTPYLVIGNEMVTALTSAAKGGVDVRIITPHIPDKK…
ADZ22356.1 (EBI)	Clostridium acetobutylicum EA 2018	PLD1 ortholog	MRFFIKFIFHRATFVVISALIQLFVLIFVIIKFNEYFVFFYGISIVVSIIAVLYILYNNSNPAYKIVWIIPILVFPLFGGLFYLFFGGSKLSRRTRKKMECIVAKSRAVLIKGEVIINEIRNNNETAANQSSYIQNYSLFPPYKYTKAEYFSTGEETFNELIEQLKKAKQYIFLEYFIIKEGVMWNSVLQILRDKVQEGVEVRVIYDDIGCMFTLPNGYHKELEKIGIKCCVFNPLIPMVSFKFNNRDHRKIAVIDGLVGFTGGINLSDEYINKYQKYGYWKDTAIKVEGKAAWNLSVMFLSMWSFLRGIDEDFNTFKKNIEKEFSSREGYVQPFADSPLDGEPVGEIIYMNLISKATKYVYITTPYLVIGNEMVTALTSAAKGGVDVRIITPHIPDKK…
ABS34748.1 {EMBL:CP000726} (Genome Reviews)	Clostridium botulinum ATCC 19397 / Type A	PLD1 ortholog	MSFKNIFSLFFIINIIISIILIVIERKKPEKTIAWLLIFFIFPPLGLFLYIFLGRNWKKHKLHDTTNIEIEQLVLEAMGKVKNQEYHSLIELLSRNSESPLFRDNSIKIFKDGNEKFEYLKKELLKAKHHIHLEYYIVKNDNIGNEIKDILIKKAKEGVKVRFIMDRVGSIGIKRFYIKELKDNGIDVVQYSYFLAPLLRHINTQINYRNHRKIVVIDGKTGFIGGINIGDEYLGKGKLGYWRDTHLMIKGDFVMGLQAVFMDDFATIKAVNDEMFTYGDNFKVYFPKMHEYDGKVMQLVKSGPDSQFQSIMQTIFKMITLAKDHIYITTPYFVPNDSIMNAIKVASLSGVDVRILFPGRYDHLVVYYASRTYLEELIKYGVKIYFYDENSFIHAKTIM…
ADG00366.1 (EBI)	Clostridium botulinum 230613 / Type F	PLD1 ortholog	MSFKNIFSLFFIINIIISIILIVIERKKPEKTIAWLLIFFIFPPLGLFLYIFLGRNWKKHKLHDTTNIEIEQLVLEAMGKVKNQEYHSLIELLSRNSESPLFRDNSIKIFKDGNEKFEYLKKELLKAKHHIHLEYYIVKNDNIGNEIKDILIKKAKEGVKVRFIMDRVGSIGIKRSYIKELKDNDIDVVQYSYFLAPLLRHINTQINYRNHRKIVVIDGKTGFIGGINIGDEYLGKGKLGYWRDTHLMIKGDFVMGLQAVFMDDFATIKAVNDEMFTYGDNFKVYFPKMHEYDGKVMQLVKSGPDSQFQSIMQTIFKMITLAKDHIYITTPYFVPNDSIMNAIKVASLSGVDVRILFPGRYDHLVVYYASRTYLEELIKYGVKIYFYDENSFIHAKTIM…
ACQ51909.1 {EMBL:CP001083} (Genome Reviews)	Clostridium botulinum 657 / Type Ba4	PLD1 ortholog	MSFKNIFSLFFIINIIISIILIVIERKKPEKTIAWLLIFFIFPPLGLSLYIFLGRNWKKHKLHDTTDIEIEQLVLEAMGKVKNQEYHSLIELLSRNSESPLFRDNSIKIFKDGNEKFEYLKKELLNAKHHIHLEYYIVKNDDIGNEIKDILIKKAKEGVKVRFIMDRVGSIGIKRSYIKELKDNGIDVVQYSYFLAPLLRYINTQINYRNHRKIVVIDGKTGFIGGINIGDEYLGKGKLGYWRDTHLMIKGDFVMGLQAVFMDDFATIKAVNDEMFTYGDNFKVYFPKMHEYDGKVMQLVKSGPDSQFQSIMQTIFKMITLAKDHIYITTPYFVPNDSIMNAIKVASLSGVDVRILFPGRYDHLVVYYASRTYLEELIKYGVKIYFYDEKSFIHAKTIM…
ABR36697.1 {EMBL:CP000721} (Genome Reviews)	Clostridium beijerinckii ATCC 51743 / NCIMB 8052	PLD1 ortholog	MNILLGLTVITLVLNILFSLSLVFIERKDPTTTWAWILILMILPGIGFVIYIMFGQNLSRQKIFKEKIKFDEKKRKNLNDTYKSNRHGHDGGEKFADLRRLNFNNSGVKYTTNNKIDVYVNGKEKFSQLIEDIKNAKKFIHVEYYIFRGDTIGKQILDELTKKVKSGLEVRLLLDSMGSRKLRKKVLREYLNAGGKFSLFFPGILPHINTRINYRNHRKIVVIDGQYGYVGGFNVGKEYISEDPEVGFWRDTHVRIEGEAVNALNERFLLDWCHASGEKIIDYNKYAKEFKKDLGDVGIQIVTSGPDHKEEYIRNAYLKLINNAKNNLYLETPYLVLDSPILESLKISALSGVDVRIIIPGKPDHFFMQWAASSYVGELLEAGVKIYSYQNGFIHAKTI…
ACD52775.1 {EMBL:CP001078} (Genome Reviews)	Clostridium botulinum Alaska E43 / Type E3	PLD1 ortholog	MNILLGIGMLVLILNIIFSLSLIFIERKDPTTTWAWLLILIILPGFGFILYLVFGQNLSRQKIFKEKIQIDEIKRRNLSSRYGNRSNCHDGGDKFFDLRKMNYNHSGSQYTTNNDLDVYVNGEDKFRQLIEDIKNAKEYIHIEYYIFRNDCLGKEIIAELTKKAASGVEVRLLADSMGSYTLTKGALKNYLKSGGKFAIFFPGILPHINTRINYRNHRKIVVIDGEYGYVGGFNVGKEYINRDPKVGFWRDTHVRIKGGAVNDLNERFLLDWCYASEEVISDYNKYLSDKNEAAGDVGIQIVTSGPDHEEEYIRNAYIKLINNAKNNLYLETPYLVPDLPILEALKISALSGVDVRVIIPGNPDHFFMQWAASSYIGELLNAGIKIYYYKNGFIHAKAM…
CAL84235.1 {EMBL:AM412317} (Genome Reviews)	Clostridium botulinum Hall / ATCC 3502 / NCTC 13319 / Type A	PLD1 ortholog	MVSFKNIFSLFFIINIIISIILIVIERKKPEKTIAWLLIFFIFPPLGLFLYIFLGRNWKKHKLHDTTNIEIEQLVLEAMGKVKNQEYHSLIELLSRNSESPLFRDNSIKIFKDGNEKFEYLKKELLKAKHHIHLEYYIVKNDNIGNEIKDILIKKAKEGVKVRFIMDRVGSIGIKRFYIKELKDNGIDVVQYSYFLAPLLRHINTQINYRNHRKIVVIDGKTGFIGGINIGDEYLGKGKLGYWRDTHLMIKGDFVMGLQAVFMDDFATIKAVNDEMFTYGDNFKVYFPKMHEYDGKVMQLVKSGPDSQFQSIMQTIFKMITLAKDHIYITTPYFVPNDSIMNAIKVASLSGVDVRILFPGRYDHLVVYYASRTYLEELIKYGVKIYFYDENSFIHAKTI…
ACO86996.1 {EMBL:CP001581} (Genome Reviews)	Clostridium botulinum Kyoto / Type A2	PLD1 ortholog	MSFKNIFSLFFIINIIISIILIVIERKKPEKTIAWLLIFFIFPPLGLFLYIFLGRNWKKHKLHDTTNIEIEQLVLEAMGKVKNQEYHSLIELLSRNSESPLFRDNSIKIFKDGNEKFEYLKKELLKAKHHIHLEYYIVKNDNIGNEIKDILIKKAKEGVKVRFIMDRVGSIGIKRFYIKELKDNGIDVVQYSYFLAPLLRHINTQINYRNHRKIVVIDGKTGFIGGINIGDEYLGKGKLGYWRDTHLMIKGDFVMGLQAVFMDDFATIKAVNDEMFTYGDNFKVYFPKMHEYDGKVMQLVKSGPDSQFQSIMQTIFKMITLAKDHIYITTPYFVPNDSIMNAIKVASLSGVDVRILFPGRYDHLVVYYASRTYLEELIKYGVKIYFYDENSFIHAKTIM…
ACA46794.1 {EMBL:CP000939} (Genome Reviews)	Clostridium botulinum Okra / Type B1	PLD1 ortholog	MSFKNIFSLFFIINIIISIILIVIERKKPEKTIAWLLIFFIFPPLGLFLYIFLGRNWKKHKLHDTTNIEIEQLVLEAMGKVKNQEYHSLIELLSRNSESPLFRDNSIKIFKDGNEKFEYLKKELLKAKHHIHLEYYIVKNDNIGNEIKDILIKKAKEGVKVRFIMDRVGSIGIKRFYIKELKDNGIDVVQYSYFLAPLLRHINTQINYRNHRKIVVIDGKTGFIGGINIGDEYLGKGKLGYWRDTHLMIKGDFVMGLQAVFMDDFATIKAVNDEMFTYGDNFKVYFPKMHEYDGKVMQLVKSGPDSQFQSIMQTIFKMITLAKDHIYITTPYFVPNDSIMNAIKVASLSGVDVRILFPGRYDHLVVYYASRTYLEELIKYGVKIYFYDENSFIHAKTIM…
ABS39643.1 {EMBL:CP000728} (Genome Reviews)	Clostridium botulinum Langeland / NCTC 10281 / Type F	PLD1 ortholog	MSFKNIFSLFFIINIIISIILIVIERKKPEKTIAWLLIFFIFPPLGLFLYIFLGRNWKKHKLHDTTNIEIEQLVLEAMGKVKNQEYHSLIELLSRNSESPLFRDNSIKIFKDGNEKFEYLKKELLKAKHHIHLEYYIVKNDNIGNEIKDILIKKAKEGVKVRFIMDRVGSIGIKRSYIKELKDNDIDVVQYSYFLAPLLRHINTQINYRNHRKIVVIDGKTGFIGGINIGDEYLGKGKLGYWRDTHLMIKGDFVMGLQAVFMDDFATIKAVNDEMFTYGDNFKVYFPKMHEYDGKVMQLVKSGPDSQFQSIMQTIFKMITLAKDHIYITTPYFVPNDSIMNAIKVASLSGVDVRILFPGRYDHLVVYYASRTYLEELIKYGVKIYFYDENSFIHAKTIM…
ACA55208.1 {EMBL:CP000962} (Genome Reviews)	Clostridium botulinum Loch Maree / Type A3	PLD1 ortholog	MSFKNIFSLFFIINIIISIILIVIERKKPEKTIAWLLIFFIFPPLGLFLYIFLGRNWKKHKLHDTTDIEIEQLVLEAMVKVKNQEYHSLIELLSRNSESPLFRDNSIKIFKDGNEKFEYLKKELLKAKHHIHLEYYIVKNDNIGNEIKDILIKKAKEGVKIRFIMDRVGSIGIKRSYIKELKDNGIDVVQYSYFLAPLLRHINTQINYRNHRKIVVIDGKTGFIGGINIGDEYLGKGKLGYWRDTHLMIKGDFVMGLQAVFMDDFATIKAVNDEMFTYGDNFKVYFPKMHEYDGKVMQLVKSGPDSQFQSIMQTIFKMITLAKDHIYITTPYFVPNDSIMNAIKVASLSGVDVRILFPGRYDHLVVYYASRTYLEELIKYGVKIYFYDEKSFIHAKTIM…
ADL52549.1 (EBI)	Clostridium cellulovorans ATCC 35296 / DSM 3052 / OCM 3 / 743B	PLD1 ortholog	MTIISFSLKVFLNYIIYFNVLISILIIIREKKQPEKTLSWALFLMAIPIVGLFFYIFFGRNWKIHKLRDDNNYELTRLIEPIIHKYKFQEYEPLIQLTAQNSDSPIFVNNLVTILQNGEKKFETLKKELKKAKHHIHLEYYIVRSDTIGTEIKNILVAKANSGVKVRFIMDRFGAITCKKSFIEEMKNNGIEIVYYDYFLAPLFRHINTQINYRNHRKIVVIDGIVGFIGGINIADEYLGKGKLGFWRDTHLMIKGSFVLGLQSVFLDDYLTIQRANKYYVFYDFDFEKYFPIPTSKGNVPMQLIQSGPESEYPSILHSIIKMITLAKDHIYITTPYFVPNESLMDVLKIAALGGINIKIMFPHTPDHALVHTASETYLYELVNCGVEVYYYNPKGFLH…
ACL74963.1 (EBI)	Clostridium cellulolyticum ATCC 35319 / DSM 5812 / JCM 6584 / H10	PLD1 ortholog	MNTNLYSALSLIIIISNSIFIITALFFERKKPVRALSWILALTLLPVAGFLLYMIFGRPLNLKKRKFHIKNHKDVEYSREIYQTLGKVSYDEAMFKESYNHYVKQLINFNISLSQSPFTNDNKVEIFTKTQDKYDSLLKDIEGAETSIHMLYFIIKNDKIGTKLINTLASKAKDGITVRVLFDHGQNLLFPYRAFKPIIDNGGEVLSFFSNSIDNYLKANYRNHRKIVVIDGRIGYVGGINIGDEYLGLHKRIKPWRDTHLKVTGSSVYCLQLRFMTDWLYASKKEVDFGRLDKYFRPIRKEEGGDVAIQMVSSGPDTNAEEIKRSMIKMINSAKYSILIQTPYFVPDDPFLEALQNAAMSGVKVIIQIPEVPDKRLVYKVTTSFIEDVMDFGVKVYLY…
CAJ67014.1 (EBI)	Clostridium difficile 630	PLD1 ortholog	MGVIGTIFLFYLIISYLAGAIISVIILLENRDPAKTMSWLLMFIIFPGVGLMIYAISGRNIRKRKLFKTQKLANNIKEKKLFDTLEKITEIVELEKESIKQNKLLRDEEDGSYRKRVINMLLKTGMFPFTKNNKVDVFVDGNEKFKRLIEDIREAKDHIHLEYFIIKDSEIGRVLKEELIKKAKEGIKIRILYDDVGCWRFWFNRKFFREMREVGIEIAAFLPTKFPIIGGKLNYRNHRKIVVIDGIIGYTGGINIGDEYLGKNDKFGYWRDTHIRIKGISVYMLQMTFLIDWYYTTKEVLVTKNYFPSVGNVGESMIQVVASGPDSDWEDIHYAYFSAICQARKNVYIETPYFIPDESLLKAIKSAALSGVDVRIIFPKIADHKIVNIASYSYFEEIL…
CBA60420.1 (EBI)	Clostridium difficile CD196	PLD1 ortholog	MGVIGTIFLFYLIISYLAGAIISVIILLENRDPAKTMSWLLMFIIFPGVGLMIYAISGRNIRKRKLFKTQKLANNIKEKKLFDTLEKITEIVELEKESIKQNKLLRDEEDGSYRKRVINMLLKTGMFPFTKNNKVDVFVDGNEKFKRLIEDIREAKDHIHLEYFIIKDSEIGRVLKEELIKKAKEGIKIRILYDDVGCWRFWFNRKFFREMREVGIEIAAFLPTKFPIIGGKLNYRNHRKIVVIDGIIGYTGGINIGDEYLGKNDKFGYWRDTHIRIKGISVYMLQMTFLIDWYYTTKEVLVTKNYFPSVGNVGESMIQVVASGPDSDWEDIHYAYFSAICQARKNVYIETPYFIPDESLLKAIKSAALSGVDVRIIFPKIADHKIVNIASYSYFEEIL…
CBE01793.1 (EBI)	Clostridium difficile R20291	PLD1 ortholog	MGVIGTIFLFYLIISYLAGAIISVIILLENRDPAKTMSWLLMFIIFPGVGLMIYAISGRNIRKRKLFKTQKLANNIKEKKLFDTLEKITEIVELEKESIKQNKLLRDEEDGSYRKRVINMLLKTGMFPFTKNNKVDVFVDGNEKFKRLIEDIREAKDHIHLEYFIIKDSEIGRVLKEELIKKAKEGIKIRILYDDVGCWRFWFNRKFFREMREVGIEIAAFLPTKFPIIGGKLNYRNHRKIVVIDGIIGYTGGINIGDEYLGKNDKFGYWRDTHIRIKGISVYMLQMTFLIDWYYTTKEVLVTKNYFPSVGNVGESMIQVVASGPDSDWEDIHYAYFSAICQARKNVYIETPYFIPDESLLKAIKSAALSGVDVRIIFPKIADHKIVNIASYSYFEEIL…
CKL_0800 {UniProtKB/TrEMBL:A5N6C2} (Genome Reviews)	Clostridium kluyveri ATCC 8527 / DSM 555 / NCIMB 10680	PLD1 ortholog	MRNILYFVIIINAILSVTVIILERKNPEKTIAWLSVFIVLPVLGLIVYIFLGRNWKKHKLHEETNINIEELIYEAIKDIKDNTYTPLIELLSKNSESPLFTNNSIKIFKDGIEKFQCLKAELLKAQHHIHIEYFIIKNDNIGNEIKDILIEKSLSGVNVRLILDRVGCIRLGRKYISDLKDSGVDVVQYSYFLAPILRHINTQINYRNHRKTVVIDGKVGFVGGINIGDEYLGHSKYGYWRDTHIMVEGDFVFGLQAVFIDDFATIKSANKDYFFYDGNFEEFFPELSNDTTGNKLMQLVKSGPDSQFPAIEQAILKMISMAKDHIYITTPYFVPTESILNALKISSLSGVDVRIIFPGRFDHILVYYASRTYLEDVLKNGVKVYFYDKNCFIHSKTTS…
ADK15952.1 (EBI)	Clostridium ljungdahlii ATCC 55383 / DSM 13528 / PETC	PLD1 ortholog	MRNIFYSIFVINAILSIAVIMLERKNPEKTIAWLLIFIVMPPFGLIAYIFLGRNWKKHKLNNETNVNIKELISEAIKNIKDTTYAPLIELLSKNSESPLFTNNSIKIFKSGVEKFKYLKRELLNAKHHIHMEYYIIKSDEIGNEIKDILIKKCLSGVDVRLILDRVGCIGLDKKYISDLKSAGVNVVQYSYFLAPILKYINTQINYRNHRKIVVIDGKVGFVGGINIGNEYIGKSKYGYWRDTHIMVKGDFVLGLQAVFVDDFVTIKSANKEYFFYDGNFKEIFPEISSGRNSNKIMQLVKSGPDSEFPAIEQAILKMISMAKDHIYITTPYFIPTESILNALKIASLSGIDVRILFPGRYDHILVYYASRTYLADLAKSDVKVYFYNKNCFIHSKTTS…
ABK61295.1 (EBI)	Clostridium novyi NT	PLD1 ortholog	MHYLFTTYKILTYLNLIFALLIIFFERKNPSATWAWLMVLILIPGVGFILYLLLGQNLSRNKMFKLKTTEDRFHKKLLSQGRQLTNDTMEFKDKNMINYKDMVYMHLKNSQSVFTQDNNVKIYTDGYNKFNDLLSSIKNAKHHIHMVYYIIKNDSLGNYIMDALTEKAAQGVEVRLLYDGMGCLRLSDRFFNNLKAAGGKVSCFFPSLLPFVNIRINYRNHRKIAVIDGKEAYVGGFNIGDEYLGKNKKFGYWRDTQKVTGSAVDSLQQRFLLDWRYASNEKITFDKKYFPTKRTTGEIGMQIVSSGPDSEWEQIKNGYLKMIQSAKKNIYIQTPYFIPDESIFEALKIASLSGVDVKIMIPSKPDHMFVYWASFSYLGELLKSGAQGYCYKKGFIHSK…
ABG82288.1 (EBI)	Clostridium perfringens ATCC 13124 / NCTC 8237 / Type A	PLD1 ortholog	MEKFLKKLLSRAFIVGFLIFIQFVILMGAIWKVSEDFIYVYFLFIFISIVVFIYIVSRKDNPSYKLAWAVPVLLVPVFGGLFYLIFGGNKTSKKFRKQIKASYDETAHLLYNDRKVLDELEEQDKSIANQSRYIADYSQFPVYKNTTTEYLSPGEVFFERLKEELKKAKHYIFMEYFIVHEGVMWNSILEILEEKVKEGVEVRFVYDDMGCLGTLPYKYNEVLEAKGIKCMVFNPFVPLLSLRMNNRDHRKITVIDGHTGFTGGINLADEYINEIVRFGHWKDASIMIKGDAVWNLTVMFLQIWNFYSERKEQYEKYYPYFHHEDEFESDGYVQPYGDSPLDDEIVGENVYLNIINKAKDYVYINTPYLIIDNELVTALTLAAKSGIDVRIVTPHIEDK…
BAB79777.1 {EMBL:BA000016} (Genome Reviews)	Clostridium perfringens 13 / Type A	PLD1 ortholog	MINYTTTFLYLAFIINVILSVIIVVLERKQPEKTIAWLLILTLLPPIGLILYIFLGRNWKRNKLNDRVNPEINELINPILDEYPEKQYVPLMELLAFNSDSPIFVNNDIKIYKDGVEKFKDLKEELLKAKHHIHLEYYIVNSDEIGNEIKDILIKKALEGVKVRFIIDKVGSSSLKRSYIKDLKKAGISVIMYSYFLAPLLKVINTQINYRNHRKIVVIDGQVGFLGGINIGDEYLGRNKKFGYWRDTHIMIKGDFVLALQAVFLDDFITIEKANNSYTFYDKEFDKYFPENIVAKERVLMQLVKSGPDSTFPAIMQSVLKMIMTARENIYITTPYFVPPSSIIEALRIASLSGVDVKIIFPEKSDHFMVNKASKSYLAELMDCGIEVYFYDKSSFIHS…
ABX42818.1 {EMBL:CP000885} (Genome Reviews)	Clostridium phytofermentans ATCC 700394 / DSM 18823 / ISDg	PLD1 ortholog	MNKIKKILLSRIFIVSVLILIQSIWFITFMLNLTSESWWIQIVLQVMSFIALFLVINRNDNPAYKLAWSIPILLFPIFGGLLYGMLGGKKPARRMRTQIDTSWNRFSQEIKQDEEVLNTIEGLDKKVRGQVGYIVNNSGYPVYKNTNVKYYESGEENFPDMLEALRSAKKFIFVEYFIIGEGRMWNEILEILKGKAMSGVDVRLIYDDFGCLTLLPYKYGEELAKYNIKCVVFNPVKPIISAVMNHRDHRKIMVIDGNIGFTGGLNLADEYINEKDRFGYWKDTGVRLIGDAVYGLTAMFLTTWNAFYSTNDTLGNFAPELSLYQEMLDKEKQNDSLGFVQPYADSPLDEESVGENVYLNIINMAENYVYICTPYLIIDNEMMTALCLASKRGVDVRII…
ABG86340.1 (EBI)	Clostridium perfringens SM101 / Type A	PLD1 ortholog	MAFIINVILSVIIVVLERKQPEKTIAWLLILTLLPPIGLILYIFLGRNWKRNKLNDRVNPEINELINPILDEYPEKQYVPLMELLAFNSDSPIFVNNDIKIYKDGVEKFKDLKEELLKAKHHIHLEYYIVNSDEIGNEIKDILIKKALEGVKVRFIIDKVGSSSLKRSYIKDLKKAGISVIMYSYFLAPLLKVINTQINYRNHRKIVVIDGQVGFLGGINIGDEYLGRNKKFGYWRDTHIMIKGDFVLALQAVFLDDFITIEKANNSYTFYDKEFDKYFPENIVAKERVLMQLVKSGPDSTFPAIMQSVLKMIMTARENIYITTPYFVPPSSIIEALRIASLSGIDVKIIFPEKSDHFMVNKASKSYLAELMDCGIEVYFYDKSSFIHSKTMTIDGKIC…
CBH20414.1 (EBI)	Clostridium sticklandii ATCC 12662 / DSM 519 / JCM 1433 / NCIB 10654	PLD1 ortholog	MTFTIFFAILAIFVSLLIFFENRDPAKTISWLLVMIFLPGIGFVLYLLFGENLRSSKVKKTKVAVAKFLNSQDIKGMISLQILSATQKQALKDNVMFHDLESEGKKKVMQLILNSERSPFTLNNKVDIYTDGLDKFEQMLKDIENARSYIHLEYFIVKNSEIGKKLKDALIKKAKQGVKVRFIYDEIGSFRLIFHPDFAREMKSAGIEFRPFIHIHFPYIHRKFNYRNHRKICVIDGEIGYIGGLNIGDEYVHENKKFGFWRDTHLRIEGESVYMLQTIFLVDYYIGSGQKLNQQELFPSMAYKGDSLIQIVSSGPDNQYESIYNAYFSSIAHAKNTIYIETPYFIPDDALLTALRTAVLSSVDVRIIFPSFPDHNVVYYASLSYLEELLELGCKVYLY…
ADL03083.1 (EBI)	Clostridium saccharolyticum ATCC 35040 / DSM 2544 / NRCC 2533 / WM1	PLD1 ortholog	MEAAWIQTVGIWNWLMDHLIYINLILSIIIVFFQRRDPKAVWTWLLALYFIPVFGILFYLLLGQDMRKGKMFRVKEVEDRVRYSAKNQEEFLKSHDISLVSSLSRDYSDLVVYNLETSGAVLTVDNTVDIFTDGEKKFKDLRAELSAAVRFIHMQYYIIKDDELFDSIIPILIERARAGVEVRILCDGMGGRFMPKDKWNRLKDNGVKVGIFFPPYLGRLQLRVNYRNHRKIVVIDNRVGYVGGFNIGREYISKDTRFGYWRDTHLKLMGGSVLSLQIRFALDWNYAAGENLFRNMKYFCEDEDGRCLDSMGVVDMSDERKHLGIQIIASGPDARSRQIRDNYIRLFSKARDHIYIQTPYFVPDDAVLTTLQVAARSGVDVRLMIPCKPDHPFVYWASY…
AAO34717.1 {EMBL:AE015927} (Genome Reviews)	Clostridium tetani Massachusetts / E88	PLD1 ortholog	MKISFTSFLSIFFFINIIIITLVIILERKRPEKTIAWLLIITLLPPIGIFLYVFLGRNWKIHKLNNDFSPKIRELIYRSMDKIDDPDYVPLIHLIAENSESPLFLNNSIEIFKDGTEKFQALKREILNAKHHIHLEYYIVKNDIIGNEIKNLLIEKSLEGVEVRFILDRVGSIKLGKEFINDMIKNGIDVVQYSYFLAPLLKKINTQVNYRNHRKLVIIDGEVGFIGGINIGDEYLGKGELGYWRDTHIMVKGDFVLGLQAVFIDDFWTIKKANNDSILINTDFHSYFPKVNQSGKKLMQLAKSGPNSPYSSIMQGILKMIYMATDHIYITTPYFVPSESIMEALKIACLSGIDVRILFPGQYDHFTVYSASRTYLAELLKSGAKVHFYDENSFVHAKI…
ADE54676.1 {EMBL:CP001998} (Genome Reviews)	Coraliomargarita akajimensis DSM 45221 / IAM 15411 / JCM 23193 / KCTC 12865	PLD1 ortholog	MWSWFRDNILLPLNEWALHILSLVFTNIVAIAGFVLALLIIRRVLMEKRSPSNFFAWFFIVVLAPPIGVPLYFMFGGRKSRRVTRIKQAVFDEAQSIAEHLDNGPHDMLEHADASATTTGNHTELLPDGVSGFERFCQEIREAKHSIHIATYILGDDATGRSIVDLLVQRAEEGVTVRLLLDSLGSWNCTRRARHRLRKAGGQVAMFIPVLPFKSSVSTNLRNHRKIAVFDNCRAITGGQNLDNRFMGPSPDDSRFTDFSVVTHGPAVAHLHRIFISDWAFASKEPASNFRTELSYHPEPAGDSTIEVMASGPDVSNDPLWEQILRIIQEFRQSFTIITPYFIPDEVLFRSMIVKAHTGRQIRLVLPLKSNQRLVDIARYHFLRQLNEAGVEILFYKPR…
COREF_A.2580 (NCBI)	Corynebacterium efficiens DSM 44549 / YS-314 / AJ 12310 / JCM 11189 / NBRC 100395	PLD1 ortholog	MSISIDLEVWQTIGLIVDYTIKIIAIGYVPEGRRPSTSTAWLLAILLIPFLGLPLFLLMGSPYINKRRHRIQQEINDLIEDVHDDVPDYPDGVSVHPELESVIRLNRRLTNMPAVIGVNHGVHSDYDATIKRMTAAVDEAQDYIYVEIYIMAWDDTTKPFFEALERAEKRGVKVRLLFDHVGSWKYPGYRKLKKNLTAMGIEWYLMLPLQPWRRRFRRPDLRNHRKMLIIDGHLGFMGSLNMIDASYLQRKNIKIGRKWVDLMVELSGPIVSSMEMVFAGDWYVESNEALEIRDHEEAHTTIPDTAQNSQKNLVQLVPSGPGYNTEPNLRMFNSIVHHAKSRLVLCSPYFIPDESLLEAVTSACYRGVQVELFVSEEADQFMVNHAQSSYYQALLEAGV…
BAF55660.1 {EMBL:AP009044} (Genome Reviews)	Corynebacterium glutamicum R	PLD1 ortholog	MIFQINLESWQTVGLIIDYTIKIIAIGYVPEGRRPSSSTAWLLAILLLPYVGLPLFLLMGSPYINRRRHRIQQEINDLIEDVHDDVPDIPTGMDVSAEVESVIKLNRRLTRMPAVTGGNNGFYSDYRESLKRMTAAIDEAEEYIYVEIYIMAWDSYTQPFFAALERAHNRGVKVRLLFDHVGSWKYPGYHRLKKELNRMGFAWYLMLPLQPWRRRFRRPDLRNHRKMLIIDGHTAFMGSQNLIAPSYLQKKNIKLGREWKDLMVELTGPIVSSMEMIFAGDWYVESNEALDIRDHAEAHGYIGNTQKDSATNLVQLIPSGPGYTTEPNLRMFNSIVHHAKERLILCSPYFIPDESLLEAVTSACYRGVTVELFVSEQADQFAIDHAQSSYYQALLEAGV…
BAC00136.1 {EMBL:BA000036} (Genome Reviews)	Corynebacterium glutamicum ATCC 13032 / DSM 20300 / JCM 1318 / LMG 3730 / NCIMB 10025	PLD1 ortholog	MIFQINLESWQTVGLIIDYTIKIIAIGYVPEGRRPSSSTAWLLAILLLPYVGLPLFLLMGSPYINRRRHRIQQEINDLIEDVHDDVPDIPTGMDVSAEVESVIKLNRRLTRMPAVTGGNNGFYSDYRESLKRMTAAIDEAEEYIYVEIYIMAWDSYTQPFFAALERAHNRGVKVRLLFDHVGSWKYPGYHRLKKELNRMGFAWYLMLPLQPWRRRFRRPDLRNHRKMLIIDGHTAFMGSQNLIAPSYLQKKNIKLGREWKDLMVELTGPIVSSMEMIFAGDWYVESNEALDIRDHAEAHGYIGNTQKDSATNLVQLIPSGPGYTTEPNLRMFNSIVHHAKERLILCSPYFIPDESLLEAVTSACYRGVTVELFVSEQADQFAIDHAQSSYYQALLEAGV…
ABU76802.1 {EMBL:CP000783} (Genome Reviews)	Cronobacter sakazakii ATCC BAA-894	PLD1 ortholog	MTTFYTVVSWLIILGYWLLIAGVTLRILMKRRAVPSAMAWLLVIYILPLVGIVAYLSVGELHLGKRRAERARAMWPSTAKWLNDLKACKHIFAEENSAVASALFQLCERRQGIAGVKGNQLQLLTSSDDVMQALIRDIQLARHNIEMVFYIWQPGGMADQVAESLMAAARRGVHCRLMLDSAGSVAFFRSPWAGMMRNAGIEVVEALKVNLMRVFLRRMDLRQHRKMIMIDNYIAYTGSMNMVDPRYFKQDAGVGQWVDLMARMEGPVATAMGIVYSCDWEIETGKRLLPPPPDANIMPFEQASGHTIHTIASGPGFPEDLIHQALLTSVYAAREYLIMTTPYFVPSDDLLHAICTAAQRGVDVSIILPRKNDSLLVGWASRAFFSELLAAGVKIYQFE…
CBA31348.1 (EBI)	Cronobacter turicensis DSM 18703 / LMG 23827 / z3032	PLD1 ortholog	MTTFYTVVSWLIILGYWLLIAGVTLRILMKRRAVPSAMAWLLVIYILPLVGIVAYLSVGELHLGKRRAERARAMWPSTAKWLSDLKACKHIFAEENSAVASALFQLCERRQGIAGVKGNQLQLLTSSDDVMQALIRDIQLSRHNIEMVFYIWQPGGMADQVAESLMAAARRGVHCRLMLDSAGSVAFFRSPWAGMMRNAGIEVVEALKVNLMRVFLRRMDLRQHRKMIMIDNYIAYTGSMNMVDPRFFKQDAGVGQWVDLMARMEGPVATAMGIVYSCDWEIETGKRLLPPPPDANIMPFEQASGHTIHTIASGPGFPEDLIHQALLTSVYAAREYLIMTTPYFVPSDDLLHAICTAAQRGVDVSIILPRKNDSVLVGWASRAFFSELLAAGVKIYQFE…
CAJ96045.1 {EMBL:AM260480} (Genome Reviews)	Cupriavidus necator ATCC 17699 / H16 / DSM 428 / Stanier 337	PLD1 ortholog	MLQSPSVIAIIVLCFHVVGVVAALHAVMTVRTAPGAIAWAGSLLMMPYFTLVPYLIFGRSTFAGYVDARRFNDDHLRELRHGMTPREREARSACVVHAPAQACMRALPRLTGMPCLANNDVRLLVNGEQTFEAIFAAIARASQVLIVQFFIVHDDALGQRLQALLCERARAGVKVYFLFDRIGCHALPRRYVRTLAEAGVDARAFSTHRGFVNRFQLNFRNHRKLVIVDGSEAFVGGHNVGVEYLGERPPLAPWRDTHIALRGSAVLDLQMAFAEDWFWAAREVPHLLMPPPEAGGRMTCQVVPSGPADAQETCSLFFVEAIQAARHRLWITSPYFVPDEAVFAVLRLAVLRGVDVRILIPARPDHLVVYAASTIYAYQAVSAGIKLYRYQPGFLHQKV…
AAZ63959.1 {EMBL:CP000091} (Genome Reviews)	Cupriavidus pinatubonensis JMP 134 / LMG 1197	PLD1 ortholog	MDHGWTTGNRFRLLENGEEYFPRLIAALNAAHTSVLLETFILAEDDVGCRLAEALAAAARRGVQVALTVDGFGSADLSADYMVRLTQAGVAVRMFSPGRRLLGKRANLFRRLHRKLVAIDASVAFVGGINLCVDHLVQASPIAKQDYAVEVQGPAAEAIHRFMLEAIGAGAKWPQAMRWRRPAARGNAAFDADLPGAALLVTRDNRAHRSDIERHYLMAIRAARREIVIANAYFLPGYRLLQAICAAAQRGVDVRLILQGRPDMVWVKRTVDMLYAHLRESGVRIFEYCERPNHSKVAVVDDDWATVGSSNLDPLSLSLNLEANLVIRDGAFVATLKDTLRDLMVRSCTEISAVERGQGAWWHGIATPLIFHFLRKFPAWAGWLPAHTPRLVSPEIPAA…
CAQ72583.1 {EMBL:CU633750} (Genome Reviews)	Cupriavidus taiwanensis R1 / LMG 19424	PLD1 ortholog	MTPLLSASDRFRLLENGEEYFPCVFDAIARARESVLLETFILFEDEVGHKLHAALVAAARRGVRVALTVDGFGSHDLSPAFIAGLVDAGVQFCTFSPRPRLLGVRTHIFRRMHRKLVAIDAEVAFVGGLNFSAQHLYRFGPLAKQDYAVEIRGPFARHVHDFLARAMPGACPPSLDGPLAGYEAPDPCTHPARACLVTRDNHRHRNDIEFAYLDAIRLARREVIIANAYFLPGYRLLHALCEAAARGVRVRLLLQGKPDMPWVARAGGLLYAHLQDAGVQILEYVERPFHGKVAVVDDSWATVGSSNLDPLSLSLNLEANLVIRDEAFARHLRSRLETLIDARCRAVPPGLKSPRSRLDALGATLMFHFLRRFPAWAGWLPAHAPRLVQPMPGGRRNGR…
AAZ46825.1 (EBI)	Dechloromonas aromatica RCB	PLD1 ortholog	MVLLPSPDIDRMVKACSHLRLALTSAFLLFVAAGCAMLPDTDAIIARHSAQTARFESARGTISPEKSAAIVASLKSSAGDIDILDKQIALEQAIVGSPLIVGNKVILLQDGEATYAAMFAAIRAARDHINLESYIIEDDEIGRQFADLLLAQQQQGVQVNVIYDSFGGMNTPAAYFDRLRQGGINVVEFNPINPLIAKGQWLFNNRDHRKLLVVDGRIAFIGGINISNVYSSSPGSRRAKKALGSAIDWRDTDLQIEGPVAGELQKLFMDTWSKQQGKPLAGRNYFPELKAQGKDIVRAIGSTPDDPYSLIYLTLISAIGNAEREIHLTNAYFVPDPRLLKALSDAAGRGVDVNLILPSQTDSKIVFHAGRSHYSALLKVGVKIHERGGALLHSKTALI…
BAI80009.1 {EMBL:AP011529} (Genome Reviews)	Deferribacter desulfuricans DSM 14783 / JCM 11476 / NBRC 101012 / SSM1	PLD1 ortholog	MKIIIELLLQYTSLIITMVFVLIILSGRKEARATLAWLLFVIFFPYLGAIAYLIFGNYKLKRIVEKKRRESRKIHLTQYHSCILEYEKNRFGKLVEKVTGLEPFLIKDLELLPSAIEKYSKLFQDINSAQKYILLEYYVFRQDDVGKFLVKLLTKKAREGVKIYLLYDGIGAIGLSIRKILDPLVNAGGKCAAFLSPLNLKTFSRVNFRNHRKIAIIDGEICYTGGINIGNEYIGDLFNKQKWYDAHIRFKGNGVGFVEEVFAEDWYFTTGEDITPFLKKREAEAGDTTVHIVPSGPDQESPYIYDTLFTVFNKAEKSIEVVTPYLVPDAPIMESLKNAAKRGVDVKLILPGKNNHPMVAMAGRSYYEELLLAGVKIFEMKDVMIHAKIIKVDDQWVTV…
ACS78096.1 (EBI)	Desulfovibrio salexigens ATCC 14822 / DSM 2638 / NCIB 8403 / VKM B-1763	PLD1 ortholog	MEWNLLFGHLAVVGGFLLAAILVMSILRKQRTSSAAFAWLLAIFFVPYVGVPFYLIFGGRKLKRDAHTKEDIHLEVQETIPAKESDPIDVMLREYGIPGATSGNKVRLCPTGIDIYNELVKLIENAEHQILITTFILSRDEVGKDIVERLARKAESGVTVRLLLDDIGSMFTSRRFLKKLIDNGGKVAYFMPLFRAPFHGNSNLRNHRKIAIADQKIVLAGGTNIANEYIGPEPCEERWTDLSFVLQGPAVRHYIEVFQSDWLFAHGEKVNIIPPCTKGSAISGEGVMQVVPSGPDVPRDPVHDALLTAAFTAEKRLWIVTPYYVPDEALAQALRLAALRGVDLRVVVPAKSNHKLADLARGTHLRDLEECGGRVVKYPHMVHAKVIVVDDRLAVVGSA…
AFM41250.1 (EBI)	Desulfosporosinus acidiphilus DSM 22704 / JCM 16185 / SJ4	PLD1 ortholog	MLISILISTVILITVVQLIILGSVVFLENRDPSKTIIWLLILGALPILGALIYLMLGRVVRKHQLSQHTQLLPGPTEEILKERQGKSDYDDQTTGILINRKLARILMNDASAPITFNNCSEVLTNGIDTFKAIFEAIEIAENHIHLEFFIFHNDSIGRDILNLLIQKASEGVKVRVLVDGLVNSSLRKRFGALREAGVEAEVFYPVRFPFLSRRLNLRNHRKIVVIDGRIGFVGGLNVGDEYLSRNQRIGFWRDTFLKLEGDSVNFLQAVFLNDWNGTTRQNVFLPEYYPQSKQLAVQMTQIAATGPDSNWGSMLEIFFVALTSAEKTIFIETPYFIPDEGSMMALKTAALSGLDVRVILQGVPDHKITYWASLSYAEELLEAGVRIYQYQKGVLHAKI…
ACV62128.1 {EMBL:CP001720} (Genome Reviews)	Desulfotomaculum acetoxidans ATCC 49208 / DSM 771 / VKM B-1644	PLD1 ortholog	MRNLKLLLVACLLVLFLTLLETNGFAYSVSILNTGYHYIADTNQTVNLFMPNYTKFGKAQYWKLATELVAVFFGLSNLLIAILIVFENRSSSRTVAWLLVLLAFPILGFVLYILIGQKPRKRKKVKDHLQADDLLQLKSLLDKQLKMLDGPEHAIDKNIYAKKRLVNLILNNFEEPFTIHNTSQVLTNGQETFDAICESINKAEHHVHLEYYTIRPDRIGHKIRDLLIEKAKAGVMVRLLYDAVGSRSLNRKFLEPLWRAKAEVGVFLPVKLPFFHSKMNYRNHRKILVVDGRTGYVGGLNIGDEYLSKGELGFWRDTHLEIKGEAVAFLQRIFLLDWHFATGNSIVSPQYFPVQKFQANQPIQIASGGPDSERASIQQVYFATISSAQEKIFITTPYF…
ABW68132.1 {EMBL:CP000859} (Genome Reviews)	Desulfococcus oleovorans DSM 6200 / Hxd3	PLD1 ortholog	MVPWDTILIVALYIYIAVTIVYLLLDNRETASTLSWLLVFIFLPVLGLVVYFLVGRGMRKKTTRTLVRQDLETRLQDSHESLVTQQKDEADALHVRYPSPETRKLIRLLDRNSDSILTRHNELSVFFNGQEKFEVLFNDLMRARHYIHMEYFIWKADDLTEMVVAVLKEKAVQGVAVRVLYDAVGNYLSGRYLRRLRRAGIQIYPYYNFVSPLKIHTLNYRNHRKVVVIDGETGYLGGMNMGQEYVDGGKRFPVWRDTHIRIQGEAVAVLEEVFAVSWFNTTGETIDVKAFVPQPPPDITHIQITTSGPDSQWHSIKQVYFLLISSAENSVFIQTPYFIPDASILMALKTAALSGIDVRIMLTGMLDKRVPYWAALTYIEELLQAGVRFYYYTEGFMHA…
CAG37471.1 {EMBL:CR522870} (Genome Reviews)	Desulfotalea psychrophila LSv54 / DSM 12343	PLD1 ortholog	MQIQALHWTSPLISTVFFTADLILRIGLSLRVIMCKKNYGVSYAWLVVVLLVPFLGGLLYLCFGENRLSERRIKRILKAKKYYYKWLQQLAEGPQVDWSALNPEFAPIQLHTQNLVGIPAMAGNNISLLHSQDNILDSIIKDIEASQSTCHLQFYIWEAGGRIKEISEALIRARKRGVICRILLDAIGSRGFFSSASARRMEQAGIKIQASLPAGIYRAIFARMDIRNHRKIIVIDGKIAYTGSQNMVDAIFFKQESGVGHWVDIVARIRGPVVETLAATFASDWYLEAEQDTFQQIDDVQELRHIGDIYPQTAQGTSAVQLVPSGPGFTQDAIHSLLLTVIYSARKELIMTTPYFIPDESLLTALKAAALRGVRVILIIPQSNDSKLVKYASRAKYDD…
AEG59388.1 (EBI)	Desulfotomaculum ruminis ATCC 23193 / DSM 2154 / NCIB 8452 / DL	PLD1 ortholog	MEFFEVIYLLIYLVNILTAAVVIFIERRNISTTWAWLFVLVFLPVLGFFLYIIIGQNLSRLKLYKLKGRDVSLIQELREEQKRKIKTREIYFKDLAVERYTDLIYLNLTSSNATFTQDNCVKIFTDGQSKFAALLDSIQQAKDHIHLLYYILRNDELGRKIVQALIAKAKEGVKVKVLYDDVGSPRLDRKLLRPLKEAGGEIAAFFPSKIPYVNIRLNYRNHRKIVIIDGKVGYIGGYNIGNEYLGTNKQIGSWRDTHLKITGSAVQSLQAQFCLDWNLSSASQLTFCHSNFPSLDIQGDVGLQIVSSGPNSELQQIKDAYLKMIYTARESIYLQTPYFVPDEGFLTALKIAAMSGVDVRIMIPQKADHRFITWASSSYLGELLKSGVKCYLYKTGFLH…
ACL08476.1 {EMBL:CP001197} (Genome Reviews)	Desulfovibrio vulgaris Miyazaki F / DSM 19637	PLD1 ortholog	MTPIPAAALTTLQWVLISAMYGVSVYAAGHALLHKRDPRAALGWIAVCLTFPLAGPLLYFLFGINRVHSRAARLLEESETRRLREGGRLHGGPARHEPPGAMPSDIVPPRYERMARVGYAVTGRPLAGGNHVQPLHNGEQAYPAMLEAIDNAEHSVFLTTYIFGTGDAGQRFVDALADAAARGVDVRVIVDGVGGLYHWPRAWRRLARRGVRVERFLPPHLVPLQLSVNLRTHRKVLVCDGRVGFTGGMNIAQNHMAAQGCTRCVTDLHFLFSGPIVAQLQEAFLRDWGFVTGEYAPGPPVREEPCGDSLCRMVLDGPGFGFERVHDLLAGVVAGAERSIHIMTPYFLPSRELISGLRAASLRGVEVHCVLPGRNNLPFVHWASRNLLPSLLESGVRVY…
ACS85738.1 {EMBL:CP001654} (Genome Reviews)	Dickeya dadantii Ech703	PLD1 ortholog	MTAFYTVLSGLLVFSYWLLIAGITLRILMKRRAVPSAMAWLLVIYILPLVGIIAYLLLGELHLGKQRAERARQMWPATAQWLRELKGFQRIFATEHSEVARSLFQLCERRQGVAGVKGNQLQLLTSFDDTIKTLLRDIELARNNIEMVFYIWQSGGLVEQIQAALLSAAQRGVKCRILLDSAGSVNFFHSTQPTLMRNAGIEVVEALQVNILRAFLRRMDLRQHRKVILIDNRIAYTGSMNMVDPRHFKQESGVGQWIDLMVRTEGPVATTMGIIYSQDWEMETGQRRLPPAPDVNIMPFEQESGHTIQVIASGPGYPEDMIHQALLTAVYSARQQLIMTTPYFVPSDDLLHAICTAAQRGVDVNIIVPYKNDSMMVGWACKAFFSELLAAGAHIYLFK…
147466 (JGI)	Dictyostelium purpureum	PLD1 ortholog	MSSNLARIFKSRSFNFQFQKNLNNNLTIYEKVKSSWRRASKALTQIEETTKGNNVTMFFTGDEMFSEMWNKIRNAKETVLVETYTIEPDIIGNRTIELLKEAQERGVKVSFAYDAIGSSSLSDFDIYEMKIKGAEIFQFNPIKLVPNLPYTLRNHRKIMVIDSKYGFCGGMNISGKYASSSFEGGKDYFRDTHCMIEGPAVEKLSEVFYNSIKDRSKKTNQVTSYFKSIHGYPVGSYIKSGAVGAALNAYDELEGSQNKEKSTNELENIYQSRNASISDLDSNYNYIEYSNLYDDEDESSFDTSLYSLANIEKSQIEKQKMDQLDLTEDDYDIDDDDFKEFVTFTNDFQSLHNLNNLNNYILDDSNLGNLEKLNNMDSKANTGNPNPPPNSIFPLIKSV…
BAI30183.1 (EBI)	Escherichia coli O103_H2 12009 / EHEC	PLD1 ortholog	MTTVYTLVSWLAILGYWLLIAGVTLRILMKRRAVPSAMAWLLIIYILPLVGIIAYLAVGELHLGKRRAERARAMWPSTAKWLNDLKACKHIFAEENSSVAAPLFKLCERRQGIAGVKGNQLQLMTESDDVMQALIRDIQLARHNIEMVFYIWQPGGMADQVAESLMAAARRGIHCRLMLDSAGSVAFFRSPWPELMRNAGIEVVEALKVNLMRVFLRRMDLRQHRKMIMIDNYIAYTGSMNMVDPRYFKQDAGVGQWIDLMARMEGPIATAMGIIYSCDWEIETGKRILPPPPDVNIMPFEQASGHTIHTIASGPGFPEDLIHQALLTAAYSAREYLIMTTPYFVPSDDLLHAICTAAQRGVDVSIILPRKNDSMLVGWASRAFFTELLAAGVKIYQFE…
BAI35502.1 {EMBL:AP010960} (Genome Reviews)	Escherichia coli O111_H- 11128 / EHEC	PLD1 ortholog	MTTVYTLVSWLAILGYWLLIAGVTLRILMKRRAVPSAMAWLLIIYILPLVGIIAYLAVGELHLGKRRAERARAMWPSTAKWLNDLKACKHIFAEENSSVAAPLFKLCERRQGIAGVKGNQLQLMTESDDVMQALIRDIQLARHNIEMVFYIWQPGGMADQVAESLMAAARRGIHCRLMLDSAGSVAFFRSPWPELMRNAGIEVVEALKVNLMRVFLRRMDLRQHRKMIMIDNYIAYTGSMNMVDPRYFKQDAGVGQWIDLMARMEGPIATAMGIIYSCDWEIETGKRILPPPPDVNIMPFEQASGHTIHTIASGPGFPEDLIHQALLTAAYSAREYLIMTTPYFVPSDDLLHAICTAAQRGVDVSIILPRKNDSMLVGWASRAFFTELLAAGVKIYQFE…
ABV20793.1 {EMBL:CP000800} (Genome Reviews)	Escherichia coli O139_H28 E24377A / ETEC	PLD1 ortholog	MTTVYTLVSWLAILGYWLLIAGVTLRILMKRRAVPSAMAWLLIIYILPLVGIIAYLAVGELHLGKRRAERARAMWPSTAKWLNDLKACKHIFAEENSSVAAPLFKLCERRQGIAGVKGNQLQLMTESDDVMQALIRDIQLARHNIEMVFYIWQPGGMADQVAESLMAAARRGIHCRLMLDSAGSVAFFRSPWPELMRNAGIEVVEALKVNLMRVFLRRMDLRQHRKMIMIDNYIAYTGSMNMVDPRYFKQDAGVGQWIDLMARMEGPIATAMGIIYSCDWEIETGKRILPPPPDVNIMPFEQASGHTIHTIASGPGFPEDLIHQALLTAAYSAREYLIMTTPYFVPSDDLLHAICTAAQRGVDVSIILPRKNDSMLVGWASRAFFTELLAAGVKIYQFE…
CAS08923.1 {EMBL:FM180568} (Genome Reviews)	Escherichia coli O127_H6 E2348/69 / EPEC	PLD1 ortholog	MTTVYTLVSWLAILGYWLLIAGVTLRILMKRRAVPSAMAWLLIIYILPLVGIIAYLAVGELHLGKRRAERARAMWPSTAKWLNDLKACKHIFAEENSSVAAPLFKLCERRQGIAGVKGNQLQLMTESDDVMQALIRDIQLARHNIEMVFYIWQPGGMADQVAESLMAAARRGIHCRLMLDSAGSVAFFRSPWPELMRNAGIEVVEALKVNLMRVFLRRMDLRQHRKMIMIDNYIAYTGSMNMVDPRYFKQDAGVGQWIDLMARMEGPIATAMGIIYSCDWEIETGKRILPPPPDVNIMPFEQASGHTIHTIASGPGFPEDLIHQALLTAAYSAREYLIMTTPYFVPSDDLLHAICTAAQRGVDVSIILPRKNDSMLVGWASRAFFTELLAAGVKIYQFE…
CBG34123.1 (EBI)	Escherichia coli O44_H18 042 / EAEC	PLD1 ortholog	MTTVYTLVSWLAILGYWLLIAGVTLRILMKRRAVPSAMAWLLIIYILPLVGIIAYLAVGELHLGKRRAERARAMWPSTAKWLNDLKACKHIFAEENSSVAAPLFKLCERRQGIAGVKGNQLQLMTESDDVMQALIRDIQLARHNIEMVFYIWQPGGMADQVAESLMAAARRGIHCRLMLDSAGSVAFFRSPWPELMRNAGIEVVEALKVNLMRVFLRRMDLRQHRKMIMIDNYIAYTGSMNMVDPRYFKQDAGVGQWIDLMARMEGPIATAMGIIYSCDWEIETGKRILPPPPDVNIMPFEQASGHTIHTIASGPGFPEDLIHQALLTAAYSAREYLIMTTPYFVPSDDLLHAICTAAQRGVDVSIILPRKNDSMLVGWASRAFFTELLAAGVKIYQFE…
CAR02642.1 {EMBL:CU928161} (Genome Reviews)	Escherichia coli O45_K1 S88 / ExPEC	PLD1 ortholog	MTTVYTLVSWLAILGYWLLIAGVTLRILMKRRAVPSAMAWLLIIYILPLVGIIAYLAVGELHLGKRRAERARAMWPSTAKWLNDLKACKHIFAEENSSVAAPLFKLCERRQGIAGVKGNQLQLMTESDDVMQALIRDIQLARHNIEMVFYIWQPGGMADQVAESLMAAARRGIHCRLMLDSAGSVAFFRSPWPELMRNAGIEVVEALKVNLMRVFLRRMDLRQHRKMIMIDNYIAYTGSMNMVDPRYFKQDAGVGQWIDLMARMEGPIATAMGIIYSCDWEIETGKRILPPPPDVNIMPFEQASGHTIHTIASGPGFPEDLIHQALLTAAYSAREYLIMTTPYFVPSDDLLHAICTAAQRGVDVSIILPRKNDSMLVGWASRAFFTELLAAGVKIYQFE…
CAU97204.1 {EMBL:CU928145} (Genome Reviews)	Escherichia coli 55989 / EAEC	PLD1 ortholog	MTTVYTLVSWLAILGYWLLIAGVTLRILMKRRAVPSAMAWLLIIYILPLVGIIAYLAVGELHLGKRRAERARAMWPSTAKWLNDLKACKHIFAEENSSVAAPLFKLCERRQGIAGVKGNQLQLMTESDDVMQALIRDIQLARHNIEMVFYIWQPGGMADQVAESLMAAARRGIHCRLMLDSAGSVAFFRSPWPELMRNAGIEVVEALKVNLMRVFLRRMDLRQHRKMIMIDNYIAYTGSMNMVDPRYFKQDAGVGQWIDLMARMEGPIATAMGIIYSCDWEIETGKRILPPPPDVNIMPFEQASGHTIHTIASGPGFPEDLIHQALLTAAYSAREYLIMTTPYFVPSDDLLHAICTAAQRGVDVSIILPRKNDSMLVGWASRAFFTELLAAGVKIYQFE…
AAG56104.1 {EMBL:AE005174} (Genome Reviews)	Escherichia coli O157_H7	PLD1 ortholog	MTTVYTLVSWLAILGYWLLIAGVTLRILMKRRAVPSAMAWLLIIYILPLVGIIAYLAVGELHLGKRRAERARAMWPSTAKWLNDLKACKHIFAEENSSVAAPLFKLCERRQGIAGVKGNQLQLMTESDDVMQALIRDIQLARHNIEMVFYIWQPGGMADQVAESLMAAARRGIHCRLMLDSAGSVAFFHSPWPELMRNAGIEVVEALKVNLMRVFLRRMDLRQHRKMIMIDNYIAYTGSMNMVDPRYFKQDAGVGQWIDLMARMEGPIATAMGIIYSCDWEIETGKRILPPPPDVNIMPFEQASGHTIHTIASGPGFPEDLIHQALLTAAYSAREYLIMTTPYFVPSDDLLHAICTAAQRGVDVSIILPRKNDSMLVGWASRAFFTELLAAGVKVYQFE…
ACI38568.1 {EMBL:CP001164} (Genome Reviews)	Escherichia coli O157_H7 EC4115 / EHEC	PLD1 ortholog	MTTVYTLVSWLAILGYWLLIAGVTLRILMKRRAVPSAMAWLLIIYILPLVGIIAYLAVGELHLGKRRAERARAMWPSTAKWLNDLKACKHIFAEENSSVAAPLFKLCERRQGIAGVKGNQLQLMTESDDVMQALIRDIQLARHNIEMVFYIWQPGGMADQVAESLMAAARRGIHCRLMLDSAGSVAFFHSPWPELMRNAGIEVVEALKVNLMRVFLRRMDLRQHRKMIMIDNYIAYTGSMNMVDPRYFKQDAGVGQWIDLMARMEGPIATAMGIIYSCDWEIETGKRILPPPPDVNIMPFEQASGHTIHTIASGPGFPEDLIHQALLTAAYSAREYLIMTTPYFVPSDDLLHAICTAAQRGVDVSIILPRKNDSMLVGWASRAFFTELLAAGVKVYQFE…
ACT71480.1 {EMBL:CP001368} (Genome Reviews)	Escherichia coli O157_H7 TW14359 / EHEC	PLD1 ortholog	MTTVYTLVSWLAILGYWLLIAGVTLRILMKRRAVPSAMAWLLIIYILPLVGIIAYLAVGELHLGKRRAERARAMWPSTAKWLNDLKACKHIFAEENSSVAAPLFKLCERRQGIAGVKGNQLQLMTESDDVMQALIRDIQLARHNIEMVFYIWQPGGMADQVAESLMAAARRGIHCRLMLDSAGSVAFFHSPWPELMRNAGIEVVEALKVNLMRVFLRRMDLRQHRKMIMIDNYIAYTGSMNMVDPRYFKQDAGVGQWIDLMARMEGPIATAMGIIYSCDWEIETGKRILPPPPDVNIMPFEQASGHTIHTIASGPGFPEDLIHQALLTAAYSAREYLIMTTPYFVPSDDLLHAICTAAQRGVDVSIILPRKNDSMLVGWASRAFFTELLAAGVKVYQFE…
CAR17716.1 {EMBL:CU928164} (Genome Reviews)	Escherichia coli O7_K1 IAI39 / ExPEC	PLD1 ortholog	MTTVYTLVSWLAILGYWLLIAGVTLRILMKRRAVPSAMAWLLIIYILPLVGIIAYLAVGELHLGKRRAERARAMWPSTAKWLNDLKACKHIFAEENSSVAAPLFKLCERRQGIAGVKGNQLQLMTESDDVMQALIRDIQLARHNIEMVFYIWQPGGMADQVAESLMAAARRGIHCRLMLDSAGSVAFFRSPWPELMRNAGIEVVEALKVNLMRVFLRRMDLRQHRKMIMIDNYIAYTGSMNMVDPRYFKQDAGVGQWIDLMARMEGPIATAMGIIYSCDWEIETGKRILPPPPDVNIMPFEQASGHTIHTIASGPGFPEDLIHQALLTAAYSAREYLIMTTPYFVPSDDLLHAICTAAQRGVDVSIILPRKNDSMLVGWASRAFFTELLAAGVKIYQFE…
CAR07600.1 {EMBL:CU928162} (Genome Reviews)	Escherichia coli O81 ED1a	PLD1 ortholog	MTTVYTLVSWLAILGYWLLIAGVTLRILMKRRAVPSAMAWLLIIYILPLVGIIAYLAVGELHLGKRRAERARAMWPSTAKWLNDLKACKHIFAEENSSVAAPLFKLCERRQGIAGVKGNQLQLMTESDDVMQALIRDIQLARHNIEMVFYIWQPGGMADQVAESLMAAARRGIHCRLMLDSAGSVAFFRSPWPELMRNAGIEVVEALKVNLMRVFLRRMDLRQHRKMIMIDNYIAYTGSMNMVDPRYFKQDAGVGQWIDLMARMEGPIATAMGIIYSCDWEIETGKRILPPPPDVNIMPFEQASGHTIHTIASGPGFPEDLIHQALLTAAYSAREYLIMTTPYFVPSDDLLHAICTAAQRGVDVSIILPRKNDSMLVGWASRAFFTELLAAGVKIYQFE…
CAQ98127.1 {EMBL:CU928160} (Genome Reviews)	Escherichia coli O8 IAI1	PLD1 ortholog	MTTVYTLVSWLAILGYWLLIAGVTLRILMKRRAVPSAMAWLLIIYILPLVGIIAYLAVGELHLGKRRAERARAMWPSTAKWLNDLKACKHIFAEENSSVAAPLFKLCERRQGIAGVKGNQLQLMTESDDVMQALIRDIQLARHNIEMVFYIWQPGGMADQVAESLMAAARRGIHCRLMLDSAGSVAFFRSPWPELMRNAGIEVVEALKVNLMRVFLRRMDLRQHRKMIMIDNYIAYTGSMNMVDPRYFKQDAGVGQWIDLMARMEGPIATAMGIIYSCDWEIETGKRILPPPPDVNIMPFEQASGHTIHTIASGPGFPEDLIHQALLTAAYSAREYLIMTTPYFVPSDDLLHAICTAAQRGVDVSIILPRKNDSMLVGWASRAFFTELLAAGVKIYQFE…
ADN46083.1 {EMBL:CP001671} (Genome Reviews)	Escherichia coli OR_K5_H- ABU 83972	PLD1 ortholog	MTTVYTLVSWLAILGYWLLIAGVTLRILMKRRAVPSAMAWLLIIYILPLVGIIAYLAVGELHLGKRRAERARAMWPSTAKWLNDLKACKHIFAEENSSVAAPLFKLCERRQGIAGVKGNQLQLMTESDDVMQALIRDIQLARHNIEMVFYIWQPGGMADQVAESLMAAARRGIHCRLMLDSAGSVAFFRSPWPELMRNAGIEVVEALKVNLMRVFLRRMDLRQHRKMIMIDNYIAYTGSMNMVDPRYFKQDAGVGQWIDLMARMEGPIATAMGIIYSCDWEIETGKRILPPPPDVNIMPFEQASGHTIHTIASGPGFPEDLIHQALLTAAYSAREYLIMTTPYFVPSDDLLHAICTAAQRGVDVSIILPRKNDSMLVGWASRAFFTELLAAGVKIYQFE…
B21_01233 {UniProtKB/TrEMBL:C5W3E1} (Genome Reviews)	Escherichia coli B / BL21	PLD1 ortholog	MTTVYTLVSWLAILGYWLLIAGVTLRILMKRRAVPSAMAWLLIIYILPLVGIIAYLAVGELHLGKRRAERARAMWPSTAKWLNDLKACKHIFAEENSSVAAPLFKLCERRQGIAGVKGNQLQLMTESDDVMQALIRDIQLARHNIEMVFYIWQPGGMADQVAESLMAAARRGIHCRLMLDSAGSVAFFRSPWPELMRNAGIEVVEALKVNLMRVFLRRMDLRQHRKMIMIDNYIAYTGSMNMVDPRYFKQDAGVGQWIDLMARMEGPIATAMGIIYSCDWEIETGKRILPPPPDVNIMPFEQASGHTIHTIASGPGFPEDLIHQALLTAAYSAREYLIMTTPYFVPSDDLLHAICTAAQRGVDVSIILPRKNDSMLVGWASRAFFTELLAAGVKIYQFE…
ACT29399.1 {EMBL:CP001665} (Genome Reviews)	Escherichia coli B / BL21-DE3	PLD1 ortholog	MTTVYTLVSWLAILGYWLLIAGVTLRILMKRRAVPSAMAWLLIIYILPLVGIIAYLAVGELHLGKRRAERARAMWPSTAKWLNDLKACKHIFAEENSSVAAPLFKLCERRQGIAGVKGNQLQLMTESDDVMQALIRDIQLARHNIEMVFYIWQPGGMADQVAESLMAAARRGIHCRLMLDSAGSVAFFRSPWPELMRNAGIEVVEALKVNLMRVFLRRMDLRQHRKMIMIDNYIAYTGSMNMVDPRYFKQDAGVGQWIDLMARMEGPIATAMGIIYSCDWEIETGKRILPPPPDVNIMPFEQASGHTIHTIASGPGFPEDLIHQALLTAAYSAREYLIMTTPYFVPSDDLLHAICTAAQRGVDVSIILPRKNDSMLVGWASRAFFTELLAAGVKIYQFE…
ACT38900.1 {EMBL:CP000819} (Genome Reviews)	Escherichia coli B / REL606	PLD1 ortholog	MTTVYTLVSWLAILGYWLLIAGVTLRILMKRRAVPSAMAWLLIIYILPLVGIIAYLAVGELHLGKRRAERARAMWPSTAKWLNDLKACKHIFAEENSSVAAPLFKLCERRQGIAGVKGNQLQLMTESDDVMQALIRDIQLARHNIEMVFYIWQPGGMADQVAESLMAAARRGIHCRLMLDSAGSVAFFRSPWPELMRNAGIEVVEALKVNLMRVFLRRMDLRQHRKMIMIDNYIAYTGSMNMVDPRYFKQDAGVGQWIDLMARMEGPIATAMGIIYSCDWEIETGKRILPPPPDVNIMPFEQASGHTIHTIASGPGFPEDLIHQALLTAAYSAREYLIMTTPYFVPSDDLLHAICTAAQRGVDVSIILPRKNDSMLVGWASRAFFTELLAAGVKIYQFE…
ACR62117.1 {EMBL:CP001396} (Genome Reviews)	Escherichia coli K12 / MC4100 / BW2952	PLD1 ortholog	MTTVYTLVSWLAILGYWLLIAGVTLRILMKRRAVPSAMAWLLIIYILPLVGIIAYLAVGELHLGKRRAERARAMWPSTAKWLNDLKACKHIFAEENSSVAAPLFKLCERRQGIAGVKGNQLQLMTESDDVMQALIRDIQLARHNIEMVFYIWQPGGMADQVAESLMAAARRGIHCRLMLDSAGSVAFFRSPWPELMRNAGIEVVEALKVNLMRVFLRRMDLRQHRKMIMIDNYIAYTGSMNMVDPRYFKQDAGVGQWIDLMARMEGPIATAMGIIYSCDWEIETGKRILPPPPDVNIMPFEQASGHTIHTIASGPGFPEDLIHQALLTAAYSAREYLIMTTPYFVPSDDLLHAICTAAQRGVDVSIILPRKNDSMLVGWASRAFFTELLAAGVKIYQFE…
ADD56104.1 (EBI)	Escherichia coli O55_H7 CB9615 / EPEC	PLD1 ortholog	MTTVYTLVSWLAILGYWLLIAGVTLRILMKRRAVPSAMAWLLIIYILPLVGIIAYLAVGELHLGKRRAERARAMWPSTAKWLNDLKACKHIFAEENSSVAAPLFKLCERRQGIAGVKGNQLQLMTESDDVMQALIRDIQLARHNIEMVFYIWQPGGMADQVAESLMAAARRGIHCRLMLDSAGSVAFFRSPWPELMRNAGIEVVEALKVNLMRVFLRRMDLRQHRKMIMIDNYIAYTGSMNMVDPRYFKQDAGVGQWIDLMARMEGPIATAMGIIYSCDWEIETGKRILPPPPDVNIMPFEQASGHTIHTIASGPGFPEDLIHQALLTAAYSAREYLIMTTPYFVPSDDLLHAICTAAQRGVDVSIILPRKNDSMLVGWASRAFFTELLAAGVKVYQFE…
ACX40042.1 {EMBL:CP001637} (Genome Reviews)	Escherichia coli ATCC 33849 / DSM 4235 / NCIB 12045 / K12 / DH1	PLD1 ortholog	MTTVYTLVSWLAILGYWLLIAGVTLRILMKRRAVPSAMAWLLIIYILPLVGIIAYLAVGELHLGKRRAERARAMWPSTAKWLNDLKACKHIFAEENSSVAAPLFKLCERRQGIAGVKGNQLQLMTESDDVMQALIRDIQLARHNIEMVFYIWQPGGMADQVAESLMAAARRGIHCRLMLDSAGSVAFFRSPWPELMRNAGIEVVEALKVNLMRVFLRRMDLRQHRKMIMIDNYIAYTGSMNMVDPRYFKQDAGVGQWIDLMARMEGPIATAMGIIYSCDWEIETGKRILPPPPDVNIMPFEQASGHTIHTIASGPGFPEDLIHQALLTAAYSAREYLIMTTPYFVPSDDLLHAICTAAQRGVDVSIILPRKNDSMLVGWASRAFFTELLAAGVKIYQFE…
ACB02418.1 {EMBL:CP000948} (Genome Reviews)	Escherichia coli K12 / DH10B	PLD1 ortholog	MTTVYTLVSWLAILGYWLLIAGVTLRILMKRRAVPSAMAWLLIIYILPLVGIIAYLAVGELHLGKRRAERARAMWPSTAKWLNDLKACKHIFAEENSSVAAPLFKLCERRQGIAGVKGNQLQLMTESDDVMQALIRDIQLARHNIEMVFYIWQPGGMADQVAESLMAAARRGIHCRLMLDSAGSVAFFRSPWPELMRNAGIEVVEALKVNLMRVFLRRMDLRQHRKMIMIDNYIAYTGSMNMVDPRYFKQDAGVGQWIDLMARMEGPIATAMGIIYSCDWEIETGKRILPPPPDVNIMPFEQASGHTIHTIASGPGFPEDLIHQALLTAAYSAREYLIMTTPYFVPSDDLLHAICTAAQRGVDVSIILPRKNDSMLVGWASRAFFTELLAAGVKIYQFE…
CBJ00854.1 (EBI)	Escherichia coli O78_H11 H10407 / ETEC	PLD1 ortholog	MTTVYTLVSWLAILGYWLLIAGVTLRILMKRRAVPSAMAWLLIIYILPLVGIIAYLAVGELHLGKRRAERARAMWPSTAKWLNDLKACKHIFAEENSSVAAPLFKLCERRQGIAGVKGNQLQLMTESDDVMQALIRDIQLARHNIEMVFYIWQPGGMADQVAESLMAAARRGIHCRLMLDSAGSVAFFRSPWPELMRNAGIEVVEALKVNLMRVFLRRMDLRQHRKMIMIDNYIAYTGSMNMVDPRYFKQDAGVGQWIDLMARMEGPIATAMGIIYSCDWEIETGKRILPPPPDVNIMPFEQASGHTIHTIASGPGFPEDLIHQALLTAAYSAREYLIMTTPYFVPSDDLLHAICTAAQRGVDVSIILPRKNDSMLVGWASRAFFTELLAAGVKIYQFE…
ABV05199.1 {EMBL:CP000802} (Genome Reviews)	Escherichia coli O9_H4 HS	PLD1 ortholog	MKCSWREGNKIELLENGEQYYPAVFKAIGEAQERIILETFIWFEDDVGKQLHAALLAAAQRGVKAEVLLDGYGSPDLSDEFVNELTAAGVVFRYYDPRPRLFGMRTNVFRRMHRKIVVIDARIAFIGGLNYSAEHMSSYGPEAKQDYAVRLEGPIVEDILQFELENLPGQSAARRWWRRHHKAEENRQPGEAQVLLVWRDNEEHRDDIERHYLKMLTQAQREVIIANAYFFPGYRFLHALRKAARRGVRIKLIIQGEPDMPIVRVGARLLYNYLVKGGVQVFEYRRRPLHGKVALMDDHWATVGSSNLDPLSLSLNLEANVIIHDRHFNQTLRDNLNGIIAADCQQVDETMLPKRTWWNLTKSVLAFHFLRHFPALVGWLPAHTPRLTQVDPPAQPTME…
ABJ00663.1 (EBI)	Escherichia coli O1_K1 / APEC	PLD1 ortholog	MTTVYTLVSWLAILGYWLLIAGVTLRILMKRRAVPSAMAWLLIIYILPLVGIIAYLAVGELHLGKRRAERARAMWPSTAKWLNDLKACKHIFAEENSSVAAPLFKLCERRQGIAGVKGNQLQLMTESDDVMQALIRDIQLARHNIEMVFYIWQPGGMADQVAESLMAAARRGIHCRLMLDSAGSVAFFRSPWPELMRNAGIEVVEALKVNLMRVFLRRMDLRQHRKMIMIDNYIAYTGSMNMVDPRYFKQDAGVGQWIDLMARMEGPIATAMGIIYSCDWEIETGKRILPPPPDVNIMPFEQASGHTIHTIASGPGFPEDLIHQALLTAAYSAREYLIMTTPYFVPSDDLLHAICTAAQRGVDVSIILPRKNDSMLVGWASRAFFTELLAAGVKIYQFE…
ADX51205.1 (EBI)	Escherichia coli ATCC 55124 / KO11	PLD1 ortholog	MTTVYTLVSWLAILGYWLLIAGVTLRILMKRRAVPSAMAWLLIIYILPLVGIIAYLAVGELHLGKRRAERARAMWPSTAKWLNDLKACKHIFAEENSSVAAPLFKLCERRQGIAGVKGNQLQLMTESDDVMQALIRDIQLARHNIEMVFYIWQPGGMADQVAESLMAAARRGIHCRLMLDSAGSVAFFRSPWPELMRNAGIEVVEALKVNLMRVFLRRMDLRQHRKMIMIDNYIAYTGSMNMVDPRYFKQDAGVGQWIDLMARMEGPIATAMGIIYSCDWEIETGKRILPPPPDVNIMPFEQASGHTIHTIASGPGFPEDLIHQALLTAAYSAREYLIMTTPYFVPSDDLLHAICTAAQRGVDVSIILPRKNDSMLVGWASRAFFTELLAAGVKIYQFE…
ABG69307.1 {EMBL:CP000247} (Genome Reviews)	Escherichia coli O6_K15_H31 536 / UPEC	PLD1 ortholog	MTTVYTLVSWLAILGYWLLIAGVTLRILMKRRAVPSAMAWLLIIYILPLVGIIAYLAVGELHLGKRRAERARAMWPSTAKWLNDLKACKHIFAEENSSVAAPLFKLCERRQGIAGVKGNQLQLMTESDDVMQALIRDIQLARHNIEMVFYIWQPGGMADQVAESLMAAARRGIHCRLMLDSAGSVAFFRSPWPELMRNAGIEVVEALKVNLMRVFLRRMDLRQHRKMIMIDNYIAYTGSMNMVDPRYFKQDAGVGQWIDLMARMEGPIATAMGIIYSCDWEIETGKRILPPPPDVNIMPFEQASGHTIHTIASGPGFPEDLIHQALLTAAYSAREYLIMTTPYFVPSDDLLHAICTAAQRGVDVSIILPRKNDSMLVGWASRAFFTELLAAGVKIYQFE…
AAN80180.1 {EMBL:AE014075} (Genome Reviews)	Escherichia coli O6_H1 CFT073 / ATCC 700928 / UPEC	PLD1 ortholog	MTTVYTLVSWLAILGYWLLIAGVTLRILMKRRAVPSAMAWLLIIYILPLVGIIAYLAVGELHLGKRRAERARAMWPSTAKWLNDLKACKHIFAEENSSVAAPLFKLCERRQGIAGVKGNQLQLMTESDDVMQALIRDIQLARHNIEMVFYIWQPGGMADQVAESLMAAARRGIHCRLMLDSAGSVAFFRSPWPELMRNAGIEVVEALKVNLMRVFLRRMDLRQHRKMIMIDNYIAYTGSMNMVDPRYFKQDAGVGQWIDLMARMEGPIATAMGIIYSCDWEIETGKRILPPPPDVNIMPFEQASGHTIHTIASGPGFPEDLIHQALLTAAYSAREYLIMTTPYFVPSDDLLHAICTAAQRGVDVSIILPRKNDSMLVGWASRAFFTELLAAGVKIYQFE…
ACA78014.1 {EMBL:CP000946} (Genome Reviews)	Escherichia coli ATCC 8739 / DSM 1576 / Crooks	PLD1 ortholog	MTTVYTLVSWLAILGYWLLIAGVTLRILMKRRAVPSAMAWLLIIYILPLVGIIAYLAVGELHLGKRRAERARAMWPSTAKWLNDLKACKHIFAEENSSVAAPLFKLCERRQGIAGVKGNQLQLMTESDDVMQALIRDIQLARHNIEMVFYIWQPGGMADQVAESLMAAARRGIHCRLMLDSAGSVAFFRSPWPELMRNAGIEVVEALKVNLMRVFLRRMDLRQHRKMIMIDNYIAYTGSMNMVDPRYFKQDAGVGQWIDLMARMEGPIATAMGIIYSCDWEIETGKRILPPPPDVNIMPFEQASGHTIHTIASGPGFPEDLIHQALLTAAYSAREYLIMTTPYFVPSDDLLHAICTAAQRGVDVSIILPRKNDSMLVGWASRAFFTELLAAGVKIYQFE…
AAC74331.1 {EMBL:U00096} (Genome Reviews)	Escherichia coli K12	PLD1 ortholog	MTTVYTLVSWLAILGYWLLIAGVTLRILMKRRAVPSAMAWLLIIYILPLVGIIAYLAVGELHLGKRRAERARAMWPSTAKWLNDLKACKHIFAEENSSVAAPLFKLCERRQGIAGVKGNQLQLMTESDDVMQALIRDIQLARHNIEMVFYIWQPGGMADQVAESLMAAARRGIHCRLMLDSAGSVAFFRSPWPELMRNAGIEVVEALKVNLMRVFLRRMDLRQHRKMIMIDNYIAYTGSMNMVDPRYFKQDAGVGQWIDLMARMEGPIATAMGIIYSCDWEIETGKRILPPPPDVNIMPFEQASGHTIHTIASGPGFPEDLIHQALLTAAYSAREYLIMTTPYFVPSDDLLHAICTAAQRGVDVSIILPRKNDSMLVGWASRAFFTELLAAGVKIYQFE…
CAR12753.1 {EMBL:CU928163} (Genome Reviews)	Escherichia coli O17_K52_H18 UMN026 / ExPEC	PLD1 ortholog	MTTVYTLVSWLAILGYWLLIAGVTLRILMKRRAVPSAMAWLLIIYILPLVGIIAYLAVGELHLGKRRAERARAMWPSTAKWLNDLKACKHIFAEENSSVAAPLFKLCERRQGIAGVKGNQLQLMTESDDVMQALIRDIQLARHNIEMVFYIWQPGGMADQVAESLMAAARRGIHCRLMLDSAGSVAFFRSPWPELMRNAGIEVVEALKVNLMRVFLRRMDLRQHRKMIMIDNYIAYTGSMNMVDPRYFKQDAGVGQWIDLMARMEGPIATAMGIIYSCDWEIETGKRILPPPPDVNIMPFEQASGHTIHTIASGPGFPEDLIHQALLTAAYSAREYLIMTTPYFVPSDDLLHAICTAAQRGVDVSIILPRKNDSMLVGWASRAFFTELLAAGVKIYQFE…
EGR75104.1 (NCBI)	Escherichia coli	PLD1 ortholog	MTTVYTLVSWLAILGYWLLIAGVTLRILMKRRAVPSAMAWLLIIYILPLVGIIAYLAVGELHLGKRRAERARAMWPSTAKWLNDLKACKHIFAEENSSVAAPLFKLCERRQGIAGVKGNQLQLMTESDDVMQALIRDIQLARHNIEMVFYIWQPGGMADQVAESLMAAARRGIHCRLMLDSAGSVAFFRSPWPELMRNAGIEVVEALKVNLMRVFLRRMDLRQHRKMIMIDNYIAYTGSMNMVDPRYFKQDAGVGQWIDLMARMEGPIATAMGIIYSCDWEIETGKRILPPPPDVNIMPFEQASGHTIHTIASGPGFPEDLIHQALLTAAYSAREYLIMTTPYFVPSDDLLHAICTAAQRGVDVSIILPRKNDSMLVGWASRAFFTELLAAGVKIYQFE…
BAI54770.1 (EBI)	Escherichia coli O150_H5 SE15	PLD1 ortholog	MTTVYTLVSWLAILGYWLLIAGVTLRILMKRRAVPSAMAWLLIIYILPLVGIIAYLAVGELHLGKRRAERARAMWPSTAKWLNDLKACKHIFAEENSSVAAPLFKLCERRQGIAGVKGNQLQLMTESDDVMQALIRDIQLARHNIEMVFYIWQPGGMADQVAESLMAAARRGIHCRLMLDSAGSVAFFRSPWPELMRNAGIEVVEALKVNLMRVFLRRMDLRQHRKMIMIDNYIAYTGSMNMVDPRYFKQDAGVGQWIDLMARMEGPIATAMGIIYSCDWEIETGKRILPPPPDVNIMPFEQASGHTIHTIASGPGFPEDLIHQALLTAAYSAREYLIMTTPYFVPSDDLLHAICTAAQRGVDVSIILPRKNDSMLVGWASRAFFTELLAAGVKIYQFE…
BAG76821.1 {EMBL:AP009240} (Genome Reviews)	Escherichia coli SE11	PLD1 ortholog	MTTVYTLVSWLAILGYWLLIAGVTLRILMKRRAVPSAMAWLLIIYILPLVGIIAYLAVGELHLGKRRAERARAMWPSTAKWLNDLKACKHIFAEENSSVAAPLFKLCERRQGIAGVKGNQLQLMTESDDVMQALIRDIQLARHNIEMVFYIWQPGGMADQVAESLMAAARRGIHCRLMLDSAGSVAFFRSPWPELMRNAGIEVVEALKVNLMRVFLRRMDLRQHRKMIMIDNYIAYTGSMNMVDPRYFKQDAGVGQWIDLMARMEGPIATAMGIIYSCDWEIETGKRILPPPPDVNIMPFEQASGHTIHTIASGPGFPEDLIHQALLTAAYSAREYLIMTTPYFVPSDDLLHAICTAAQRGVDVSIILPRKNDSMLVGWASRAFFTELLAAGVKIYQFE…
ACB19274.1 {EMBL:CP000970} (Genome Reviews)	Escherichia coli SMS-3-5 / SECEC	PLD1 ortholog	MTTVYTLVSWLAILGYWLLIAGVTLRILMKRRAVPSAMAWLLIIYILPLVGIIAYLAVGELHLGKRRAERARAMWPSTAKWLNDLKACKHIFAEENSSVAAPLFKLCERRQGIAGVKGNQLQLMTESDDVMQALIRDIQLARHNIEMVFYIWQPGGMADQVAESLMAAARRGIHCRLMLDSAGSVAFFRSPWPELMRNAGIEVVEALKVNLMRVFLRRMDLRQHRKMIMIDNYIAYTGSMNMVDPRYFKQDAGVGQWIDLMARMEGPIATAMGIIYSCDWEIETGKRILPPPPDVNIMPFEQASGHTIHTIASGPGFPEDLIHQALLTAAYSAREYLIMTTPYFVPSDDLLHAICTAAQRGVDVSIILPRKNDSMLVGWASRAFFTELLAAGVKIYQFE…
ADN71534.1 (EBI)	Escherichia coli UM146	PLD1 ortholog	MTTVYTLVSWLAILGYWLLIAGVTLRILMKRRAVPSAMAWLLIIYILPLVGIIAYLAVGELHLGKRRAERARAMWPSTAKWLNDLKACKHIFAEENSSVAAPLFKLCERRQGIAGVKGNQLQLMTESDDVMQALIRDIQLARHNIEMVFYIWQPGGMADQVAESLMAAARRGIHCRLMLDSAGSVAFFRSPWPELMRNAGIEVVEALKVNLMRVFLRRMDLRQHRKMIMIDNYIAYTGSMNMVDPRYFKQDAGVGQWIDLMARMEGPIATAMGIIYSCDWEIETGKRILPPPPDVNIMPFEQASGHTIHTIASGPGFPEDLIHQALLTAAYSAREYLIMTTPYFVPSDDLLHAICTAAQRGVDVSIILPRKNDSMLVGWASRAFFTELLAAGVKIYQFE…
ABE06927.1 {EMBL:CP000243} (Genome Reviews)	Escherichia coli UTI89 / UPEC	PLD1 ortholog	MTTVYTLVSWLAILGYWLLIAGVTLRILMKRRAVPSAMAWLLIIYILPLVGIIAYLAVGELHLGKRRAERARAMWPSTAKWLNDLKACKHIFAEENSSVAAPLFKLCERRQGIAGVKGNQLQLMTESDDVMQALIRDIQLARHNIEMVFYIWQPGGMADQVAESLMAAARRGIHCRLMLDSAGSVAFFRSPWPELMRNAGIEVVEALKVNLMRVFLRRMDLRQHRKMIMIDNYIAYTGSMNMVDPRYFKQDAGVGQWIDLMARMEGPIATAMGIIYSCDWEIETGKRILPPPPDVNIMPFEQASGHTIHTIASGPGFPEDLIHQALLTAAYSAREYLIMTTPYFVPSDDLLHAICTAAQRGVDVSIILPRKNDSMLVGWASRAFFTELLAAGVKIYQFE…
ABP60964.1 {EMBL:CP000653} (Genome Reviews)	Enterobacter sp. 638	PLD1 ortholog	MTTFYTVVSWLVILGYWLLIAGVTLRILMKRRAVPSAMAWLLIIYILPLVGIIAYLSFGELHLGKRRAERARAMWPSTAKWLNDLKSCKHIFAEENSSVASSLFKLCERRQGIAGVKGNQLQLLTTSEDVMQALIRDIQLARHNIEMVFYIWQPGGMADQVAESLMAASRRGIHCRLMLDSAGSVAFFRSPWAGMMRNAGIEVVEALKVNLLRVFLRRMDLRQHRKMIMIDNYIAYTGSMNMVDPRFFKQDSGVGQWIDLMARMEGPVATAMGIVYSCDWEIETGKRILPPPPDANIMPFEQESGHTIHTIASGPGFPEDLIHQALLTAAYSAREYLIMTTPYFVPSDDLLHAICTAAQRGVDVSIIMPRKNDSVLVGWASRAFFTELLAAGVKIYQFE…
AEG98299.1 (EBI)	Enterobacter aerogenes ATCC 13048 / DSM 30053 / JCM 1235 / KCTC 2190 / NBRC 13534 / NCIMB 10102 / NCTC 10006	PLD1 ortholog	MTTFYTVVNWLVILGYWLLIAGVTLRILMKRRAVPSAMAWLLIIYILPLVGIIAYLSFGELHLGKRRAERARAMWPSTAKWLTDLKSCKHIFAQENSPVAESLFKLCERRQGIAGVKGNQLQLLTESDDVMQALIRDIQLSRHNIEMVFYIWQPGGMADQVAESLMAAARRGVHCRLMLDSAGSVAFFRSPWAAMMRNAGIEVVEALKVNLMRVFLRRMDLRQHRKMVMIDNYIAYTGSMNMVDPRYFKQDSGVGQWVDLMARMEGPVATAMGIVYSCDWEIETGKRILPPPPDVNIMPFEEANGHTIHTIASGPGFPEDLIHQALLTAAYAAKEHLIMTTPYFVPSDDLLHAICTAAQRGVEVSIIMPRKNDSLLVGWASRAFFTELLAAGVKIYQFE…
AEN65130.1 (EBI)	Enterobacter asburiae LF7a	PLD1 ortholog	MTTFYTVVSWLVILGYWLVIAGVTLRILMKRRAVPSAMAWLLIIYILPLVGIIAYLSFGELHLGKRRAERARAMWPSTAKWLNDLKACKHIFAEDNSSVASSLFKLCERRQGIAGVKGNQLQLLTTSDDVMQALIRDIQLARHNIEMVFYIWQPGGMADQVAESLMAAARRGIHCRLMLDSAGSVAFFRSPWAAMMRNAGIEVVEALKVNLLRVFLRRMDLRQHRKMILIDNYIAYTGSMNMVDPRFFKQDSGVGQWVDLMARMEGPIATSMGVVYSCDWEIETGKRILPPPPDVNIMPFEEASGHTIHTIASGPGFPEDLIHQALLTAAYSAREYLIMTTPYFVPSDDLLHAICTAAQRGVDVSIIMPRKNDSVLVGWASRAFFTELLAAGVKIYQFE…
ADO48335.1 {EMBL:CP002272} (Genome Reviews)	ENTCS_701347	PLD1 ortholog	MTTFYTVVSWLVIVGYWLLIAGVTLRILMKRRAVPSAMAWLLIIYILPLVGIIAYLSFGELHLGKRRAERARAMWPSTAKWLADLKTCKHIFAEENSQVASSLFKLCERRQGIAGVKGNQLQLLTDSDDVMQALIRDVQLARHNIEMVFYIWQPGGMADQVAESLMAAARRGVHCRLMLDSAGSVAFFRSPWAAMMRNAGIDVVEALKVNLMRVFLRRMDLRQHRKMVMIDNYIAYTGSMNMVDPRFFKQDAGVGQWVDLMARMEGPIATSMGIVYSCDWEIETGKRILPPPPDLNIMPFEEASGHTIHTIASGPGFPEELIHQALLTAVYSAREYLIMTTPYFVPSDDLLHAICTAAQRGVDVSIILPLKNDSMLVGWASRAFFTELLAAGVKIYQFE…
CBA20881.1 (EBI)	Erwinia amylovora CFBP1430	PLD1 ortholog	MTTFYTLISWLLVFGYWLLIAGVTLRILMKRRAVPSAMAWLLIIYILPLVGIIAYLSLGELHLGKRRAERARTMWPSTARWLNELKSSHHIFAKENSDVAQPLFQLCEKRQGIAGVKGNQLQLLTSTDDTLRTLVRDIQLARHNIEMVFYIWLPGGQADNVAEALMAAARRGVHCRLLLDSAGSVDFFRSPWPAMMRNAGVDVVEALRVSLLRVFLRRMDLRQHRKVVLIDNYIAYTGSMNLVDPRYFKQHAGVGQWVDLMARMEGPVATTMGIIYSCDWEIETGKRILPPAPDDNVMPFEQESGHTIQVIASGPGFPEDMIHQALLTAVYSAREQLIMTTPYFVPSDDLLHAICTAAWRGVEVSIIVPRHNDSLLVRWASRAFFDELLAAGVNIYQFE…
CAX59923.1 (EBI)	Erwinia billingiae Eb661	PLD1 ortholog	MTTFYSVLSWLLVFGYWLLIAGVTLRILMKRRAVPSAMAWLLIIYILPLVGIIAYLSFGELHLGKRRAERARTMWPSTARWLNDLKSCHHIFSHENSDVARSLFQLCENRQGIAGVKGNQLQLLTSTDETLKALVRDIQLARHNIEMVFYIWQPGGLADEVAECLMAAARRGVHCRLMLDSAGSVQFFRSPWAAMMRNAGVDVVESLKVSLWRVFLRRMDLRQHRKIVLIDNYIAYTGSMNLVDPRYFKQDAGVGQWIDLMARMEGPVATAMGIIYSCDWEIETGKRILPPPPDGNIMPFEEESGHTIQVIASGPGFPEDLIHQALLTAVYAAREQLIMTTPYFVPSDDLLHAICTAALRGVDVSIIVPRHNDSMLVGWASRAFFAELLAAGVKIYQFE…
CAG75221.1 {EMBL:BX950851} (Genome Reviews)	Erwinia carotovora subsp. atroseptica SCRI1043	PLD1 ortholog	MSTFYTVISWLLVFSYWLLIAGVTLRILMKRRAVPSAMAWLLVIYILPLVGIVAYLSFGELHLGKRRAERASKMWPSTAKWLRELKEYRRIFATENSEVASALFQLCERRQGVGGVKGNQLQLMTTFDDTIKALLRDIELARNNIEMVFYIWQPGGLVEQVTSSLISAARRGVHCRILLDSAGSVQFFRQHHPELMRTAGIEVVEALKVNLFRAFLRRMDLRQHRKIILIDSRIAYTGSMNMVDPRLFKQDAGVGQWIDLMARIEGPVATTLGIIYCCDWEMETGKRLLPPPPDVNVMPFEQESGHTIQVIASGPGYPEEMIHQALLTSVYSARKQLIMTTPYFVPSDDLLHAICTAAQRGVDVSIIVPHKNDSVLVGWASRAFFTELLAAGVKIYQFK…
CAX55439.1 (EBI)	Erwinia pyrifoliae Ep1/96	PLD1 ortholog	MTTFYTVMSWLLVFGYWLLIAGVTLRILMKRRAVPSAMAWLLIIYILPLVGIIAYLSLGELHLGKRRAERARTMWPSTARWLNELKSGHPIFAKENSDVAQPLFQLCEKRQGVAGVKGNQLQLLTSTDDTLRTLVRDIQLARHNIEMVFYIWLPGGHADHVAEALMAAARRGVHCRLLLDSAGSVDFFRSPWPAMMRNAGVDVVEALRVSLLRVFLRRMDLRQHRKVVLIDNYIAYTGSMNLVDPRFFKQHAGVGQWVDLMARMEGPVATTMGIIYACDWEIETGKRILPPPPDDNVMPFEQESGHTIQVIASGPGFPEDMIHQALLTAVYSAREQLIMTTPYFVPSDDLLHAICTAAWRGVEVSIIVPRHNDSLLVRWASRAFFDEMLAAGVKIYQFE…
CAQ89820.1 (EBI)	Escherichia fergusonii ATCC 35469 / DSM 13698 / CDC 0568-73	PLD1 ortholog	MKCSWREGNKIQLLENGEQYYPAVFKAIGEAQERIILETFIWFEDDVGKQLHAALLAAAQRGVKAEVLLDGYGSPDLSDEFVNELTAAGVVFRYYDPRPRLFGMRTNVFRRMHRKIVVIDARIAFIGGLNYSAEHMSSYGPEAKQDYAVRLEGPIVEDILQFELENLPGHSAARRWWRRHHKAEENRQPGEAQVLLVWRDNEEHRDDIERHYLKMLTQARREVIIANAYFFPGYRFLHALRKAARRGVRIKLIIQGEPDMPIVRVGARLLYNYLVKGGVQVFEYRRRPLHGKVALMDDHWATVGSSNLDPLSLSLNLEANVIIHDRNFNQTLRDNLNGIIAADCQQVDESMLPKRTWWNLTKSVLAFHFLRHFPALVGWLPAHTPRLAQVDPPAQPTME…
ACR75676.1 {EMBL:CP001107} (Genome Reviews)	Eubacterium rectale ATCC 33656 / VPI 0990	PLD1 ortholog	MRKILQRLLSKLFIVSTIIIIQMIWWFFLFYTASVASRVFQDLMYVAAILLSLYIVNRRMKMYIKMSWIFLILSVPIVGIPCYFFFGRPELTSKTQKRMARIVEAYAPLRPENELLNETLRQTDMDAYRQSRLITQNQKYPLYAEDCTEYFKSGEEAFESILKDLRSAEKFIFMEYFIIGSGVMLDQILDILKEKVKHGVVVRIIYDDFGSINAIPPHFIKAMESIGIQTRRFNPYKPMLSVIMNDRDHRKILVIDGRVAHTGGYNIADEYINKKIRFGYWKDAGIRVEGECVNSFTTMFLEMWNYINKDNAVHDEYLNPHNTFSQSEESGFVQPFCDSPLEHDDVGENLYVSIISRAKKYVYIFTPYLILGTELSHAMISAVRSGVDVRIVVPKIPDK…
ACB61499.1 {EMBL:CP001022} (Genome Reviews)	Exiguobacterium sibiricum DSM 17290 / JCM 13490 / 255-15	PLD1 ortholog	MLRRVQLLMTLLLTVSLIGFLSYYWSVYMVGWLSIVIILVVLSVFVIILLENRNPERTLVWALVMMALPVVGVFVYFTFGQNYRRKKMFRLKAMLDEESYIKYRTQFDHGIHNQVFQHGHYTKVVKLIDSISRLPISYNSHTKVLTNGQEKFPLLLAEIRQAEHHIHLEYYIVRDDELALELQEALIERAKAGVEIRFLYDAVGCFSTDKSYFKKMELAGIEVRPFFPVVLPFISSKSNYRNHRKIVVIDGTVAFTGGINVGDEYMGKDKMFGFWRDTHLLVRGEAVSELQLIFLQDWYYMTGERLFTPYYMKPLEVMEESTGGVQIIASGPDEPHETMKSLYFGLITEARSSVYIASPYLIPDEDLMTALKTAAMSGIDVRILLPSFPDHKVVFYASR…
ACQ71662.1 {EMBL:CP001615} (Genome Reviews)	Exiguobacterium sp. ATCC BAA-1283 / AT1b	PLD1 ortholog	MLRRIQVLFSLILLAGLIAILSYYWSSQVIGLFSILVFLTTFSILLVILLENRNPQRTLIWAIVMIGFPVIGLFAYFVFGQNYRRKRMFKEKAMLDEETYLAYRQKAMTLSPSLMFAHDDYEKLMHLTSSLNQLPVSSNTYTQILTNGREKFSKLLPALKGASRHIHLEYYIFREDRISREIQRILIEKAKAGVEVRFLYDAVGSIHTSGTFFEEMKQAGVQVQAFFPVVLPLVSSKTNYRNHRKIVVIDGTEAFTGGLNVGDEYLGEHSKFGFWRDTHLYVRGEGVSELQLIFLQDWYYMTGERLFTPFYLEPLETVRSASGGVQIVASGPDEPYETMKSIYFSLINAAKKSVYISSPYLIPDEDIMSALKTASLSGIDVRIVLPSYPDHKIVFYASR…
EFE27612.1 (EBI)	Filifactor alocis ATCC 35896 / D40 B5	PLD1 ortholog	MDFFSGFGLLYVITIWFTIIIVFLENREPSKTALWIIVLAFLPGIGFLLYLLFGENVRSKQYIRAQKVAENFLESGELKDVVKFERLVDEQRKLAESEMIFQYEDQKVIRLILNAGGLPVTKNNHVTLFKEGVEKFHHLLEDIERAEKHIHIEYFIIKNSEIGRKIRDALIRKAQQGVEVRLIYDDVGCRNLYQNPEFFRGMREAGCEISSYFLEKFPYIYRNINRRDHRKVVIIDGKVGYIGGINIGDEYIHKSKKFGFWRDTHLRIEGEAVYSLQLTFLLAWYMLTEEKIQTVDLFPEFENQSDENKSDRSVVQIATSEASTPQETIYQAYFSGIGSAEETICIQTPYFVPDEALLTALKTALLSGVKVKIMFPSFPDHFVVYHASHSYLEEVMELG…
BAG08870.1 {EMBL:AP008971} (Genome Reviews)	Finegoldia magna ATCC 29328	PLD1 ortholog	MKKLFKFLTSRIMLLAIVFIIQISLLVYLILSFQRNFVYVYTLNIIISFAFTIMVVNTDVNPSFKLGWLIPIWIFPLFGAVFYLFFRRNRFVRAQQRRMDTISSTFNNHILSNGNVIDELEGDSKSIATYINTTAHAPVFSKTSSKYLKNGEVFFEYLMEDLKNAKDYIFLEFFIIEEGYMFNNILEVLEQKVKEGVDVRILYDDFGCMTKLSRRYYNKLEKKGIKVQVFNPIRVLPMPRHNNRDHRKIIVIDGKVAYTGGFNLADEYMNKIQKFGYWKDTGIRVTGDGVWSFTIMFLSIWELYDDNELDYKYYFEKTVPDVSENEGYCQPYTDSPLDDVPVGKGAYMQLVSRSRKYFYITTPYLIPSDDMIDSLRDAALSGVDVRIMTPGIPDKKLVY…
AFC87576.1 (EBI)	Frateuria aurantia ATCC 33424 / DSM 6220 / NBRC 3245 / NCIMB 13370	PLD1 ortholog	MTPAGPGAGPYLSRTAVPVPASVRAFRRGPGLWLLLLLVLLLQGCALSPAKVEQARRQLLPYPATTPPCLQADHCASPSPLLSLARQAALRSTAEAPVNAVTLLDHGDEALAARLNLIRGAHASIDVQTFIWSEDDVGKLMLDALIQAARRGVQVRILADQMFSFNDPQLLDRLARTDPHLQIRLYNPTFHKARTSPLEFAAAIGCCFVRFNQRMHNKVMIVDRVAGITGGRNYEDRYFDLDPAFDYVDRDVLVGGPAAQAMSDSFEQFWQHPRSVPSIALRDVNALIRHDQAPFPSWQPPVYRQPQAIARIRLESADPAWLRTRLIAPSLLTGKVSFLSDLPAKTGHPGKRHALAFTRRIMQMIGQAHYEVIMQTPYLVVSRRSRKVFTHLHAQDDPP…
AEB27837.1 (EBI)	Francisella cf. novicida Fx1	PLD1 ortholog	MEKFLSSLIYILEANTILFICQIFTIFIVLKLIVDKRSASNILAWILAILFIPYFAIPFFFIFQRKDKRKLWQKGAMSIEPEPIANTSLSESEHKGLPINVIKTFINLELPTLTQKNTFEIYTNGTDSFKAFIQAIESAKQSIYIQTYIIKNDITSKLVISALEKKAAEGIEIKMMIDSLGSFYVYRHNKRIFKNLRKLGAKVVFFMPVISNPMRNYINYRNHRKIFIFDNKIAFSGGMNIGDEYMSPTAHDGMWGDLLFKIQGQSLVYFIKIFCSDWHFATSEELNPKIENTIQEECFTQVVPSGPDMQKNQLYSGLITAINSAQKRLWIITPYLIPSHDLLQAILLAKCRGIDVKVITPKNSDHKIINRARSSYIRDLLECNIDVYFTKNMLHAKAV…
AEE26213.1 (EBI)	Francisella cf. novicida 3523	PLD1 ortholog	MEKFLSNLIYILEANTILFVCQIFTIFIVLKLIVDKRSASNILAWILAILFIPYVAIPFFFIFQRKDKRKLWQKGAMSIQERQPFTNAIITQDRYKELPINVIKTFVNLELPTLTQKNTFEIYTNGTESFKAFIQAILSAKETIYIQTYIIKNDITSKLVIKALEKRAAEGVEIKIMIDSLGSFYVYRHNKRIFRNLRKLGAKVVFFMPIISNPLRNYINYRNHRKIFIFDNKIVFSGGMNIGDEYMSPSVHDGMWSDLLFKIEGQSLVYFLKIFCSDWYFATSEELNPKIENTIQDECFTQVVPSGPDMQKNQLYSGLITAINSAQKRLWIITPYLIPSLDLLQAILLAKYRGIDVKVITPKNSDHKIINRARSSYIRDLLECNIEVYFTKNMLHAKA…
CAL08506.1 (EBI)	Francisella tularensis subsp. tularensis FSC 198	PLD1 ortholog	MRILFTILAFFGYSYGLAHGITKTIVHNYPENISKSFQISNNNYAPLQISKLIQSAKKNIDIEVFYIDIKKDSVLDKMIIQPLAAKANQGIKVRILVDDKFYSQYSNNKASCDYLNSIKNITCKPTKEFQEAVMHSKMISIDGKSFYIGSHNFDWITFELNHELGVIVKNDKINAAKLEKSFNDDWNFTNKSKKLTDNNLNTYSLHDQGNQAIVTVTPDIDKKGYPKSNLKTFISLIKSAKSSIVIQAMIVSGIDPYMNDKNWDEFTKALSDANKRNVYVKIMFSNWMFTKSSYKDSNDWLQKLIHQSNQNHLKIKYTSLPHTKQCVPFSEVDHAKYAIFDGTIAWVSTSNIQKSYFYAAKNYSYIADDKDLSRQLTDVFEQLWDSKYAHTYSQPVGII…
ADA78179.1 {EMBL:CP001633} (Genome Reviews)	Francisella tularensis subsp. tularensis NE061598	PLD1 ortholog	MRILFTILAFFGYSYGLAHGITKTIVHNYPENISKSFQISNNNYAPLQISKLIQSAKKNIDIEVFYIDIKKDSVLDKMIIQPLAAKANQGIKVRILVDDKFYSQYSNNKASCDYLNSIKNITCKPTKEFQEAVMHSKMISIDGKSFYIGSHNFDWITFELNHELGVIVKNDKINAAKLEKSFNDDWNFTNKSKKLTDNNLNTYSLHDQGNQAIVTVTPDIDKKGYPKSNLKTFISLIKSAKSSIVIQAMIVSGIDPYMNDKNWDEFTKALSDANKRNVYVKIMFSNWMFTKSSYKDSNDWLQKLIHQSNQNHLKIKYTSLPHTKQCVPFSEVDHAKYAIFDGTIAWVSTSNIQKSYFYAAKNYSYIADDKDLSRQLTDVFEQLWDSKYAHTYSQPVGII…
ABU61747.1 {EMBL:CP000803} (Genome Reviews)	Francisella tularensis subsp. holarctica FTNF002-00 / FTA	PLD1 ortholog	MEKFLSSLIYILEANTILFICQIFTIFIVLKLIVDKRSASNILAWILAILFIPYFAIPFFFIFQRKDKRKLWQKGAMSIEPEPIANTSLSESEHKGLPINVIKTFINLELPTLTQKNTFEIYTNGTDSFKAFIQAIESAKQSIYIQTYIIKNDITSKLVISALEKKAAEGIEIKMMIDSLGSFYVYRHNKRIFKNLRKLGAKVVFFMPVISNPMRNYINYRNHRKIFIFDNKIAFSGGMNIGDEYMSPTAHDGMWGDLLFKIQGQSLVYFLKIFCSDWHFATSEELNPKIENTIQEECFTQVVPSGPDMQKNQLYSGLITAINSAQKRLWIITPYLIPSLDLLQAILLAKCRGIDVKVITPKNSDHKIINRARSSYIRDLLEYNIDVYFTKNMLHAKAV…
CAJ79643.1 (EBI)	Francisella tularensis subsp. holarctica LVS	PLD1 ortholog	MEKFLSSLIYILEANTILFICQIFTIFIVLKLIVDKRSASNILAWILAILFIPYFAIPFFFIFQRKDKRKLWQKGAMSIEPEPIANTSLSESEHKGLPINVIKTFINLELPTLTQKNTFEIYTNGTDSFKAFIQAIESAKQSIYIQTYIIKNDITSKLVISALEKKAAEGIEIKMMIDSLGSFYVYRHNKRIFKNLRKLGAKVVFFMPVISNPMRNYINYRNHRKIFIFDNKIAFSGGMNIGDEYMSPTAHDGMWGDLLFKIQGQSLVYFLKIFCSDWHFATSEELNPKIENTIQEECFTQVVPSGPDMQKNQLYSGLITAINSAQKRLWIITPYLIPSLDLLQAILLAKCRGIDVKVITPKNSDHKIINRARSSYIRDLLEYNIDVYFTKNMLHAKAV…
ABK89764.1 (EBI)	Francisella tularensis subsp. novicida U112	PLD1 ortholog	MEKFLSSLIYILEANTILFICQIFTIFIVLKLIVDKRSASNILAWILAILFIPYFAIPFFFIFQRKDKRKLWQKGAMSIEPEPIANTSLSESEHKGLPINVIKTFINLELPTLTQKNTFEIYTNGTDSFKAFIQAIESAKQSIYIQTYIIKNDITSKLVISALEKKAAEGIEIKMMIDSLGSFYVYRHNKRIFKNLRKLGAKVVFFMPVISNPMRNYINYRNHRKIFIFDNKIAFSGGMNIGNEYMSPTAHDGMWGDLLFKIQGQSLVYFLKIFCSDWHFATSEELNPKIENTIQEECFTQVVPSGPDMQKNQLYSGLITAINSAQKRLWIITPYLIPSLDLLQAILLAKCRGIDVKVITPKNSDHKIINRARSSYIRDLLECNIDVYFTKNMLHAKAV…
ABI83043.1 {EMBL:CP000437} (Genome Reviews)	Francisella tularensis subsp. holarctica OSU18	PLD1 ortholog	MEKFLSSLIYILEANTILFICQIFTIFIVLKLIVDKRSASNILAWILAILFIPYFAIPFFFIFQRKDKRKLWQKGAMSIEPEPIANTSLSESEHKGLPINVIKTFINLELPTLTQKNTFEIYTNGTDSFKAFIQAIESAKQSIYIQTYIIKNDITSKLVISALEKKAAEGIEIKMMIDSLGSFYVYRHNKRIFKNLRKLGAKVVFFMPVISNPMRNYINYRNHRKIFIFDNKIAFSGGMNIGDEYMSPTAHDGMWGDLLFKIQGQSLVYFLKIFCSDWHFATSEELNPKIENTIQEECFTQVVPSGPDMQKNQLYSGLITAINSAQKRLWIITPYLIPSLDLLQAILLAKCRGIDVKVITPKNSDHKIINRARSSYIRDLLEYNIDVYFTKNMLHAKAV…
CAG45123.1 (EBI)	Francisella tularensis subsp. tularensis SCHU S4 / Schu 4	PLD1 ortholog	MRILFTILAFFGYSYGLAHGITKTIVHNYPENISKSFQISNNNYAPLQISKLIQSAKKNIDIEVFYIDIKKDSVLDKMIIQPLAAKANQGIKVRILVDDKFYSQYSNNKASCDYLNSIKNITCKPTKEFQEAVMHSKMISIDGKSFYIGSHNFDWITFELNHELGVIVKNDKINAAKLEKSFNDDWNFTNKSKKLTDNNLNTYSLHDQGNQAIVTVTPDIDKKGYPKSNLKTFISLIKSAKSSIVIQAMIVSGIDPYMNDKNWDEFTKALSDANKRNVYVKIMFSNWMFTKSSYKDSNDWLQKLIHQSNQNHLKIKYTSLPHTKQCVPFSEVDHAKYAIFDGTIAWVSTSNIQKSYFYAAKNYSYIADDKDLSRQLTDVFEQLWDSKYAHTYSQPVGII…
ABO47281.1 {EMBL:CP000608} (Genome Reviews)	Francisella tularensis subsp. tularensis WY96-3418	PLD1 ortholog	MRILFTILAFFGYSYGLAHGITKTIVHNYPENISKSFQISNNNYAPLQISKLIQSAKKNIDIEVFYIDIKKDSVLDKMIIQPLAAKANQGIKVRILVDDKFYSQYSNNKASCDYLNSIKNITCKPTKEFQEAVMHSKMISIDGKSFYIGSHNFDWITFELNHELGVIVKNDKINAAKLEKSFNDDWNFTNKSKKLTDNNLNTYSLHDQGNQAIVTVTPDIDKKGYPKSNLKTFISLIKSAKSSIVIQAMIVSGIDPYMNDKNWDEFTKALSDATKRNVYVKIMFSNWMFTKSSYKDSNDWLQKLIHQSNQNHLKIKYTSLPHTKQCVPFSEVDHAKYAIFDGTIAWVSTSNIQKSYFYAAKNYSYIADDKDLSRQLTDVFEQLWDSKYAHTYSQPVGII…
ACH39801.1 {EMBL:CP001124} (Genome Reviews)	Geobacter bemidjiensis Bem / ATCC BAA-1014 / DSM 16622	PLD1 ortholog	MIRMRRKRKQLLFQTKKFFDFFRRNTEAVSFAGNRATLFRYGSDFFPALFDAIPKATTSICLEFYTVADDETGRLMADALMAAAARGVRVYLLYDYIGCFDTPAAFFKRLSKGGVCCRAFNPPPFRKGIAWFDKRDHRKLAVMDGWRVFTGGMNIANVYSGLGKKRTKWRDVGLKIEGEVGLELLRLFQETWTGECGTPPIGCDPGPPPDIVGDANVMVINGGPHHERSFIRSAFRLAIAGASESVTIASPYFVPGPRVIRSLLRAAGRGVRVRLLLPHKSDVPLVRLVSRTYYAQLLRNGIEICEMNSAVLHAKVLLIDGNWTMVGSANMDLRSFHRNYELNVVVDSQIFGAQVEQMLEFDLAGARRIVLHEHERRGWSIRFLERLFSPVAWFL
BAD75105.1 (EBI)	Geobacillus kaustophilus HTA426	PLD1 ortholog	MRNTSRVAILVVIVGALLALTNGFWEGKLLGLFSVLMSCSVIFIALVISLENRKPAQTIAWLAVLGSFPIVGFLFYLLFGRNYWQQRRYKKKADFDEAVLLKFQEPSPIAVERLPMAPHQRPLLRLAYRIGQHPVSLASQTAVLTNGEETFSSIFAELEKAEHHIHLEYYIVRHDEIGQQLKRVLMEKARQGVRVRFLYDAVGSWKLSNAYIEELRAAGVEMIPFSPVRLPFLSNQINFRNHRKIIVIDGGVGFVGGLNIGDEYLGKNKYFGFWRDTHLLIRGEAVRTLQLIFLQDWYYMTGERLLTPDYLSPPLIVEEGQGGVQLIAGGPDQKWEVIKQLYFAMITSAKRSIWVASPYFVPDEDILTALKVAALSGIDVRLLAPKRPDKKIVFYASRS…
ACD97160.1 {EMBL:CP001089} (Genome Reviews)	Geobacter lovleyi ATCC BAA-1151 / DSM 17278 / SZ	PLD1 ortholog	MPLRRHQERFPRLIRHLRHHGTALLPMPIGAGQVTLLPDGPRFFEALFNDLKTARQLICLEYYRIRADLTGQRFADLLIEAAARGVKVFLIYDALGCHVTPDSYFERLQTAGVSCLAFNPISLSRLHWFDRRNHRKLALIDNRVAYLGGLNISDAYAGLTDEQLRFRDVGFSLGGAALTALLELFTETWQMEQGERPALPASGTVSCSPDDTEVTLISGGPHQRRSTIRTAFRVAMASSCHELLIANPYFVPGPRILRSLLRAARRGVKVKLLLPARNDVPVVQVVSRSYYEVLLKAGIEIYELERQLLHAKLMLIDGIQTVIGSANLDQRSFHRNFEINAIVRSQPFGSQVRNLFEQDFAGSKRITLDEHARRGFGLRLLELLLKPICWFL
ADP75707.1 (EBI)	Geobacillus sp. Y4.1MC1	PLD1 ortholog	MRNTLRVIIFVLVVAVFLFLTNDYWEGRLLGVLSILISCSVIFIAFVISLENRRPAHTIAWLVVLGSFPVLGFFFYLMFGKNYRKQRLFQKKAMLDEQTFLKFQTHHQWDVEQLAIAEHQRPLLQLAHRIGKSPVSLATETKVLTNGQETFSTIFEELKKATHHIHLEYYIVRHDGVGQQLKAILVEKAKSGVHVRFLYDAVGSWKLSKTYIQELRDAGVEMIPFSPVRLPFLNNKINFRNHRKIIVIDGTVGFVGGLNIGDEYLGKDKYFGFWRDTHLWIRGEAVRTLQLIFLQDWYYMTGKTLLTPEYLSPQLVHYDGQGGVQLIAGGPDQKWEVIKHLYFAMITSAQRSIWIASPYFVPDEDILTALKVAALSGIDVRILAPRRPDKKIVFYASRS…
ACX68136.1 (EBI)	Geobacillus sp. Y412MC10	PLD1 ortholog	MDMRKGIEAVLITALLFAFYYFGMHYFGKTTGTVIGIFSTLTVVSIGFMIFMENRHPSSTMAWILLLALVPIVGLVFYFLFGQNYFKRRKYDKKARKDGLVYTSEVLRKNTPDVSCFKPEVQQLLQLSTRLARTPISFSSDTKVLTDGEETFAALIAELEQAAHHIHMEYYIYRPDAIGTQIQEILIRKARQGIAVRFMVDAVGSLQLPPSFLQEMRDAGVQVAVFGSPKTIFFTSRVNYRNHRKIVVIDGSVGFVGGLNVGDEYLSRSKAFGFWRDTHMLVRGEAVRTLQVVFLQDWQYMTGEQPNEPIYYSPDLLENRSGAVQIIASGPDNERRALKNIFFSMIVSARKSVWLATPYFIPDEDILTALRVAALSGLDVRILFPSKPDKWLPFLASHS…
AAR33814.1 {EMBL:AE017180} (Genome Reviews)	Geobacter sulfurreducens ATCC 51573 / DSM 12127 / PCA	PLD1 ortholog	MSIVRRKMIMGTPRAPRFLRVFRRNAEAAHSRGNRVKLFTSGADFFPAMLGAFAEARHHIHAEFYIVRDDATGAAFAEALLAAAARGVEVSLIYDYIGCFDTPSAYFRRLEQGGVRCLAFNPPPFKGGIAWFDKRDHRKMAVVDGETAFTGGVNVGDEYSGFGFPHERWRDVGIRIDGPAVIDLSRLFRGFWLAEKGSSSPAWHQERLPVAAVGDADVMVISDGPYHARSFIRNAFRIAMAGAGESIRIMNPYFVPGPRVVRSLLRAVRRGVRVQIILPAKNDVPIVRLVSRSYYTPLLREGIELFERQGPVLHAKVMLIDDAWGVVGSANLDQRSFHRNYEVNTIVASHEFGSQVAEMFAEDLAGSRRVVLEEHEQRGWHVRLLERLCGSVSWFL
ACT17472.1 {EMBL:CP001661} (Genome Reviews)	Geobacter sp. M21	PLD1 ortholog	MTSIRRKRKQLLFQTKKFFDFFRRNTEAVSFAGNRATLYRYGSDFFPALFDAIPKATTSICLEFYTVADDETGRLMADALLAAAARGVRVYLLYDYIGCFDTPAAFFKRLSKGGVCCRAFNPPPFRKGLAWFDKRDHRKLAVIDGWCVFTGGMNIANVYSGLGKKRTKWRDVGLRIEGEVGLELLRLFQETWTGECGAPPIGCDPGPPPDIVGDANVMVINGGPHHKRSFIRSAFRLAIAGASESVTIASPYFVPGPRVIRSLLRAAGRGVRVRLLLPHKSDVPLVRLVSRTYYAQLLKNGIEICEMNSAVLHAKVLLIDGNWTMVGSANMDLRSFHRNYELNVVVDSQIFGAQVEQMLEFDLAGARRIVLHEHERRGWSVRFLERLFSPVSWFL
ACX78254.1 {EMBL:CP001794} (Genome Reviews)	Geobacillus sp. Y412MC61	PLD1 ortholog	MRNTSRVAILVVIVGALLALTNGFWEGKLLGLFSVLMSCSVIFIALVISLENRKPAQTIAWLAVLGSFPIVGFLFYLLFGRNYWQQRRYKKKADFDEAVLLKFQEPSPIAVERLPMAPHQRPLLRLAYRIGQHPVSLASQTAVLTNGEETFSSIFAELEKAEHHIHLEYYIVRHDEIGQQLKRVLMEKARQGVRVRFLYDAVGSWKLSNAYIEELRAAGVEMIPFSPVRLPFLSNQINFRNHRKIIVIDGGVGFVGGLNIGDEYLGKNKYFGFWRDTHLLIRGEAVRTLQLIFLQDWYYMTGERLLTPDYLSPPLIVEEGQGGVQLIAGGPDQKWEVIKQLYFAMITSAKQSIWVASPYFVPDEDILTALKVAALSGIDVRLLAPKRPDKKIVFYASRS…
ABO66080.1 {EMBL:CP000557} (Genome Reviews)	Geobacillus thermodenitrificans NG80-2	PLD1 ortholog	MRNTSRVAILIVIVGVLLTLTHDYWGGKLLGIFSVLISCSVVFIAFVISLENRKPAQTIAWLAVLGSFPFLGFLFYLLFGRNYWQQRRFKKKAESDEAVLLKFQEPSPIAIERLPMAPHQRPLLHLAYRIGQHPVSLASQTAVLTNGEETFAAIFDELEKAQHHIHLEYYIVRHDEIGQKLKHVLMEKACQGVHVRFLYDAVGSWKLSNAYIEELRAAGVEMIPFSPVRLPFLSNQINFRNHRKIIVIDGGVGFVGGLNIGDEYLGKDEYFGFWRDTHLLIRGEAVRTLQLIFLQDWYYMTGERLLTPEYLSPPLIVEEGQGGVQLIAGGPDQKWEVIKQLYFAMITSAKRSIWVASPYFVPDEDILTALKVAALSGIDVRLLAPKRPDKKIVFYASRS…
ABQ25143.1 {EMBL:CP000698} (Genome Reviews)	Geobacter uraniireducens Rf4	PLD1 ortholog	MTLLRRKRKYLAFRSPRFFNLFRRNTEAFSTRGNRVELFKQGGEFFPAMFQAIHQAERTVCLEFYIIRDDATGRAFADTLLAAAARGVMVYLLYDYIGCFDTPGSFFRRLEKGGVACCPFNPPPFRKGIAWFDKRDHRKIAVIDGKTAFTGGLNIGDEYAGHGENAHRWRDVGIRIEGPAVQELQRLFRESWHSEKRKVPEGCADNYQLSDPPGADEVFIVNGGPHHNRSFIRSAFRMAIAGASDSITIANPYFIPGPRVTRSLLRAAGRGVQVRLIFPAKSDVPLVKLVSRTYYAPLLRSGIEIFEREGTMLHAKVMLIDECWSVIGSANLDQRSFHRNYEVNVIVDSLEFGKQVAEMLAVDLAGSRRIMLAEHEKRGWYVRFLERLCSPVSWFL
AAW59868.1 (EBI)	Gluconobacter oxydans 621H	PLD1 ortholog	MTHWTVFHIFMQILRWTLPLLVTVHALVHKRDTASCTGWIGICWIAPVLGTVLYLMFGINRVRRRAQKMVNRHLWEGRDPLAQYRQTVDGDLAPLSKMLGRLTERPLMRGNSITCLHDGDNAYPVMLEAIGQAKKSVILCSYIFRDDEVGQRFAEALVAAKRRGVEVRVLVDGIGSGYFRCGIERRLRREGVACARFMHSVWPWRMPFINLRNHRKILVVDGTIGFMGGLNIGEENMLRLRTKLPVADTHFRLQGPIVHQLAVAFAWDWSFTTGEELEGERYLPEPSPVGDVPMRIVTSGPDTDLEKIEYGMLQAFALARTHIWVMTPYFLPDDRFSTELILAALRGVVIDIVVPRSSNHALIDHARDANLRPFLDAGCRVWMADPPFNHSKLMVVDDE…
AEH37485.1 (EBI)	Halopiger xanaduensis DSM 18323 / JCM 14033 / SH-6	PLD1 ortholog	MRTGVRRRVAFAVLAALIVSASGFGAVVVASGTGMTTFGFADSKESIQADSDRVCPSGAALESEAELQPQPGPSPRIVGLYPNPTTHRNVGEYVVLEFPTETRVDNWTLTDGHTTASLPNETVTGRVAASVDPNVTEALTDESVLGLEGSIRLAADGDRLELRNGTRSVDAVRYERAPAAERWYRSASADTSDDEPSEGRWWPRDATCLGPSSTEVDDATVFVLPDAPDVPRETLREADERLLLAGYTVTSDAVADELVAAAERGVDVSVLFESGPVGGTPAATEPVLERLEAAGVDVRVIGGEGARYRYHHPKYAVVDDSVLVTSENWKPSGIGGESSRGWGVRLEDPALAADLATVFRADFDGWDTQTGAAFRENATFVTDEGEDEDRPSDGATAFP…
ACQ68631.1 {EMBL:CP001277} (Genome Reviews)	Hamiltonella defensa subsp. Acyrthosiphon pisum 5AT	PLD1 ortholog	MNTFYTFISSIVLFGYWLLIAGITLRILIKRRGVPSAMAWLLVIYIFPLVGIIAYLSFGELNLGKARALRAKALWPLTTNALNQSKDARQLFFPPHSAVAAPLFQLCELRQGIGAMKAHQLELLTTNEQTLKRLIRDIQQARHDIKMVFYIWQVGGWVDDIAEALMAAARRGVNCRLMLDSAGSRAFFRSQYPAMMLNAGIHLVEALKVNVLRMFFRRMDLRQHRKIVLIDNYIVYTGSMNMVDTSHHTKKKNKVGPWVDLMARMEGSIATAIGMVYACDWQMETSKHILPEFSRHNIDLKEHDKTAGPLQVIASGPGFPEDIIHQALLTAVYSAREQLIMTTPYFVPSEDLLHAICTASQRGVEVIIILPYRSNSMIVSWASRAFFADLLKAKVKIYQ…
BAM13020.1 (EBI)	Helicobacter cinaedi PAGU611	PLD1 ortholog	MQAKMAKILRKCKNYVFVGIIHTFLLTSFAFSAPNDTLYILPYEQKQALNTLQGALRNAKREIKISIYSFTNNDIAKILRDVAKRGVSVEIIFDKESNMENKSSVIGYLAKYNNISVCLLSGVKARNGKYYGIMHQKMAIIDDEILVLGSANWSRNAFENNFEALLFSFEPNLVQKANNAFAKMKQNCLGF
CBY83682.1 (EBI)	Helicobacter felis ATCC 49179 / NCTC 12436 / CS1	PLD1 ortholog	MKLPYFLALFALFEAALAHSVYFLPKQNKEAENALLTGIENAKSTIDIALYSFTYKDLAKALRQASKRGVVVTLILDTSQNADNPQSVLTTLAKLYRVKVCLLSGLKSKRYNRYTQQYIGLMHNKMMIIDKTLLFTGSANWSTNSFHNNYETISVDDDPHILQQANDAFKDMTQKCPGFL
CAL61889.1 {EMBL:CU207211} (Genome Reviews)	Herminiimonas arsenicoxydans	PLD1 ortholog	MRHFLAIRPLIKLLFVALCFSLSACASLPEVHYLKTSLQPQDSATIQTASGINLSKQKTESLLTQKLRSAKVDLPELAALEEAATGSPLIAGNKLTLLSDGPQTMSAMIAAIRNARDHINLETYIFGDEGLGEEFADLLIQKQHEGVQVNVIYDSIGSIKSKPEFFQRLRDGGINLLEYNPVNPFKRMISWRLNNRDHRKILIVDGMIAFTGGINITDDYSSGSLFRSRTRNRSNLGWRDTHIQVEGPAVASFQWLFMQTWVSQKTDDLAARKYFPPLKPVGDKIVRVIASTPDGDYEIYKAYILAMQEAKISIHITNSYFVPDVQMIEALTKAAQRGLDVKIVFPGVSDTGLVMHAGRSFYSQLLASGVRIFELQASVLHAKTAVIDGYWSTVGSTNL…
AAV82284.1 (EBI)	Idiomarina loihiensis ATCC BAA-735 / DSM 15497 / L2-TR	PLD1 ortholog	MTPLLPACPDNQFQLLENAHRALIERVRLIRQARHHIALQYYLWRPDSSGLTLLKELLDAVERGVRVDLLLDDLHSKPLEPLLRDLSSRANFNIRLFNPFKHRRWRWLNWLTDFKRMNRRMHNKSMLVDAEVGIVGGRNVGNEYFGTHAGQLFSDLDVIAKGKIVKTLLDDWRQYWNCTLSVAVNAISSSDKPRLFNDIWKGYQKQPELRDLHQFVLSDEHLTDTPQSDAETWYQATATVVSDDPLKALPDSKPSRLVTQQLTQTLGLAKQSIVLVSPYFVPTPTGVKELENLSEQGVKVRVLTNSLAVTDVPAVHAGYQRHRRRLLLSGVKLFELKRTEEKPLRKDVRPYFRRSASSLHAKTVTVDSEKVFVGSFNFDPRSAQINTESGLLIESAEMA…
ABR88718.1 {EMBL:CP000269} (Genome Reviews)	Janthinobacterium sp. Marseille	PLD1 ortholog	MHFLRDQLLPRLPLALLCLTLSACASLPDVQYLKTSLQPQDSATIQTAQGGTLSKEKTESLLARRLRSDNVALPELAALEEAATGSPLIAGNKLTLLNDGPDTLRAMIAAIRTAKDHINLETYIFNEDAIGTEFADLLMQKQRDGVQVNIIYDSIGSLSTPPEFFQKLRDSGINLLEFSPVNPFKRALSTRLNNRDHRKILVVDGRVAFTGGINISSDYSSKSLFRSSKKKDDELGWRDTHIQVEGPAVASFQWLFMQTWVSQKTDSLATRNYFPPLTRMGDKVVRVIGSEPGGNYEVYKAYVLAMQEAKVSIHVTNAYFVPDVQLVKALTDAARRGVDVKMVFPGMSDVGLIMHAGRSYYSELLAAGVRVFELQASVLHAKTAVIDGYWSTVGSTNLD…
ACV26733.1 (EBI)	Kangiella koreensis DSM 16069 / KCTC 12182 / SW-125	PLD1 ortholog	MKSTSCEKKCAPNKGEISTSPSVNSFQLFTEGDDLYSSMLTAITGAKEAIRLESYIFSDDSIGSQFCEALAERARAGIKVRVHIDAAGSLFWFSRKMQHQLRSNYVELHWFHRWSWHKPWRYNRRNHRKLLVVDNHVAFLGGFNIHKENSQAMYGDLRWRDTHISIRGPLVEVASQLFDSFWQRRLYWLPEQEQEQQGGRLLHNHTRTCRHRLRCIYSGAFANAKKYIYLTTPYFVPDSYTLEQLRKAAERGVDVRLLLPRKSDVRITSWAAHHVYASLFAFGVRVYEYLPRVLHAKTVVIDDDWIIVGTANLDYRSLFINYEINLEATDRKLAAELKEQFLQDLSQSEFILSRNWERRGLKSRCLELLAIILKRWL
ABS05765.1 {EMBL:CP000750} (Genome Reviews)	Kineococcus radiotolerans ATCC BAA-149 / DSM 14245 / SRS30216	PLD1 ortholog	MDWLPDWAPSITAPALALLVVDLVVRLTAIAVVPVNRRPSSALAWLLAIFFIPYLGVLAFLLIGNPKLPRARRRKQREINELILSSTKGMDLVSSDHPWPPWLSGVVELNRTLGSMPLVGGNQARLEGEYDEAIRAMARTVDGAREYVHVEFYIMTRDPTSEPFFAALERAVERGVKVRLLLDHLGSLRYPGYRRTIRSLDDMGVEWHPMLPVQLHRLKYQRPDLRNHRKLLVVDGEVAWLGSQNVLDRSYNKRSNVRRGLQWQDLMVRLEGPVVAGVEAMFITDWYSETDELLQTERPEVSPVGSPGRLECQVVPSGPGFDGENNLKLFNSLLYAAQRRISITSPYFVPDESMLSAITTAAERGVDVELFVSEYGDQFFVHYAECSYYEDLLRAGVRI…
ACI07826.1 {EMBL:CP000964} (Genome Reviews)	Klebsiella pneumoniae 342	PLD1 ortholog	MTTFYTVVNWLVILGYWLLIAGVTLRILMKRRAVPSAMAWLLIIYILPLVGIIAYLSFGELHLGKRRAERARAMWPSTAKWLNDLKACKHIFAEDNSPVAESLFKLCERRQGIGGVKGNQLQLLTESDDVMQALIRDIQLARHNIEMVFYIWQPGGMADSVAESLMAAARRGVHCRLMLDSAGSVAFFRSPWAAMMRNAGIEVVEALKVNLMRVFLRRMDLRQHRKMVMIDNYIAYTGSMNMVDPRYFKQDSGVGQWIDLMARMEGPVATSMGIVYSCDWEIETGKRILPPPPDVNIMPFEEASGHTIHTIASGPGFPEDLIHQALLTAAYAAKEHLIMTTPYFVPSDDLLHAICTAAQRGVDVSIILPRKNDSLLVGWASRAFFTELLAAGVKIYQFE…
ABR77618.1 {EMBL:CP000647} (Genome Reviews)	Klebsiella pneumoniae subsp. pneumoniae ATCC 700721 / MGH 78578	PLD1 ortholog	MTTFYTVVNWLVILGYWLLIAGVTLRILMKRRAVPSAMAWLLIIYILPLVGIIAYLSFGELHLGKRRAERARAMWPSTAKWLNDLKACKHIFAEDNSPVAESLFKLCERRQGIGGVKGNQLQLLTESDDVMQALIRDIQLARHNIEMVFYIWQPGGMADSVAESLMAAARRGVHCRLMLDSAGSVAFFRSPWAAMMRNAGIEVVEALKVNLMRVFLRRMDLRQHRKMVMIDNYIAYTGSMNMVDPRYFKQDSGVGQWIDLMARMEGPVATSMGIVYSCDWEIETGKRILPPPPDVNIMPFEEASGHTIHTIASGPGFPEDLIHQALLTAAYAAKEHLIMTTPYFVPSDDLLHAICTAAQRGVDVSIILPRKNDSLLVGWASRAFFTELLAAGVKIYQFE…
AEW61882.1 (EBI)	Klebsiella pneumoniae subsp. pneumoniae HS11286	PLD1 ortholog	MTTFYTVVNWLVILGYWLLIAGVTLRILMKRRAVPSAMAWLLIIYILPLVGIIAYLSFGELHLGKRRAERARAMWPSTAKWLNDLKACKHIFAEDNSPVAESLFKLCERRQGIGGVKGNQLQLLTESDDVMQALIRDIQLARHNIEMVFYIWQPGGMADSVAESLMAAARRGVHCRLMLDSAGSVAFFRSPWAAMMRNAGIEVVEALKVNLMRVFLRRMDLRQHRKMVMIDNYIAYTGSMNMVDPRYFKQDSGVGQWIDLMARMEGPVATSMGIVYSCDWEIETGKRILPPPPDVNIMPFEEASGHTIHTIASGPGFPEDLIHQALLTAAYAAKEHLIMTTPYFVPSDDLLHAICTAAQRGVDVSIILPRKNDSLLVGWASRAFFTELLAAGVKIYQFE…
ADC57892.1 {EMBL:CP001891} (Genome Reviews)	Klebsiella variicola At-22	PLD1 ortholog	MTTFYTVVNWLVILGYWLLIAGVTLRILMKRRAVPSAMAWLLIIYILPLVGIIAYLSFGELHLGKRRAERARAMWPSTAKWLNDLKACKHIFAEDNSPVAESLFKLCERRQGIGGVKGNQLQLLTESDDVMQALIRDIQLARHNIEMVFYIWQPGGMADSVAESLMAAARRGVHCRLMLDSAGSVAFFRSPWAAMMRNAGIEVVEALKVNLMRVFLRRMDLRQHRKMVMIDNYIAYTGSMNMVDPRYFKQDSGVGQWIDLMARMEGPVATSMGIVYSCDWEIETGKRILPPPPDVNIMPFEEASGHTIHTIASGPGFPEDLIHQALLTAAYAAKEHLIMTTPYFVPSDDLLHAICTAAQRGVDVSIILPRKNDSLLVGWASRAFFTELLAAGVKIYQFE…
ADZ06305.1 (EBI)	Lactobacillus acidophilus 30SC	PLD1 ortholog	MIWWHDFIRIVFITNTILAFYIVFHRKRSVSTTWAWLIILLILPVVGITLYAFFGRGISQENIFAINKQKHIGLHNVQESITEAPKHVSPSDTSSAGEIAIRFFNQDDESPLTKNNNVELYTEGETFFHDMLKDIVRAKETINIEFYTFYSDNIGNRVLQLLIKKAQQGVKVRVIYDAWGSMGATKAWFDQLRDAGGEVLPFITSKNMITRYRINYHLHRKIVVIDGKISWTGGFNIGDQYLGKKKKFGHWRDSQVRIVGSASLLLQERFVMDWNASVKEADQIIRFNSTLFPDLDETNIHQGDIATQIVSDGPDRYTPYMRNGMMRLMLLARKRLWIQTPYLIPDDAVFAAWQTIAASGVDVRIMIPCKPDHPFIYRATQWYANELTRCGVKIYIYED…
AAV43069.1 (EBI)	Lactobacillus acidophilus ATCC 700396 / NCK56 / N2 / NCFM	PLD1 ortholog	MILTWDIIRRILEVLWVINIALAVWTVFRSRRSVVATWAWMLVLTILPGIGFILYLFFGRQLSHDEIFAIQEEQRKTRNHYLRQQKKMLEEHDLLPQKERVPRARMLTELNLNNDDAILTFDNKVKVYTDGPELFDQMIEDIRNAKESVSLEFYTFYADHLGNRVLAALEEAASNGAKVRIIYDVSGSRGTKPAFFDHLRELGGEAQPFISTSKKHWFTTPRLNYHLHRKLVIIDHKIGYIGGFNIGDQYVNQSKKFGHWRDTHLRVIGQSPILMEVRFAMDWNTSTRRTNLEQFKLSELKSFTIKRKDLSSIDNVAMQIVSSGPDNQHYGIRRGYEGIIAGAKEYVYIQTPYLIPEDAILESLIIAANSGVDVRIMIPCMPDHPFVYRATEYYAKYLV…
ADQ58138.1 (EBI)	Lactobacillus amylovorus GRL 1112	PLD1 ortholog	MIWWHDFIRIIFITNTILAFYIVFHRKRSVSTTWAWLIILLILPVVGITLYAFFGRGISQENIFAINKQKHIGLHNVQESITEAPKHVSPSDTSSAGEIAIRFFNQDDESPLTKNNNVELYTEGETFFHDMLKDIVRAKETINIEFYTFYSDNIGNRVLQLLIKKAQQGVKVRVIYDAWGSMGATKAWFDQLRDAGGEVLPFITSKNMITRYRINYHLHRKIVVIDGKISWTGGFNIGDQYLGKKKKFGHWRDSQVRIVGSASLLLQERFVMDWNASVKEADQIIRFNSTLFPDLDETNIHQGDIATQIVSDGPDRYTPYMRNGMMRLMLLARKRLWIQTPYLIPDDAVFAAWQTIAASGVDVRIMIPCKPDHPFIYRATQWYANELTRCGVKIYIYED…
ABJ65336.1 (EBI)	Lactobacillus brevis ATCC 367 / JCM 1170	PLD1 ortholog	MNVNYMLIFEIIVVVNAALAFLTVFREKRDIAATWAWMLVLVLLPVVGFIAYAFIGRKLPKGRMFRLQRQVAVQLDERLSQQRAEIGNQIMPADQVSHSVVNMVNMFMETDHAFLARKNRVRVITDGHDLFHLMMEDIENAHSSIHIEFYTFYNDQIGNDILDLLVKKAKAGVEVRVIYDPWGSMGTWKSFFKPLIAVGGHVEAFLGTRSAVIDFRLNFRDHRKIVTIDGQVGYVGGFNIGDQYLGRKAKFGYWRDTHLRIVGSGVFALQARFMLDWNATDRDHPFKDDQIEHKYFPLTKVKGETSLQIVSSGPDSDLQQIKMGYMRLIQTAEKRLWIQTPYLIPDDSVLDSLRIAAMAGIDVRIMIPDKPDHAFVYRATQYYARQLADDGVKIYFYHN…
ABJ70242.1 (EBI)	Lactobacillus casei ATCC 334	PLD1 ortholog	MSLITWLILIILVLNTFGAIFTVLREVRDISTTWAWLLVLIFLPIVGFGFYLFAGRGLSTKKLQRIQHEYESGVKAFVSLQKHENARNKLLPPTDYTPAAKALTAFFLNTAQAPVLAHNQVQLYTDGEKKFAALFRDIEAAKDYIYVEYYTIYNDELGNQFQQLLIKKAKEGVVVKVLYDAWGSMGATAKWWRRLTDVGGQAESYFSSKHPITDFRLNYRDHRKIVVIDDHVGYIGGFNVGDQYVSRKPKFGYWRDTHLRIIGNTIYALKIRFTMDWNATVSKKDEIAYSVEQDSADSVTADSLTAGATPIQIVASGPDRPTQQIKLGYTKLITSATKSVWIQSPYLVPDDTVIDALVSAAMSGIDVRIMIPDMPDHPFIFRATQYYANYLTRAGVKIY…
CAQ66769.1 {EMBL:FM177140} (Genome Reviews)	Lactobacillus casei BL23	PLD1 ortholog	MSLITWLILIILVLNTFGAIFTVLREVRDISTTWAWLLVLIFLPIVGFGFYLFAGRGLSTKKLQRIQHEYESGVKAFVSLQKHENARNKLLPPTDYTPAAKALTAFFLNTAQAPVLAHNQVQLYTDGEKKFAALFRDIEAAKDYIYVEYYTIYNDELGNQFQQLLIKKAKEGVVVKVLYDAWGSMGATAKWWRRLTDVGGQAESYFSSKHPITDFRLNYRDHRKIVVIDDHVGYIGGFNVGDQYVSRKPKFGYWRDTHLRIIGNTIYALKIRFTMDWNATVSKKDEIAYSVEQDSADSVTADSLTAGATPIQIVASGPDRPTQQIKLGYTKLITSATKSVWIQSPYLVPDDTVIDALVSAAMSGIDVRIMIPDMPDHPFIFRATQYYANYLTRAGVKIY…
AEA57165.1 (EBI)	Lactobacillus casei BD-II	PLD1 ortholog	MVLNTFGAIFTVLREVRDISTTWAWLLVLIFLPIVGFGFYLFAGRGLSTKKLQRIQHEYESGVKAFVSLQKHENARNKLLPPTDYTPAAKALTAFFLNTAQAPVLAHNQVQLYTDGEKKFAALFRDIEAAKDYIYVEYYTIYNDELGNQFQQLLIKKAKEGVVVKVLYDAWGSMGATAKWWRRLTDVGGQAESYFSSKHPITDFRLNYRDHRKIVVIDDHVGYIGGFNVGDQYVSRKPKFGYWRDTHLRIIGNTIYALKIRFTMDWNATVSKKDEIAYSVEQDSADSVTADSLTAGATPIQIVASGPDRPTQQIKLGYTKLITSATKSVWIQSPYLVPDDTVIDALVSAAMSGIDVRIMIPDMPDHPFIFRATQYYANYLTRAGVKIYHYEHGFMHAKT…
CBL49552.1 {EMBL:FN692037} (Genome Reviews)	Lactobacillus crispatus ST1	PLD1 ortholog	MIWWHDFVRIIIITNTILAFYVVFHRRRSVSTTWAWLIILLVLPVVGITLYAFFGRGISQENIFAINKQKHIGLRNVQKSIAKAPKNTSPSDTSKAGNIAINFFNHQQEAPLTKNNQVKLYTEGETFFHDMLKDMVRAKEIINVEFYTFYSDNIGNRVLQLLIKKAKQGVKVRVIYDAWGSMGATKAWFDQLRAAGGEVLPFVTSRNMITRYRINYHLHRKIVVIDGRISWTGGFNIGDQYLGKKKKFGHWRDSQVRIVGSASLLLQERFVMDWNASITNNQQLIRFNSTLFPDLDEKNIHEGDVATQIISDGPDRYAPYMRNGMMRLMLLARKRLWIQTPYLIPDDAVFATWQTIASSGVDVRIMIPCKPDHPFIYRATQWYANELTRLGVKIYIYED…
CAI97014.1 (EBI)	Lactobacillus delbrueckii subsp. bulgaricus ATCC 11842 / DSM 20081	PLD1 ortholog	MTAISWIDIWHIIFFANAILALWTVFHRKRSVAASWAWLIVLIILPVVGFIIYGFVGRGISQEKLFAINRQKHNGLSNVQKMITEAPAKIDQSDTSPSAHILIKYLDKDQESPITKNNKLKLYTDGHDKFRDLFADIRQAKSSINVEYYTIYNDAIGNEFLKLLIQKAREGVQVRVLYDAWGSFGASKSWFNQLTEAGGDVLPFITSRNMISRNRINYHLHRKIVVIDGVTSWTGGFNVGDQYLGRKKKFGYWRDTHLRLVGSASLLLQERFVMDWNASAVKEEELISFDEKLFPDLDENDISKGDMAVQVVSDGPDNDEPYMRNGLVRLMMLARKRVWIQTPYLIPDEAMIAAWQILASSGVDLRIMIPCMPDHPFIYRATQWYANQLVKIGVKVYTY…
ABJ57829.1 (EBI)	Lactobacillus delbrueckii subsp. bulgaricus ATCC BAA-365	PLD1 ortholog	MTAISWIDIWHIIFFANAILALWTVFHRKRSVAASWAWLIVLIILPVVGFIIYGFVGRGISQEKLFAINRQKHIGLSNVQKMITEAPAKIDQSDTSPSAHILIKYLDKDQESPITKNNKLKLYTDGHDKFRDLFADIRQAKSSINVEYYTIYNDAIGNEFLKLLIQKAREGVQVRVLYDAWGSFGASKSWFNQLTEAGGDVLPFITSRNIISRNRINYHLHRKIVVIDGVTSWTGGFNVGDQYLGRKKKFGYWRDTHLRLVGSASLLLQERFVMDWNASAVKEEELISFDEKLFPDLDENDISKGDMAVQVVSDGPDNDEPYMRNGLVRLMMLARKRVWIQTPYLIPDEAMIAAWQILASSGVDLRIMIPCMPDHPFIYRATQWYANQLVKIGVKVYTY…
ADQ60200.1 {EMBL:CP002341} (Genome Reviews)	Lactobacillus delbrueckii subsp. bulgaricus ND02	PLD1 ortholog	MTAISWIDIWHIIFFANAILALWTVFHRKRSVAASWAWLIVFIILPVVGFIIYGFVGRGISQENLFAINRQKHIGLSNVQKMITEAPAKIDQNDTSPSAHILIKYLDKNQESPITKNNKLKLYTDGHDKFRDLFADIRQAKSSINVEYYTIYNDAIGNEFLKLLIQKAKEGVQVRVLYDAWGSFGASKSWFNQLTEAGGDVLPFITSRNMISRNRINYHLHRKIVVIDGVTSWTGGFNVGDQYLGRKKKFGYWRDTHLRLVGSASLLLQERFVMDWNASAVKEEELISFDEKLFPDLDENDISKGDMAVQVVSDGPDNDEPYMRNGLVRLMMLARKRVWIQTPYLIPDEAMIAAWQILASSGVDLRIMIPCMPDHPFIYRATQWYANQLVKIGVKVYTY…
BAG26758.1 {EMBL:AP008937} (Genome Reviews)	Lactobacillus fermentum NBRC 3956 / LMG 18251	PLD1 ortholog	MITWDTIRYVIETIWLINLALAFWTVFRERRDIASTWAWLLVLSFLPVVGFVAYLFVGRKLSHDQIFTIQDEQRRILEQYKHQQQRLLEAQKLLPKEEQSRRDQMMANLLLNTDNALLTFGNQVHLFTDGHAKFDQLIKDIDQAKRHIHVEYYTFAADQLGHRVLAALERAAERGVEVRVLYDLSGSRGTTYRFFSHLEELGGQAQAFISSAKARFNTPRLNYHLHRKLVIIDGDLGYIGGFNIGDQYLGESPKFGYWRDSHLRVEGTAVLMMQARFIMDWNTTCRRTKKERMDLAGDYVNVRTTRLKNPDRSMVPMQIVSSGPDNDNRAIRRGYQGIISSARHYVYIQTPYLIPDDAILESLVVAAKSGIDVRIMIPPMPDHPFVYRATEYFAHYLVS…
ADJ40704.1 {EMBL:CP002033} (Genome Reviews)	Lactobacillus fermentum CECT 5716	PLD1 ortholog	MGLTWDLIRWALLVIVIINEVAALVTVFREKRDIAATWAWLMVLMIPVIGFIIYAFLGRKLPQKRLERISSPTAQHLYDAFEEQRTAFVEMPRPEDSLVQTYRRTIMLFQSIDESFLSEDNQVEIFTTGITFFNRLLTDIEQAKQSIHIEFYTIYNDQIGNRLRTLLEQKAAAGVEVRVLYDSWGSMGVKKSFYDNLRKNGGFASPFLMTHSNFLDFRLNYRDHRKIVVIDGQIGYVGGFNVGDQYLGRLKKFGPWRDTHLRIQGGGVYSLQQCFLRDWNASVKPAERLTHFKDYFPSAALNKGKTAMQIVSSGPDAPLQAIKLGYLRLINAAQDHIWIQTPYLIPDDSVIDALRIAAHSGGGRPDHDPFDARPRLCLPGHPVLRPRPSQRRGDDLFLP…
ABJ59505.1 (EBI)	Lactobacillus gasseri ATCC 33323 / DSM 20243	PLD1 ortholog	MFHRKRSVATSWAWLIILLIFPVLGFILYGFIGRGLSQENLFAINNQKHIGLNKVNKMIPRIPKDTGPTDTSKEAKILIDYFNFKHDSPLSKNNKISFYTDGEEKFKALFKDINQAKETINVEYYSFMNDDLGNQFLNLLIKKAREGVKIRLIYDPWGSPGASKAWFKPLTDLGGEVAAFITAQNMIKKYRMNYHLHRKIVVVDGRISWTGGFNVGDQYVSKSKKFGYWRDTHLRIVGSASLLLQERFVMDWNASVTNKNETISFNEKLFPKIEENKLTEDDVATQIVSDGPDTSTPYLRNGMIRMMMMARKTLWIQTPYLVPDDPMIATWVIAARSGVDVRIMIPSMPDHPFIYRATQWYANYLLHEGIKIYVYNNGFIHAKTVMVDERFSAVGSMNQ…
ABQ82324.1 {EMBL:CP000705} (Genome Reviews)	Lactobacillus reuteri DSM 20016	PLD1 ortholog	MALTWTIIWWCLLLVILVNEIAAIYTVFREKRDIAATWAWLLVLMLIPGIGFILYAFFGRKLPHKQLARIKSQTQLKLKQALEKQKQQFINMPKPKDQTVQIYRRTIMLFQSIDDSFLTRHNTVNIFTNGNVLFKQMFDDIAAAKKSIHIEFYTIYNDQIGNELRTLLEQKAAEGVEVRVLYDSWGSMGVWPSFYDHLREVGGYAAPFLMSRSNFFDFRINYRDHRKIVVLDGEIGYVGGFNVGDQYLGRVPKFGPWRDTHLRIVGGGVYGLQRRFIGDWNASMKKDKDKIVHYHPYFQPIRVHGDVALQTVSSGPEAPLEKIKMGYLRLINAAQDHIWIQTPYLIPDDSILDALKVAAHSGIDVRIMIPSMPDHAFVYRATQYYARELANHGVTIYYY…
BAG24562.1 (EBI)	Lactobacillus reuteri JCM 1112	PLD1 ortholog	MALTWTIIWWCLLLVILVNEIAAIYTVFREKRDIAATWAWLLVLMLIPGIGFILYAFFGRKLPHKQLARIKSQTQLKLKQALEKQKQQFINMPKPKDQTVQIYRRTIMLFQSIDDSFLTRHNTVNIFTNGNVLFKQMFDDIAAAKKSIHIEFYTIYNDQIGNELRTLLEQKAAEGVEVRVLYDSWGSMGVWPSFYDHLREVGGYAAPFLMSRSNFFDFRINYRDHRKIVVLDGEIGYVGGFNVGDQYLGRVPKFGPWRDTHLRIVGGGVYGLQRRFIGDWNASMKKDKDKIVHYHPYFQPIRVHGDVALQTVSSGPEAPLEKIKMGYLRLINAAQDHIWIQTPYLIPDDSILDALKVAAHSGIDVRIMIPSMPDHAFVYRATQYYARELANHGVTIYYY…
AEI57403.1 (EBI)	Lactobacillus reuteri ATCC 55730 / SD2112	PLD1 ortholog	MALTWTIIWWCLLLVILVNEIAAIYTVFREKRDIAATWAWLLVLTLIPGFGFILYAFFGRKLPHKQLARIKSQTQLKLKQALERQKQQFINMPKPKDQIVQIYRRTIMLFQSIDDSFLTRHNAVNIFTNGNALFKKMFDDIAAAKKSIHIEFYTIYNDQIGNELRTLLEQKAAEGVKVRVLYDSWGSMGVWPSFYDHLREVGGYAAPFLMSRSNFFDFRINYRDHRKIVVIDGEIGYVGGFNVGDQYLGRVPKFGPWRDTHLRIVGGGVYGLQRRFIGDWNASMKKDEDKIVHYHPYFQPIRVHGDVALQTVSSGPEAPLEKIKMGYLRLINAAQDHIWIQTPYLIPDDSILDALKVAAHSGIDVRIMIPSMPDHAFVYRATQYYARELANHGVTIYYY…
CAJ54647.1 (EBI)	Lawsonia intracellularis PHE/MN1-00	PLD1 ortholog	MNFIFFSSIIVIYCLAIFTAAQALLHKKDSKSAFGWIAIIFMLPIPGIIFYWLFGIARVDSRASLLMGKAAYKVLGGKKDLHTGFFVKDPQGFIDSKTLPVNIAKLSMPGQKISDHYVVGGNNVYPLYNGEEVYPKMLEAISKATHRVYLSTFIFGNDFVGTLFIKTINEAAIRGCEVKILLDGIGSFFPIKSWREKLHPAIKLAYFLSPSLLPPKLSINLRNHRKILVCDSNIAFTGGMNISQHHLVTLKKSNRVQDIHFYCAGPIAKQLEIAFLLDWSFTTGETARIPFDPIKKQGSTLCRLIIDGPGSPHETIHDLFCAMSSSAQKNIRIMSPYFLPTPQLSEALASAVLRGVTVDIIIPLKNNHYLLQWAMAHQAPQLVDKNIHLFLQPPPFAHT…
ADQ17799.1 {EMBL:CP002305} (Genome Reviews)	Leadbetterella byssophila DSM 17132 / KACC 11308 / 4M15	PLD1 ortholog	MWYEQIKWVLLAEVAYVFLVLLTGILVIWDTRSTTKTLGYLLLIVFLPVLGILFYFTFGINYRKRKIYTSKLQLDEELRKELEEGELKLLEYLQSQKQEELVQNRELAQLMANKKTAKALVFPRNKVEILQNGEELFPLLFEEIKKAKHHIHIEYYIYEDDITGNLLKDILIEKAREGVEVRFIYDDFGSRSIRKKLIKELKCAGVLAYPFNKIKLLALANKINYRNHRKIVIIDGTVSFTGGINVSDKYDNTKNDSYWRDTHMMIKGPATLALQETFISDWNFCSQENLVVSRPYFPLQISNGKAHIQVISSGPDSDLPNILFAVIQAINLARYEILLTTPYYIPDDTLQESLIIAALSGVQVHLLIPAEGDSRWVSTGAESYFEELLRAGVKIYRYK…
LEIBR_20.160 (EBI)	Leishmania braziliensis	PLD1 ortholog	MQLLTSANMKPKLRQVLLSAATTYGQFLEVAKALEPSPSVLAFSASTPSPSPQPLPESSDSAEAGGTAAFYLDKMQHTFKEAKRYYSSTPFDQRWDDILSSLAVLGRMSRGNRVVPFHDSAMAFESMWAAVKGAKERVHWQTYICKDDFIGQGTVRRLVQAHQRGCDTELLYDCGGNISGRARLTGELKLCGAKVIPYRPFFRSVATYFIKGLDWRRSPGLRNHRKILLVDTCQGFCGGLNVGNEYCGKAAGGTGKFRDTHCGVVGPAAAHLAEVYRDTKQPHPWKYGWRRWRQIASQQITRRVKQGRMRMERNGLYRAFQEERGRSGRRLQNVSSASMKVMRRRWHKQKNQLLTLMQWSRARLSSNVLLGHEALRHTQEQSDVRLDGKEANVKVGTGV…
CAM71886.1 (EBI)	Leishmania infantum	PLD1 ortholog	MAVGAPSPLCKGLSLFERLQQRRVQLYTSANIKNKVRQAFLSAVATYEQLLAAATKALEPSSQFLALSAATALPPSQPSPAASGSADACGTAAFYLDKMQHTFEEAKRYYNSTPFDQRWDDILSSLAVLGRISHGNVVVPFHDSAKAFESMWAAVKEAKERVHWQTYICKDDFIGQGTVRRLVEARRRGCDTELLYDCGGNISGRARLTEELKQCGAKVIPYRPFFRSVATYFIKGLDWKRSPGLRNHRKILLVDARQGFCGGLNVGNEYCGKAAGGTGKFRDTHCGVIGPAAAHLAEVYRDTKQPHPWKYGWRRWRQIASQQITRRVKQGRMRMERNELYRAFQEERGRSGRRLQDVPSASMKAMRGRWNKQKNQLLTLMQWSRSGLSSDSVLDREAV…
CAJ07923.1 (EBI)	LEIMA_5664	PLD1 ortholog	MAAGAPSRVSRGLSLFERLQQRRVQLHTSANIKKKVREAFLSAVVAYEQLLAAATKALEPSSQFLPLSASTASPPSQPSPEASGSADAGGTAAFYLDKMQHTFKEAKRYYNSTPFDQRWDDILSSLAVLGRMSHGNVVVPFHDSATAFESMWAAVKEAKERVHWQTYICKDDFIGQGTVRRLVQARQRGCDTELLYDCGGNISGRARLTEELKQCGAKVIPYCPFFRSVATYFIKGLDWKRSPGLRNHRKILLVDASQGFCGGLNIGNEYCGKEAGGTGKFRDTHCSVIGPAAAHLAEVYRDTKQPHPWKYGWRRWRQIASQQITRRVKQGRMRMERNELYRAFQEERGRSGCRLQDVPSASMKVMRGRWNKQTNQLLTLMRWSRSGLSSETLLDREAT…
ACV38584.1 {EMBL:CP001685} (Genome Reviews)	Leptotrichia buccalis ATCC 14201 / DSM 1135 / JCM 12969 / NCTC 10249	PLD1 ortholog	MIHELIVILSTWIIPIERIHYLLIAILLVSVLLSDKSPNAMLAWIFTIFTFPLGGAVLYLLFGINWRRNKIISKKMAGEGQKLYSRIFNFMQRDVSDIFRSKDFFYYNNLENVDDIEKNKMSENEKKEKIRQQINTMIKNIKLDNQESEIVKMLYEAEGTFLTNNNSYKLFFNGKEAFDSILEDIKNAKRTIYMEYFIWKADELGEKIKNALVEKAREGVKIRLLFDGVGTWKLPKEYKKELRNAGIETRWFLDVKFFMSKMNYRNHRKIALFDNQIVHTGGMNVGQEYIDGGKRFESWRDTNIRITGEIIGQYLAIFVTDWLNSGGKDDFIEDIKKEAVHELEVQKPIDKQEKLKYLMQVSSSGPDTEWTTLKYLYSKMIATAKNEVLIQSPYFVPDS…
CAC97873.1 {EMBL:AL592022} (Genome Reviews)	Listeria innocua serovar 6a CLIP 11262	PLD1 ortholog	MGLLAYLLVILLILNVFFAAVTVFLERRDTSATWAWLLVLTFVPIFGFIIYLIFGRKLSGKKIFDWKGQEKIGIQESTANQIEMIRQKEFPFSDPNVKKHRDLIYLLLVNDGAILTQDNEVELFIDGHEKFDALIADIEKAKDHIHLIYYIFHSDELGNRLMRVLERKAAEGLNVKIIYDAMGSRTTKKSFFRTFEKNGGLVRPFFPSKLPLINFRLNYRNHRKLAIIDGDVGYIGGFNIGDEYLGRSKKFGYWRDTHLRVHGKAVYAMQTRFIMDWNSASSTHKIDYKARYFPTFHGKGHTSMQIVSSGPDSEWQQIKNGYIKMINAAKKTIYLQSPYFIPDASLLEAIKIAALSGVDVRVMIPNKPDHAFVYRATTNYAGELMETGAKIFIYDNGFI…
ADB72488.1 (EBI)	Listeria monocytogenes serotype 1/2a 08-5923	PLD1 ortholog	MGLLAYLLVILLILNVFFAAVTVFLERRDTSATWAWLLVLTFVPIFGFIIYLIFGRKLSGKKIFDWKGQEKIGIQESTANQIEMIRQKEFPFSDPNVKKHRDLIYLLLVNDGAILTQDNEVELFVDGHEKFDALIADIEKAKDHIHLIYYIFHSDELGNRLMRVLERKAAEGLNVKIIYDAMGSRTTKKSFFRTFQKNGGLVRPFFPSKLPLINFRLNYRNHRKLAIIDGDVGYIGGFNIGDEYLGASKKFGYWRDTHLRVHGKAVYAMQTRFIMDWNSASSTHKIDYKARYFPTFHGKGHTSMQIVSSGPDSEWQQIKNGYIKMINAAKKTIYLQSPYFIPDASLLEAIKIAALSGVDVRVMIPNKPDHAFVYRATTNYAGELMETGAKIFIYDNGFI…
CAS06227.1 {EMBL:FM242711} (Genome Reviews)	Listeria monocytogenes serotype 4b CLIP80459	PLD1 ortholog	MGLLAYLLVILLILNVFFAAVTVFLERRDTSATWAWLLVLTFVPIFGFIIYLIFGRKLSGKKIFDWKGQEKIGIQESTANQIEMIRQKEFPFSDPNVKKHRDLIYLLLVNDGAILTQDNEVELFVDGHEKFDALIADIEKAKDHIHLIYYIFHSDELGNRLMRVLERKAAEGLNVKIIYDAMGSRTTKKSFFRTFQKNGGLVRPFFPSKLPLINFRLNYRNHRKLAIIDGDVGYIGGFNIGDEYLGASKKFGYWRDTHLRVHGKAVYAMQTRFIMDWNSASSTHKIDYKARYFPTFHGKGHTSMQIVSSGPDSEWQQIKNGYIKMINAAKKTIYLQSPYFIPDASLLEAIKIAALSGVDVRVMIPNKPDHAFVYRATTNYAGELMETGAKIFIYDNGFI…
YP_015064.1 (NCBI)	Listeria monocytogenes serotype 4b F2365	PLD1 ortholog	MGLLAYLLVILLILNVFFAAVTVFLERRDTSATWAWLLVLTFVPIFGFIIYLIFGRKLSGKKIFDWKGQEKIGIQESTANQIEMIRQKEFPFSDPNVKKHRDLIYLLLVNDGAILTQDNEVELFVDGHEKFDALIADIEKAKDHIHLIYYIFHSDELGNRLMRVLERKAAEGLNVKIIYDAMGSRTTKKSFFRTFQKNGGLVRPFFPSKLPLINFRLNYRNHRKLAIIDGDVGYIGGFNIGDEYLGASKKFGYWRDTHLRVHGKAVYAMQTRFIMDWNSASSTHKIDYKARYFPTFHGKGHTSMQIVSSGPDSEWQQIKNGYIKMINAAKKTIYLQSPYFIPDASLLEAIKIAALSGVDVRVMIPNKPDHAFVYRATTNYAGELMETGAKIFIYDNGFI…
ACK38459.1 {EMBL:CP001175} (Genome Reviews)	Listeria monocytogenes serotype 4a HCC23	PLD1 ortholog	MGLLAYLLVILLILNVFFAAVTVFLERRDTSATWAWLLVLTFVPIFGFIIYLIFGRKLSGKKIFDWKGQEKIGIQESTANQIEMIRQKEFPFSDPNVKKHRDLIYLLLVNDGAILTQDNEVELFVDGHEKFDALIADIENAKDHIHLIYYIFHSDELGNRLMRVLERKAAEGLNVKIIYDAMGSRTTKKSFFRTFQKNGGLVRPFFPSKLPLINFRLNYRNHRKLAIIDGDVGYIGGFNIGDEYLGASKKFGYWRDTHLRVHGKAVYAMQTRFIMDWNSASSTHKIDYKARYFPTFHGKGHTSMQIVSSGPDSEWQQIKNGYIKMINAAKKTIYLQSPYFIPDASLLEAIKIAALSGVDVRVMIPNKPDHAFVYRATTNYAGELMETGAKIFIYDNGFI…
CAR85209.1 {EMBL:FM211688} (Genome Reviews)	Listeria monocytogenes serotype 4a L99	PLD1 ortholog	MGLLAYLLVILLILNVFFAAVTVFLERRDTSATWAWLLVLTFVPIFGFIIYLIFGRKLSGKKIFDWKGQEKIGIQESTANQIEMIRQKEFPFSDPNVKKHRDLIYLLLVNDGAILTQDNEVELFVDGHEKFDALIADIENAKDHIHLIYYIFHSDELGNRLMRVLERKAAEGLNVKIIYDAMGSRTTKKSFFRTFQKNGGLVRPFFPSKLPLINFRLNYRNHRKLAIIDGDVGYIGGFNIGDEYLGASKKFGYWRDTHLRVHGKAVYAMQTRFIMDWNSASSTHKIDYKARYFPTFHGKGHTSMQIVSSGPDSEWQQIKNGYIKMINAAKKTIYLQSPYFIPDASLLEAIKIAALSGVDVRVMIPNKPDHAFVYRATTNYAGELMETGAKIFIYDNGFI…
CAD00581.1 {EMBL:AL591824} (Genome Reviews)	Listeria monocytogenes serovar 1/2a ATCC BAA-679 / EGD-e	PLD1 ortholog	MGLLAYLLVILLILNVFFAAVTVFLERRDTSATWAWLLVLTFVPIFGFIIYLIFGRKLSGKKIFDWKGQEKIGIQESTANQIEMIRQKEFPFSDPNVKKHRDLIYLLLVNDGAILTQDNEVELFVDGHEKFDALIADIEKAKDHIHLIYYIFHSDELGNRLMRVLERKAAEGLNVKIIYDAMGSRTTKKSFFRTFQKNGGLVRPFFPSKLPLINFRLNYRNHRKLAIIDGDVGYIGGFNIGDEYLGASKKFGYWRDTHLRVHGKAVYAMQTRFIMDWNSASSTHKIDYKARYFPTFHGKGHTSMQIVSSGPDSEWQQIKNGYIKMINAAKKTIYLQSPYFIPDASLLEAIKIAALSGVDVRVMIPNKPDHAFVYRATTNYAGELMETGAKIFIYDNGFI…
CBH28554.1 (EBI)	Listeria seeligeri serovar 1/2b ATCC 35967 / DSM 20751 / CIP 100100 / SLCC 3954	PLD1 ortholog	MGLLTYLLVILLILNVFFAGMTVFLERRDTSATWAWLLVLTFIPIFGFIIYLIFGRKLSGKKIFDWKGQEKIGIQESTANQIEMIRQKEFPFSDPNVKKHRDLIYLLLVNDGAILTQDNEVDLYVDGYEKFDALIADIEKAKDHIHIIYYIFHSDELGNRLMRVLERKAAEGLNVKIIYDAMGSRTTKKSFFRTFEENGGLVRPFFPSKLPLINFRLNYRNHRKLAIIDGDIGYIGGFNIGDEYLGLSKKFGYWRDTHLRVHGKAVYAMQTRFIMDWNSASSTNKIDYKARYFPTFHGKGHTSMQIVSSGPDSEWQQIKNGYIKMINAAKKTIYLQSPYFIPDASLLEAIKIAALSGVDVRVMIPNKPDHAFVYRATTNYAGELMETGAKIFIYDNGFI…
CAK21869.1 {EMBL:AM263198} (Genome Reviews)	Listeria welshimeri serovar 6b ATCC 35897 / DSM 20650 / SLCC5334	PLD1 ortholog	MGLLAYLLVVLLILNVFFAAVTVFLERRDTSATWAWLLVLTFVPIFGFIIYLIFGRKLSGKKIFDWKGQEKIGIQESTANQIEMIRQKEFPFSDSNVKKHRDLIYLLLVNDGAILTQDNEVELFIDGHEKFDALIADIEKAKDHIHLIYYIFHSDELGNRLMRVLERKAAEGLNVKIIYDAMGSRTTKKSFFRTFEKNGGLVRPFFPSKLPLINFRLNYRNHRKLAIIDGDISYIGGFNIGDEYLGLSKKFGYWRDTHLRVHGKAVYAMQTRFIMDWNSASSTNKIDYKPRYFPTFHGKGHTSMQIVSSGPDSEWQQIKNGYIKMINAAKKTIYLQSPYFIPDASLLEAIKIAALSGVDVRVMIPNKPDHAFVYRATTNYAGELMETGAKIFIYDNGFI…
PACid:17971065 (Phytozome)	Manihot esculenta	PLD1 ortholog	IGEAQERIILETFIWFEDDVGKQLHAALLAAAQRGVKAEVLLDGYGSPDLSDEFVNELTAAGVVFRYYDPRPRLFGMRTNVFRRMHRKIVVIDARIAFIGGLNYSAEHMSSYGPEAKQDYAVRLEGPIVEDILQFELENLPGQSAARRWWRRHHKAEENRQPGEAQVLLVWRDNEEHRDDIERHYLKMLTQARREVIIANAYFFPGYRFLHALRKAARRGVRIKLIIQGEPDMPIVRVGARLLYNYLVKGGVQVFEYRRRPLHGKVALMDDHWATVGSSNLDPLSLSLNLEANVIIHDRHFNQTLRDNLNGIIAADCQQ
EAR01730.1 (EBI)	Maribacter sp. HTCC2170 / KCCM 42371	PLD1 ortholog	MYWIIALILYLIIAIGMVISLLVNGIKPAKTLAWLLTIFTIPVGGILLYWMLGRNRRKYSWKDLQEDRAITAYLERLEAERNKAVFEPNVRLSNKVARLIAKNSGFIPTSQNEVVLLKDGKATFDAIFEALEAANSYIYLLYYIFEEGELAERLMTLFEEKVAQGVKIKIIYDGVGSYTLSKKYIKNLKSIGVEVYPFLPFKFGRFLASINYRNHRKIIIVDGKVAFTGGINISDKYLKGDLVLGKWHDMHLQLKGPSVLDLQVVFIIDWFLVSGDTSEMETKLPAIPKAKGNKLVQIIYGGPDDYFSPIGQAYFSMINNAKEYIYITNPYLIPGTAILKALEVAANSGIDVRLLVSAQADSTLVKWSVQSYFESLLKAGVKIYLFPDGFLHSKIIVSD…
ABN07755.1 {EMBL:CP000559} (Genome Reviews)	Methanocorpusculum labreanum ATCC 43576 / DSM 4855 / Z	PLD1 ortholog	MYPMIDLLSVIFGELMWFFQVIVVLMDIAACIVVIFLERRSPQAALTWVMVMIFLPFFGLVMYLFFGRHLYGSHIFSKKTQADLMLAAQAEEQFHKITENALELAPNISRFDSTIALLLSLDNAVLTRNNEITLYTDGEMKFEAFKEAIRGAKHHIHLEYFIIRDDELGNQIIELLAEKAAQGVEVRAIFDAAGTFSVKKDFFTPLKKAGGDVRIFFPLKVSFLNTRLHFRNHRKILVVDGTIGFIGGFNIGDEYLGKGPMGYWRDTHLRLHGKAVIALQTRFIMDWNYAAKDAQISVEDRDTPYYPEEGFRDVAGHSYIQIASSGPDSAEKAIYSGYLSLIGHAKESIYIHTPYFIPDDPMLTELILAARSGVDVRIVIPCKPDHPFVYWANHAYLGD…
ABM93009.1 {EMBL:CP000555} (Genome Reviews)	Methylibium petroleiphilum PM1	PLD1 ortholog	MSAPRWVDGNRFTLLENGEAYFPRVFEAIAAARHEVLLETFILFEDKVGLALHAALLSAARNGAKVDITIDGFGSPDLSPAFIGALTEAGVRVHVFDPGTRLFGWRTNLFRRMHRKIVVVDGERAFVGGINYSADHLADFGPEAKQDYAVELEGPLVAHIQRFVQQAIVEGRPGRSSSERRWFRRRAPPSALPPQAAAGAAQAMFVTRDNREHPQDIERHYRAVIRAARHRLVIANAYFFPGYRLLRELRRAARRGVQVSLILQGEPDMAIVKSAAEMLYHHLLRAGVHIYEYCERPLHGKVAVADDEWSTVGSSNLDPLSLSLNLEANVMIRDRDFNRQLGERLDHLMAHCCKRIEATDLQESSLWRLVRSFFVFHFLRRYPAWAGWLPAHAPRLSSV…
ACB22739.1 {EMBL:CP001001} (Genome Reviews)	Methylobacterium radiotolerans ATCC 27329 / DSM 1819 / JCM 2831	PLD1 ortholog	MENAITRWVQSTALMRSDVEALLGFALAIGVTLHALLRKRRVSVAVGWIGLAWLSPIFGTALYLTFGINRVSRRARRLRTKPSDATQLPDTDDAVVPEALWPLDRAIRRITGLPAFAGNTVQMFRNGDAAYPVMLAAIREARTSIGLSSYIFRDDATGREFCDALVEAQARGVKVRVIIDGIGGGYFRAPVYRRLTAAAVPAALFMHSALPWRMPFLNLRSHKKLLVIDGRIAFTGGLNISHPNRVALKPEHPIRDTHFRMTGPVVEQLAAAFAADWAFVDGEILDGPPWFVDLEPCGPSVARAVTSGPDADVEKIEQVILQALACARRSVRFVTPYFLPDELVTGALAQAATRGITVDVIIPRVSDHPYIDWATRAHLDPLLRAGVNVWLDEPPFDHS…
ADI30323.1 (EBI)	Methylotenera versatilis 301	PLD1 ortholog	MTYFIDGNQIQLLRSGTEYFPALLAAIENSTREIYLQSYIYKDDVTGVKIGDALKNAARRGVSVNILLDGFGSKDLSKSYVEELEQTGVQVMFYRPKISPWSLKKRRLRRLHQKIAVIDGHIGFVGGINIIDDYDVPNNAPNNVPPRVDYAVRIEGKLLPVILANVQKLWRRIAWIHMRRANLVIAKTVKLMNLTDSQQHNIKAALVLRDNVLHRSDIEDAYLDAIGHAKSEIIIANAYFVPGRRFRLALLAAVKRGVKVKLLLQGRMEYFLMFSTHAFYSEFLRSGIEIYEYRKSFMHSKVAVIDDAWATVGSSNIDPFSLLLAREANVVVKDTTFANELRADLQANIEDGALRIDPQHWTRGNIFKRFASWIAYGLVRAFLGVIGHSNEK
ACK52078.1 {EMBL:CP001280} (Genome Reviews)	Methylocella silvestris BL2 / DSM 15510 / NCIMB 13906	PLD1 ortholog	MLGSVIASHLAMIVGVVMTIVIVPKLARQRRSAASTTAWLMAVLLIPWVGIPAYLLFGGRKLGAALMLKPPLATAAPAVRLPPGEAGANLLLQSYGLPPARGGNKFALCADGVEIYRNFIEVIESANRRVHMASFILHTDRVGTAVIEALAQRARCGVEVKLLLDGFGSFSTSKRALDPLLRAGGEAVFFLPVGLKTFTRTNLRNHRKMLIADDSRAIAGGANVATAYMGPEPDPKRWRDLSFLIEGPAVRDYASIFAADWRFVTGRAVDPPPHPAAAAGEAVVQIAASGPDVPGDPVYAAIVSAAFSARWRLWIVTPYFIPPDGLAGALALAAHRGVDVRIYVPDPSNHFIADLARGQPLRDAAAAGVSVIRFVGGMVHAKILVVDDGLAMVGSVNID…
AEI74950.1 (EBI)	Moranella endobia PCIT	PLD1 ortholog	MTIFYTIINWLLLFCYWLLMAGVTLRVILKRRSVPAAMAWLLVIYILPLGGIITYLLFGELNLGKRRIERSKALWPSTTKWIRNMKVCCRMFASETSEVARSLFLLCEKRQGIGGLKGNKIQLLTSTDDVLHALIRDIYITQNNIEMVFYIWQIGGLVDQVAEALMTAARRGVRCRLMLDSAGSVEFFRSPYPMMMRAAGVNIMEALQVSILRMFMRRMDLRQHRKMVLLDNYIAYTGSMNMADPRFFKQEAGVGQWIDIMARMEGPVAIAMGIIFSCDWEIETGERILPSIPDVNIIPVEQSSGHTIQVIASGPGFPDGVIHQALLTSIYAAREQLVITTPYLVPSDDLLHAICTAAQRGVEVHIIIPRHNDSILVGWASRAVFAELLEAGVFIHQFE…
CAT05355.1 {EMBL:FM864216} (Genome Reviews)	Mycoplasma conjunctivae ATCC 25834 / HRC/581 / NCTC 10147	PLD1 ortholog	MQRKNQVFFYYLFLILTLAALASVIFLLYFVLIRKLDWYLFAIVILVYFFNLIFNLYLLLQQRNFEAKISWIAIFSIIPFIGSFLYVIYGRRYINRKNSKHFFQEYKNFTKQENLQIPNIEVENEKNFLLEYAQNKFNSPIRSFNSEIIVDGFKFFELFFNAIRNAKKFIFIDTFIIKNDFIWKELKQILIQKSLEGVEVKIIVDSLGVYFIKNREWKDLKSNKVEILFYNIIKFPFLSGNKLYRNHRKVYLIDGEIVFTGGNNISEEYIGFNKKFGYWVDLNMKLEGSIVQSYTQNFLFSWNKWSSKKQQFVYKKEEYLTTVPINEDSNDSKNYGVVLQSGPVTEESIIEGFILKQIYSARKKIQLFTPYFAPSQKIIDALSDVLLAGIEVEIYIPGK…
AAV27697.1 (EBI)	Mycoplasma hyopneumoniae 232	PLD1 ortholog	MHKFIKWFFYYCFLVIFLVAFSATIYLIHYFLAKNMNWISILTIFIVYASTSFFNLFILLQKRRYETKISWLIACSILPIIGPISYIFLGRKYLKSQNIKKYFAQYRNFTNLKEKVQTWKNQESKDTLLSFSSEYFSSPIKEFNGNLLVDGHSFFEKLFADIKNAKKFIFIDVYIIKNDFIWKKLKKILVDKRKCGVIIKILVDSFGTYLIKRRHWIELKKQKIEVLHFNTFKIPFVSGQSFYRNHRKVYIIDGKIAYTGGNNISEEYSSFDKNYGYWMDLNLRLEGEIVQTYCKNFMFHWTKWGKKKISKEKINGFCSIKNSNLKQDKNDNLGVVIQNGPNLEHSLIEGFILKKIYSAKKNIKIFTPYLVPSQKIIDALKDILLAKIEVNFFLPGRND…
AAZ53415.1 (EBI)	Mycoplasma hyopneumoniae 7448	PLD1 ortholog	MIIIMHKFIKWFFYYCFLVIFLVAFSATIYLIHYFLAKNMNWISILTIFIVYASTSFFNLFILLQKRRYETKISWLIACSILPIIGPISYIFLGRKYLKSQNIKKYFAQYRNFTNLKEKVQTWKNQESKDTLLSFSSEYFSSPIKEFNGNLLVDGHSFFEKLFADIKNAKKFIFIDVYIIKNDFIWKKLKKILVDKRKCGVIIKILVDSFGTYLIKRRHWIELKKQKIEVLHFNTFKIPFVSGQSFYRNHRKVYIIDGKIAYTGGNNISEEYSSFDKNYGYWMDLNLRLEGEIVQTYCENFLFHWTKWGKKKISKEKINGFCSIENSNLKQDKNDNLGVVIQNGPNLEHSLIEGFILKKIYSAKKNIKIFTPYLVPSQKIIDALKDILLAKIEVNFFLP…
ADM21678.1 (EBI)	Mycoplasma hyorhinis HUB-1	PLD1 ortholog	MKKVKKFNFWILLYYVSLFLILALLSCLIYLSYLSFKNDFNLEAAIIIVFIYLTNLISNIYLAFQNRHFEAKIPWIIVFSVLPYIGQILYVIFGRRYFYRTTSKQYLKEYKNFTRLNKNQNDSFLEGLPSQQRQLLEFSRDIFNSPIHKFKTQLISDGHQFFQQIFQDIKNAQKFIFIDTYIIKNDFIWKQLKTLLIEKAKQGIKIRMILDSFGILRVNSKDWIELRKNKIQIIFYNKIFLPFFSANSFYRNHKKIYLIDGEKVYIGGNNISEEYAGFSVDYGYWMDVNLKIQGKMVQNFCYNFLFNWNNWSYSKKKKADLSICKVDFSKVENENSLVNEENIGTIIESGPVTNESIIEGLILKQIYFAKKKIQIFSPYFSPTHKIISALKQVILAGIK…
AEG72333.1 (EBI)	Mycoplasma haemofelis Ohio2	PLD1 ortholog	MRLSLSKWRGLAGLLGIPSTLIILVVFLVGLFKWDVSLIYPALALNYFISIFLSIRVINSPKKSDLFITFYLFIFLLLPCLGPFLYFLLGFDSIHGGNLEQYWEIMKRNKKHEELTPNLQNPQSLSSKVFSYNREKYGALVYENNQFKLLSTPIEILSEITTLIKNAKSFIHLEFYIFSDGLISDYILDLLREKTQEGVEVRLLVDYLGNFRRLSSRTRKKIKEFGIFLRCFNPLFSLRNKLWWQFRNHNKLIVVDGQYAFCGSCNIADEYFNITNFYFQTTELGTIISGPIVNALNSLFCSHWNICQPRFNKGDFLLLDSLSYFQKVDKTRETGAIAQLLDSAPVASELMIKGNLVQLIFSAKKSIVISTPYFYPPKDLIMALKCASSSGVSIKILVP…
AAZ44128.1 (EBI)	Mycoplasma hyopneumoniae J / ATCC 25934 / NCTC 10110	PLD1 ortholog	MIIIMHKFIKWFFYYCFLVIFLVAFSATIYLIHYFLAKNMNWISILTIFIVYASTSFFNLFILLQKRRYETKISWLIACSILPIIGPISYIFLGRKYLKSQNIKKYFAQYRNFTNLKEKVQTWKNQESKDTLLSFSSEYFSSPIKEFNGNLLVDGHSFFEKLFADIKNAKKFIFIDVYIIKNDFIWKKLKKILVDKRKCGVIIKILVDSFGTYLIKRRHWIELKKQKIEVLHFNTFKIPFVSGQSFYRNHRKVYIIDGKIAYTGGNNISEEYSSFDKNYGYWMDLNLRLEGEIVQTYCKNFLFHWTKWGKKKISKEKINGFCSIENSNLKQDKNDNLGVVIQNGPNLEHSLIEGFILKKIYSAKKNIKIFTPYLVPSQKIIDALKDILLAKIEVNFFLP…
CBY92019.1 {EMBL:FR773153} (Genome Reviews)	Mycoplasma haemofelis Langford 1	PLD1 ortholog	MRLSLSKWRGLAGLLGIPSTLIILVVFLVGLFKWDVSLIYPALALNYFISIFLSIRVINSPKKSDLFITFYLFIFLLLPCLGPFLYFLLGFDSIHGGNLEQYWEIMKRNKKHEELTPNLQNPQSLSSKVFSYNREKYGALVYENNQFKLLSTPIEILSEITTLIKNAKSFIHLEFYIFSDGLISDYILDLLREKTQEGVEVRLLVDYLGNFRRLSSRTRKKIKEFGIFLRCFNPLFSLRNKLWWQFRNHNKLIVVDGQYAFCGSCNIADEYFNITNFYFQTTELGTIISGPIVNALNSLFCSHWNICQPRFNKGDFLLLDSLSYFQKVDKTRETGAIAQLLDSAPVASELMIKGNLVQLIFSAKKSIVISTPYFYPPKDLIMALKCASSSGVSIKILVP…
AEC45753.1 (EBI)	Mycoplasma hyorhinis MCLD	PLD1 ortholog	MKKVKKFNFWILLYYVSLFLILALLSCLIYLSYLSFKNDFNLEAAIIIVFIYLTNLISNIYLAFQNRHFEAKIPWIIVFSVLPYIGQILYVIFGRRYFYRTTSKQYLKEYKNFTRLNKNQNDSFLEGLPSQQGQLLEFSRDIFNSPIHKFKTQLISDGHQFFQQIFQDIKNAQKFIFIDTYIIKNDFIWKQLKTLLIEKAKQGIKIRMILDSFGILRVNSKDWIELRKNKIQIIFYNKIFLPFFSANSFYRNHKKIYLIDGEKVYIGGNNISEEYAGFSVDYGYWMDVNLKIQGKMVQNFCYNFLFNWNNWSYSKKKKADLSICKVDFSKVENENSLVNEENIGTIIESGPVTNESIIEGLILKQIYFAKKKIQIFSPYFSPTHKIISALKQVILAGIK…
AEW44877.1 (EBI)	Mycoplasma haemocanis Illinois	PLD1 ortholog	MRSSLSKWRGLVGLLGIPLTLIILIVFLVGLFKWDVNLIYPTLSLNYFISIFLSIRVINSPKKSDLFITFYLFIFLLLPCLGPFLYFLLGFDSIHGGNLEQYWEIMKRNKKHEELTPNLQNLKSLPSKVFSYNREKYGALVYENNKFQLLSTPIEILSEITTLIKKAKSFIHLEFYIFSDGLISDYILDLLREKTQEGVEVRLLVDYLGNFRRLSSKTRKKIKKFGIFLRFFNPFFRIRNKLWWQFRNHNKLIVVDGKYAFCGSCNIADEYFNITNFYFQTTELGTIISGPIVNALNSLFCSHWNICQPRFNKGDFLLLDSLSYFQKVNKTRKTGAIAQLLDSVPVASELMIKGNLVQLIFSAKKSIVISTPYFYPPKDLIMALKWASSSGVSIKILVP…
AEI62323.1 (EBI)	Myxococcus fulvus ATCC BAA-855 / HW-1	PLD1 ortholog	MGEPEALTEQSGEADTGAPTPPGPVPEHGPVWSPNVSGLLLSRYYLPRRHPVMQGNACQLLRDGVEAYPAMLEAIRGARRYVRLETYMFVSDAVGELFGEALAQAAERGVHVKVLYDAVGSWTSRRSFFAGLRARGVDIRAFKPFSLSRGLRHLLRRDHRKILVVDGEVAFTGGVNISAHWAPAGVGAAWRDDVLRIEGPAVHELERCFSATWRMMFQGRFHRLTRRLERLRRQPSRQGGVGLAVLSSRRSIHRAYLHAIRRARRSVLVAAAYFIPDRRMVMALREAARRGVEVHLLLNARSDHPLLEFMARGFYERLLGAGVRIFEWQRGVLHAKTAVVDGVWGTIGSFNLERLSLAFNHEVNAVFADPRLGQQLEDSFRGDCGDCREVTLAEFRRRP…
ABF89082.1 (EBI)	Myxococcus xanthus DK 1622	PLD1 ortholog	MSRWLPDTGWHWKTGCDAARVAGSRGHPHRWEAMRDQEALTEQSGEVDTGAPRRAPTPPAPVPEHGPVWSPGVSGGLLTRYYLPRRHGVVQGNACQLLRDGVEAYPAMLEAIRGARRYVRMETYMFVSDAVGELFGQALAEAAERGVHVKVLYDAVGSWTSRRSFFAGLRARGVDIRAFKPFSLSRGLRHLLRRDHRKILVVDGEVAFTGGVNISAHWAPAEMGAAWRDDVLRIEGPAVHELERCFSATWRMMFQGRFHRLTRRLERLRNPPPRRGAVGLVVLSSRRSIHRAYLHAIRRARRSVLVAAAYFIPDRRMVMALREAARRGVEVHLLLNARSDHPILEFMARAFYERLLGAGVRIFEWQRGVLHAKTAVVDGVWGTIGSFNLERLSLAFNHE…
ADD05988.1 {EMBL:CP001932} (Genome Reviews)	Natrialba magadii ATCC 43099 / DSM 3394 / NCIMB 2190 / MS3	PLD1 ortholog	MSGSSGRAIALCALLACSLLSGLTVGIWGVAAATPLSVSSAGPSGSPPMSTPADSVTCPVDHRSPTTQDATQPRLVEVAPNPTTDQNVGEFVVLETPPKTHVGNWTLTDGHTTAPLPNETVSGRTALSTAPNATTDLTDDPVIELEGSIRFAADGDVLELRNGSTTVDTVEYDRAPLAQRWYRGSTADSDTDIAADANASVTAGTADSTEPADTNGQWWPHDATCVPPTNSKVSTATAFVLPDEPAVPLETIRSAEDRLLLAGYTITSSEIADELVAAAERGVEVAVLIEASPVGGTPAASEPVLESLLESDVDVGATGGEGARYRFHHPKYAVADDTVLVTTENWGPSGVGGESSRGWGVVLEDPTLAAELADIFEADFDGWDTVSGEAYLADTSFVE…
ACB84233.1 {EMBL:CP001034} (Genome Reviews)	Natranaerobius thermophilus ATCC BAA-1301 / DSM 18059 / JW/NM-WN-LF	PLD1 ortholog	MTLIPLILSTITLLNIVVVITLIFFERKNPTATWAWVLILVLFPILGLILYLFIGLTPRKRKIFDRKTEKDLIKNKQLIEGSPNYQGKSLPHQANNIFQIDFGKEEIVYTDNNDVQIYTHGKEKFKELFNVMETAEHHIHISYYIIRNDELGKAIVNKLTKKARQGVTVRVLYDSVGCRKLPKDFFSELEEAGGLVTRFFPFILDINYRNHRKIAVIDGKTAFVGGTNIGKEYLGISQRFDDWRDTHLKVTGDAAKSLQVRFLLDWIFATEEDEDIMMNREFFPEISDQGNSGIQIVASGPDSPHEEIKAFLLKMIYSAKESIYLQTPYFIPDESILEALQIAAYSGVDVRIAIPDKPDHPFVFWANRAYLGLMLETGARGFIYKHGFLHSKLIIVDGK…
ABI58609.1 (EBI)	Nitrosomonas eutropha C91	PLD1 ortholog	MDVVLNLLSESQTTVVMIFVTTTELLGIASAWHAINKVRTSQAAVAWAVGLVAMPILALPLYWVFGQKQFAGYRDAIRQVGEQHQASVEAVHRELMTDRNAGSATGESPLDVLADVLDTPLSCNNTFLLLIDGESFFNTLFEQIHSAKSYIYIEFYIIRDDNIGREFAEALCKRAQAGVTVRLLYDEIGCTKLTKTWLQRVRDAGVDVLAFNTRQGWANRFQLNFRNHRKLVVIDGQRAIVGGLNVGDEYLGRISWAPRWRDTAIHVDGAVARKIQAVFASDYYWATRRDLPEAVWSTIAEVQVVSGDQHGMAAVCATGPTDDRMRATMMFATIAGCARKRLWISSPYLVPDDSCITALSMARARGIDVRILIPEKADSWLVFLAGFYYEQQLESLGIP…
AFR08936.1 (EBI)	Nocardiopsis alba ATCC BAA-2165 / BE74	PLD1 ortholog	MLRRSTVMTWVRRGLLGLLATQVAVVATLIGIDHWRKKVRPHRAGFPRTEPASIPVGDNTATVYTYGTDLFEDMLDAIRGARRRILFESYIVKSDAVGQEFKAALIEAAERGVEVYVVYDGFANLVVPRRFFDFPPSVRVLRYPAFRVGVLFLNVRKSGRDHRKILTVDGEVGFVGGFNIGSTYAIEWRDTHLKVAGPAVWELENAFIDFWNTNKGAREPELEGLGQAEWDSRIRVHRNVPELLIYPIRAMFLEAVDRAKTRVIFTQAYFIPDRELAKVLIEAAERGVDVNVLVPENSNHVVADWMARGRYAELLRGGVRLWLYQNAMVHAKTATVDGRWSTIGTANVDRLSLTGNYEINVELFDEDVAAHLERVFTTDLTNARELTEEEWRSRPFMAK…
ADY34263.1 (EBI)	Odoribacter splanchnicus ATCC 29572 / DSM 20712 / JCM 15291 / NCTC 10825 / 1651/6	PLD1 ortholog	MSWLQIIIYVLIALYILTVASVVFNVILENRNPVRTLAWIIVLVTVPLVGFLFYLYFGVNYRKNKMFSMKGLGDMKWLQYMSEDQKQLIRKSEFLKKRETVEVRKLMTLLLNNSKALLTRYNQVEILNNGEETFPALFGALKNAKKFIHLEYYIIGEGRLATELKEILLQKAAEGVEIRIIYDDVGSWSLSKEFIRELRKSDIQIYPFLPVRFHHLANKANYRNHRKIAVVDGEVGFVGGLNIADRYMDGVPGIGIWRDTHLKVTGEVVTSLQVIFLIDWYFVRQELLLDKNEYLPYHQADNNVIVQTVTSGPDSDWASIQQSYFTLINMAKRYVFISTPYFMPGETTLNSLKTAAMSGVDVRLLLPHKSDSWLTHWCTRSYVEELLEAGVKIYWYQKG…
ACB76147.1 {EMBL:CP001032} (Genome Reviews)	Opitutus terrae DSM 11246 / PB90-1	PLD1 ortholog	MLELPRDFLEQFLDRGLVAVLFSIAGFVFAVFLIARLMSEKRAPANTFAWLLIIVLLPYVGVPLYLLLGGRKLRRLAERKSRLRPTLPAGAPTPTTDAEAVAQTVMASGAAAPVAGNRLTLLTTGEAAYAALERGIRGARHSIHVTTFILGRDDTGRRLVRLLAERARAGVKVRLLLDAVGCMFLSRRFVLPIKKAGGEVVWFMPVLPFTSRGSANLRNHRKIAVFDHCTAIIGGQNLAREYMGPVPYRRRFNDFGTLIEGPAAALLNEVFIADWSFASRQSADGLHAEISPDAVVRPRGEADLQIVASGPDVPGDPLYEGILAMIQDAKRSLWIVTPYFLPDEVLLRSLMVKAHAGCAVNLILPARSNHPVTDFARRHYVRELQRAGGRIWLFQPGML…
ABO93861.1 (EBI)	Ostreococcus lucimarinus CCE9901	PLD1 ortholog	MRPSLWLVALGASALGAPRREYDHQNDTYAPRFREFVAAADARVGLTPFFSPDTSADASASLVREARESVDVFAPAVESWSGCGATKSGCAGCAPDRVRANEAFVLFRELLNAAHRGVRVRLLTNRFDSVRECAGAVSVLSYFAENFDVRTYTSTTFMHAKAMIVDNNVTAISSVNWSKSSYLENREAGVVARSKSVAEFAGEVFEYDWSVAEVWRMPANDGISEDEIQRMKSSEWLEPFPIPSRNISAPHYSPKKLRETWCKGAAVKVSVSPDAGAATMLEAMNASATLDIYTYQITDDFFASRLLKLADAGVIVRIVLSRAIFSDVDRKLSASLVDKMRENEKIVFRSSPRYYRYAHLKIMIVDRGREGERVVLATGNLSPSDLPLPVRPFLPLHKG…
ADM72244.1 (EBI)	Paenibacillus polymyxa E681	PLD1 ortholog	MRRSLLAVLIAAMVFIIYYFGLFNYIGKNEGTVISIFSTLTVISISLIIFTENRNPSTTMSWILLLALLPVVGLPLYFLFGQNVFKRRKYDKKALRDQQAYDRIEKDALRVKRDLTCFTDEQQQLMRLARRLARSPIYFATETQILNNGDETFSTLLEELRKAQHHIHMEYYIFRSDDIGTSIQKILIEKAKAGVKVRFMYDAVGSIQLPKSFLKEMRDAGVEVVAYGGARILFFSSRVNYRNHRKIVVIDGNIGLIGGLNVGDEYLSRNKAYGFWRDTHMIVKGEAVRTLQLIFLQDWLHMTGESVLDSEYLSPNIEPIPDGGVQIIASGPDNERRVLKNLFFSMITSARKSVWIATPYFIPDEDILTALRMAALSGLDVRILFPAKPDKWLPFLASH…
ADO58926.1 {EMBL:CP002213} (Genome Reviews)	Paenibacillus polymyxa SC2	PLD1 ortholog	MRRSLLAVLIAAMVFIIYYFGLFNYIGKNEGTVISIFSTLTVISISLIIFTENRNPSTTMSWILLLALLPVVGLPLYFLFGQNVFKRRKYDKKALRDQQAYERIEKDALRVKRDLTCFTDEQQQLMRLARRLARSPIYFATETQILNNGDETFSTLLEELRKAQHHIHMEYYIFRSDDIGTSIQKILIEKAKAGVKVRFMYDAVGSIQLSKAFLKEMKDAGVEVVAYGGARILFFSSRVNYRNHRKIVVIDGNIGLIGGLNVGDEYLSRNKAYGFWRDTHMIVKGEAVRTLQLIFLQDWLHMTGESVLDSEYLSPDIEPITDGGVQIIASGPDNERRVLKNLFFSMITSARKSVWIATPYFIPDEDILTALRMAALSGLDVRILFPAKPDKWLPFLASH…
AET57749.1 (EBI)	Paenibacillus terrae HPL-003	PLD1 ortholog	MRRSLLAVLIAAMVFVIYYFGLFNSIGTNEGTVISIFSTLTVISISLIIFSENRNPSTTMSWILLLALLPVVGLPLYFLFGQNVFKRRKYDKKALRDQQAYDRIEKDAMHVKRDLTCFTDEQQRLMRLARRLARSPIYFAAETQILNNGDETFSTLLAELRKAEHHIHMEYYIFRSDDIGTSIQEILIEKAKAGVKVRFMYDAVGSIQLSKTFLKEMRDAGVEVVAYGGARILFFSSRVNYRNHRKIVVIDGNIGLIGGLNVGDEYLSRNKAYGFWRDTHMVVKGEAVRTLQLIFLQDWLHMTGESVLDKEYLSPKIEPITDGGVQIIASGPDNERRVLKNLFFSMITSARKSVWIATPYFIPDEDILTALRMAALSGLDVRILFPAKPDKWLPFLASH…
ADQ79513.1 (EBI)	Paludibacter propionicigenes DSM 17365 / JCM 13257 / WB4	PLD1 ortholog	MTHLLTVIIIVLYLYTIIGTITVLLLENRDPAKSLSWMFILLFLPVIGMFFYLLLGQDYRKSKIISQKSIRRVTDRPVASFDITKLDRTLLDENHLNIIKLLYRNSEAAGYAFNKIDVFADGESTFASIFEAIRNAKDHVHIEFFIFDDDRISNQMRELLIQKANEGVRVRMIYDYWGSFKLTKEYLKSLRKAGVYVRPFLPFRWQISRINKINYRNHRKLIVVDGEIGFTGGLNIADRYIYGNKLGNWRDTFIRLEGSAVHGLQLLFMVDWYFVDQKLVEGSQYFPQPKEFDANLVQIVNSGPDSDWSAILQGIASAFSSATKYIYIHSPYFMPTDIIASCMQIAALTGIDVRLMIPVKSDSGFSDASTSSYLGKALEAGVKVYRYKNGFLHSKAMVI…
BAK11482.1 (EBI)	Pantoea ananatis AJ13355	PLD1 ortholog	MTTFYTLISWLLLFGYWLLIAGITLRILMKRRAVTSAMAWLLIIFILPLVGIIAYLSFGELHLGKRRAERARTMWPSTARWLNDLKKRSEIFATDYSDVARSLFQLCNNRQGIAGVKGNQLQLLTSSDDVMKALIRDIQLARHNVEMVFYIWNPGGLADEVAESLMAASRRGVHCRLMLDSAGSVAFFRSPWVGMMRNAGIDVVEALQVSLLRVFLRRMDLRQHRKMVLIDNYIAYTGSMNLVDPRFFKQEAGVGQWVDLMARMEGPVSTAMGIVYSCDWEIETGKRILPPPPDRNIMPFEQESGHTVQVIASGPGFPEDLIHQALLTAVYSAREQLIMTTPYLVPSDDLLHAICTAAMRGVNVSLVVPLHNDSLLVGWASRSFFGELLEAGVKIYQFE…
ADD77248.1 {EMBL:CP001875} (Genome Reviews)	Pantoea ananatis LMG 20103	PLD1 ortholog	MTTFYTLISWLLLFGYWLLIAGITLRILMKRRAVTSAMAWLLIIFILPLVGIIAYLSFGELHLGKRRAERARTMWPSTARWLNDLKKRSEIFATDYSDVARSLFQLCNNRQGIAGVKGNQLQLLTSSDDVMKALIRDIQLARHNVEMVFYIWNPGGLADEVAESLMAASRRGVHCRLMLDSAGSVAFFRSPWVGMMRNAGIDVVEALQVSLLRVFLRRMDLRQHRKMVLIDNYIAYTGSMNLVDPRFFKQEAGVGQWVDLMARMEGPVSTAMGIVYSCDWEIETGKRILPPPPDRNIMPFEQESGHTVQVIASGPGFPEDLIHQALLTAVYSAREQLIMTTPYLVPSDDLLHAICTAAMRGVNVSLVVPLHNDSLLVGWASRSFFGELLEAGVKIYQFE…
ADU68498.1 (EBI)	Pantoea sp. At-9b	PLD1 ortholog	MNFSWRDGNQLRLLENGEAFFPRVFGAIQRAERTLLLETFILFEDQVGKALHRELLAAAQRGVRVEVMVDGYGSPDLSDNYVNSLTAAGVRFIYYDPRPLLLGMRTNLFRRLHRKIVVVDEVIAFVGGINFSAEHNTDFGPQAKQDYAVEVKGPVVLDVARYVQQAIGSEQVTRRWWGHRSHRPALNALPGDAQVLFVFRDNHDHRDDIEQHYLDMLRKAQRDVIIANAYFFPGYRLLHEMRLAARRGVRVRLIVQGEPDMPIVKVGAEMLYNYLVDGGVEVYEYCRRPLHGKIAVQDQHWSTVGSSNLDPLSLSLNLEANLMVHDRAFNQTLRAHLEQLLSEDCQRVQDDKLPPRTWWHLTKSVLVFHFLRHFPAIAGWLPAHTPRLAQIDPPVQPEM…
ADO09712.1 (EBI)	Pantoea vagans C9-1	PLD1 ortholog	MTTFYTLISWLLVFGYWLLIAGVTLRVLMKRRAVTSAMAWLLVIYILPLVGIIAYLSFGELHLGKRRAERARTMWPSTARWLNDLKQCREIFATEHSDVARSLFELCYHRQGIAGVKGNQLQLLTSADDVMQALIRDIQLARHNIEMVFYIWHPGGLADEVAESLMAASRRGVHCRLLLDSAGSVNFFRSPWVGMMRNAGIDVVEALQVSLLRVFLRRMDLRQHRKIVLIDNYIAYTGSMNLVDPRFFKQSAGVGQWIDLMARMEGPVATAMGIVFSCDWEIETGKRILPPPPDRNIMPFEQESGHTVQVIASGPGFPEDMIHQALLTAVYSAREQLIMTTPYLVPSDDLLHAICTAAQRGVSVSVIVPRHNDSLLVGWASRSFFSELLEAGVKIYQFE…
ABR44220.1 {EMBL:CP000140} (Genome Reviews)	Parabacteroides distasonis ATCC 8503 / DSM 20701 / NCTC 11152	PLD1 ortholog	MLAAIHIQLIVGTIFIILYSVTILGLVLVIITENRNPLKTIPWVIVLLLAPGIGLLFYFFFGQDNRKQRIISRRTYKRIMKRPQEGKLPQDACVVPDPYKPLSTLLTNTNQSSLLYGTQITIYTNGTDKFKDLLEEIQKATHHIHIQYYIFCDDEIGKQVQQLLIKKVKEGVKVRVLYDDVGCWNVKDGFFKEMKEAGIEVYAFLRVAFPVFTSKVNYRNHRKIIVIDGKVGFMGGMNIADRYDKGTSWGTWRDTHFKFVGKGVHGLQSVFLIDWYVVSKKLLNDRIYYPAAQIYSDNIMQIATSGPVGQWRTLLQATIFMIANAKKYIFIQTPYFLPTEGLNQALQTAALGGVDVRLMLPKRSDTRSANMASHSFIDEMVKAGVKVYLYKPGFLHSKL…
ABL70078.1 (EBI)	Paracoccus denitrificans Pd 1222	PLD1 ortholog	MWTEALVFMHYAAALAVSARVLLRPRLEPTVRLSWILVIELVPLVGILAYVLFGEIRMRGAEVETMANVRSRLSGLWQPSPEELKMLPDFAAPVIKANHATTGFAAVAGNRAALLPEDDSAITALAEAIDGATEHVHMLFYIWLDDASGRAVADAAIRAAGRGVKVRAIIDAFGSRAFGRSEPWARMKAAGVECVEALPLSIPVIGGLFQRMDLRNHRKIVVIDHVLGFTGSRNCSDRAFAIKPRYAPWIDVFLAIEGPVVRQMQAVFLQDWMSYTGEDLGEMLRMTRPVTAPGEVAQVVATGPDERLGSLSDCMATMIHAARERLVITTPYYVPDASLDSAIRTAARRGVDVTVILPQRNDSLVVQATSEGFYYGLVSAGVKLMLFKDGLLHSKIITV…
CAF23412.1 {EMBL:BX908798} (Genome Reviews)	Protochlamydia amoebophila UWE25	PLD1 ortholog	MSKKQTTPIFKLSKLKKSSISSLLALLVFAIYQFLSDEKQVTSPSRNQEIAYTTPASIPVTSDTIQFYSNQTEDDLTQLYLSTIQNAKQSITFSIYSLMNPEVIQALNQKVDEGISVHIVCDAKASVGISRKIPKASIVKRISAGLMHQKILIVDKEKILLGSANMTTDSLNVHGNLVFAFEHPFLGQALFEKTLSMDEEGNSKKLMHCQAQLGQQNLELWILPDDQQAVNRILQLIQSAKKTIKVAMFTWTRSDLTQELIQAAKRGVKVEVVIDRYSGKGASAKVVNSLANAGIPIRLSTGQGLLHHKFAYIDEDTLINGSANWTQSAFKVNDDCFVVLTSLLPQQKMKMNQLWSAINKKSEKVSINKKKGQK
ACT13032.1 {EMBL:CP001657} (Genome Reviews)	Pectobacterium carotovorum subsp. carotovorum PC1	PLD1 ortholog	MSTFYTVISWLLVFGYWLLIAGVTLRILMKRRAVPSAMAWLLVIYILPLVGIVAYLSFGELHLGKRRAERASKMWPSTAKWLRELKEYRRIFATENSEVASALFQLCERRQGVGGVKGNQLQLMTTFDDTIKALLRDIELARSNIEMVFYIWQPGGLVEQVSSSLIAAARRGVHCRILLDSAGSVQFFRQHHPELMRTAGIEVVEALKVNLFRAFLRRMDLRQHRKIILIDNRIAYTGSMNMVDPRFFKQDAGVGQWIDLMARIEGPVATTLGIIYCCDWEMETGKRLLPPPPDVNVMPFEQESGHTIQVIASGPGYPEEMIHQALLTSVYSARKQLIMTTPYFVPSDDLLHAICTAAQRGVDVSIIVPHKNDSVLVGWASRAFFTELLAAGVKIYQFK…
ACX88062.1 {EMBL:CP001790} (Genome Reviews)	Pectobacterium wasabiae WPP163	PLD1 ortholog	MSTFYTVISWLLVFSYWLLIAGVTLRILMKRRAVPSAMAWLLVIYILPLVGIVAYLSFGELHLGKRRAERASKMWPSTAKWLRELKEYRRIFATENSEVASALFQLCERRQGVGGVKGNQLQLMTTFDDTIKALLRDIELARNNIEMVFYIWQPGGLVEQVTSSLIAAARRGVHCRILLDSAGSVQFFRQQHPELMRTAGIEVVEALKVNLFRAFLRRMDLRQHRKIILIDNRIAYTGSMNMVDPRFFKQDAGVGQWIDLMARIEGPVATTLGIIYCCDWEMETGKRLLPPPPDVNVMPFEQESGHTIQVIASGPGYPEEMIHQALLTSVYSARKQLIMTTPYFVPSDDLLHAICTAAQRGVDVSIIVPHKNDSVLVGWASRAFFTELLAAGVKIYQFK…
AEV94994.1 (EBI)	Pediococcus claussenii ATCC BAA-344 / DSM 14800 / JCM 18046 / KCTC 3811 / P06	PLD1 ortholog	MLIIESALYTVNFFIAVMVALFEKRDISAAWAWLLVMTLLPGIGIILYLFLGRKLNKQQIFNLKTQEQFGIVEMANYQKKSRHNRIKLKYELQNELVEMFLNSDNAILTQQNDITIFTDGIKKFKQLFEDLRGAKNHINLEYFTIYDDDLGTQLRKILIDKAKEGVKVRVLYDIFGSKGSKQRFFKELIAHGGEVQPFMQSKWRYLNFRINFRNHRKIVVIDGTIGYIGGFNVGDQYIGKNSRFGYWRDTHLRILGSSVLQLQSRFFMDWFASAKTSSVAIGLEYFPQNELDQSVPMQIVSSGPESDIQKIKQGYIKMIMGAREHIRIETPYFIPDDALMETLLIALKSGLKIDLVIPNKPDHPFVYRATEYYARQLMEAGANVYAYQNGFMHVKAIVV…
ABJ68858.1 (EBI)	Pediococcus pentosaceus ATCC 25745 / 183-1w	PLD1 ortholog	MFQIIKDIIYIILILNIIGAVYTVFRQRRDIAATWAWLLVLFFLPGVGFVIYAFVGRKLPENKLFPLKSKTRLQLDQVMEHQRRELKKNEFTAADQVVKDSERMVQFFTKTDYSFLNRRNEVQIITDGNELFDDIFAEIKKAKKHIHVEFYTIYDDQIGNQLRELLEEKAREGVEVKVLWDSWGSLGTKRSFFKKLNELGGEAYPFLGTRSALTDFRLNFRDHRKIVVIDGKIGYVGGFNVGDQYLGRKKKFGYWRDTHLKIIGSGVYGLQSRFILDWNATDRKKQIVEEFKAGSVYFPVAEVKGNTSLQIVSNGPDSDIEKIKMGYLKMIHKARESVWIQSPYLIPDDSVLDALRLAATSGVDVRVMIPCMPDHAFVYRATQYYAWQCAKWGIKVYYY…
ADY51900.1 (EBI)	Pedobacter saltans ATCC 51119 / DSM 12145 / JCM 21818 / LMG 10337 / NBRC 100064 / NCIMB 13643	PLD1 ortholog	MPQIPYQTTLILIGEVAYIVILIGVCLKIIYDTRSSSKTVAYLLLVIFIPIIGIIFYFSFGINYRKSKIYNKKLEIDESLKEVFKRRLIDLYQYFSTSKNPSLLNNQELTRLMANKKNGNEGVLPNNVVEPLFNGEILFPKLITELKKAKKHIHFEYYIYENDFIGNEIKNILIEKAKEGVEVRFIYDDFGSSGIRKNIIRELKRNGVQAFPFNKIKLIYFANRINYRNHRKIVIIDGITSFIGGINISDRYINSSSDQLYWKDAHLMIKGYSTLSLQQIFLADWNFCSKENLMVNKDYFPPIEIDREHSIPVQITSSGPDSELPSILFAIVQAVNLARREILLTTPYYVPDQTLQDSLVIAALSGIDVKLLIPKKGDSLSVSVAAQSYFEELLEAGVK…
ABX31816.1 {EMBL:CP000879} (Genome Reviews)	Petrotoga mobilis DSM 10674 / SJ95	PLD1 ortholog	MAFAIIFKFGFWTFFVLIYAFVATTVIILERKRPEKTISWLLIFAVIPLIGFVIYLFFGRNWKRRKLTSDIYLDSKPSLSEEEEKWLIKVLGENDTQYLQLINLLKRNSKSPLFLGNDIEIFNNGKEKFSSFFKEIENAKESILLEYYIVKDDETGNKLKDLLIKKAKEGVEIKFIMDKIGSGRLKKSYIKQLKSAGVEIAFYSYFLSPVLKFLNTQVNYRNHRKIAIIDSEIGFIGGINIGNEYIGKSSLGYWRDLHLKVRGEAVNGLQKIFFEDYQTIVKAERKKEKIDPSKYFKKQERKGDSLIQIAVSGPESENSSIMQTIHKMITIAKDHIYIATPYFIPDDSILSALKIAALSGVKVKILFPGKMDHFLVYFASRTYLEEIIKYGVEVYFYRK…
ADG66296.1 {EMBL:CP001744} (Genome Reviews)	Planctomyces limnophilus ATCC 43296 / DSM 3776 / IFAM 1008 / 290	PLD1 ortholog	MFNWLPGTLAVISFVLQFSLVSVVLLTKRRQETATVAWIITIITLPYIGAILYLIFGINRVESTVKHRLRAWRRLSHRLPELSERHLLDSDRLTPLQSNMAKVATRLAESRPTMHNRVDLLHDAGIAFDEIETAIRNARSTIHLEYYIWQPDKIGTRLRDLLIEKARAGVKVRFLYDSIGSLRLSRRFIAPMREAGIEISAFVPGRGWLESWSLNLRNHRKIIIVDGEIGFTGGMNVGDEYLSRVPHFGHWSDTHLRLMGPSVLQLQMIFAEDWHCATGREISWQDDFPRPETHGHVEAQVVSGGPHMEDSVFQSLFFAAINEARHHITITTGYFVPTNALVVALECAAVRGVKVRLLLSGAKGYWYTRMAGRSSYSPLLRAGAEIWEYNRGYLHSKTL…
ABP34604.1 {EMBL:CP000655} (Genome Reviews)	Polynucleobacter necessarius subsp. asymbioticus DSM 18221 / CIP 109841 / QLW-P1DMWA-1	PLD1 ortholog	MNSLTTFLIKHAFDINISWLVLIHFLLVTIFIGVIISVRRPVGVAFAWIFIVMTFPIVGISLYILIGDRPVGRSLTRKIKRMNQEYAQITEDMRRDYAGERQKIPVEARALSLLAETKNGTPVVSGNKLELHTNSLEILQLFIDEIDRAKASLHMEFYIWALGGDADRVGEAVIAAAKRGVKCRVLLDSLGSKDWFKSSWPGRFRNAGVQVTEALPIQIGRFQFRRADIRLHRKIFVVDGAIVWTGSMNLVDPRTFKQDSGVGEWVDAMVRVEGPVAAQFELTFSFDWSVDNPKITHFDDRVPPIAPYEGGAIAQELASGPVSRDDILYQVMLSAIIDAREELTITTPYFGPDDGLLQAMMASARRGVNVTLIVPKLNDSTLVAWSSKSYYEDLLDSGV…
AEE12510.1 (EBI)	Porphyromonas asaccharolytica ATCC 25260 / DSM 20707 / VPI 4198	PLD1 ortholog	MWTTVLTILYTLLVVGVVVVILTGGDDIYRMFSWLMVVIFVPVAGVILYLLFGRSTASMRLIPKDFLKKINRMPVEHTDFDFHRATLENPDYSSLGKLLYNSDDRTVLAASSMEVITVGTDKYRQLFEDIRSAKQEIHLMYYIIMSDELGVELRDLLVDKAREGVKVRVVYDGLGSIRSDLKGFWKPLRRAGGEVYAFLPVRFPFFNLRINYRNHRKVVVIDQRIGYFGGMNVAQYYTQGNELGQWRDTHFRIEGSAVAGLQRVFLVDWAVAVRKRFDLEPYFAKIDRGASYEHPIAMQFLTNGPQAHWQTIEQAFIKACSIAHEEILVQTPYFLPPEGLLMSLCSAALRGVYVFVMLPERGDSYLTQRASDSYLTQLLKAGVDVRRYRGGFLHSKLLV…
AAT83490.1 {EMBL:AE017283} (Genome Reviews)	Propionibacterium acnes KPA171202 / DSM 16379	PLD1 ortholog	MHMTRAPRQRFTVRRALHWVAGGMVAAQMATMAGLVTYNGIKRRGRRPYRFPTAPAEPLKVSGHQVEIFTFGRDLYAAMIFDIKSAQHTVYLETFIWKNDEVGRHFRQALVEAAARGVKVYAMWDTFANLVVDPRFFRQLEGVQVRAQPLVTPSWIPTLRNLGRDHRKLLIVDSKVAYIGGYNIGSLYADRWRDTHARITGPAVGELENVFVDMWNQRPKGALISRRNQPVLPSPGVRYWDTPFAVHRNSPRMAVYPIRNMYLEAIDRASERIWMTQGYLIPDDDVVAALHQAASRGVDVRIVIPAESNHVIADWLSRGYYDRLLHQGVRLFLYQGAMVHAKTCTIDGIWSTIGTANLDRLSLQGNYEVNVAITDSTVAQRMAEIFEIDMANCVELTLD…
AAZ36201.1 (EBI)	Pseudomonas syringae pv. phaseolicola 1448A / Race 6	PLD1 ortholog	MNNSWALPFCLLVALCVSGCAHQQLASEPSQAMPPSSSAFGRSIQAMAMPHDGRSGFRLLPDSSDAFKARAELIRNAKSSLDLQYYIVHDGLSTRALIDELLKAADRGVRVRILLDDTTSDGLDQAIATLAAHPNIQIRLFNPQNLGRETGITRSLGRLMNLSRQHRRMHNKLWLADGSVAIVGGRNLGDEYFDAEPNLNFTDIDMLSVGPVAEQLGHSFDQYWNSTLSKPIDAFMYFLPDGEDLAQARQRLDDSLEQAHQQHKALYERLMAYKTQPRMKTWLNELVWAHNQALWDAPTKVLAQGDPDPHLLLTTQLAPELLNTRKELMLISAYFVPGQEGLLYLTGRADAGVNVSLLTNSLEATDVPAVHGGYAPYRKALLEHGVKLFELRRQPGDTE…
ABR83973.1 {EMBL:CP000744} (Genome Reviews)	Pseudomonas aeruginosa PA7	PLD1 ortholog	MMAATGVDKDRPRAMTSTTYLGLLLVGIQVLGFVAAIHAVLTVRTAQGAIAWATSLVFMPYLTLLPYLVFGRSRFDAYIEARRQANREMHLAAAELDWRPWVEEALAARQVSGYKGLKALVRMTRTPTLANNRVRLLVNGEASFEAMFKAISAARQVILVQFFIVRDDALGQRLQQLLLERAANGVEVFFLYDAIGSHALPHRYVERLRQGGVQVHGFSTGSGMLNRFQVNFRNHRKVVVVDGECGFVGGHNVGVEYLGEKPPLAPWRDTHLELRGPAVACLQESFAEDWYWATHSLPPLILPPQYDSEGVLCQVVASGPADAQETCSLFFVEMINAAHERVWITSPYFVPDEAVMAALRLAVLRGVDVRLLIPSRADHRTVYAASSLYALEAIRAGVK…
CAW30544.1 {EMBL:FM209186} (Genome Reviews)	Pseudomonas aeruginosa LESB58	PLD1 ortholog	MAATGVDKDRPRAMTSTTYLGLLLVGIQVLGFVAAIHAVLTVRTAQGAIAWATSLVFMPYLTLLPYLVFGRSRFDAYIEARRQANREMHLAAAELDWRPWVEEALAARQVSGYKGLKALVRMTRTPTLANNRVRLLVNGEASFEAMFKAISAARQVILVQFFIVRDDALGQRLQQLLLERAANGVEVFFLYDAIGSHALPHRYVERLRQGGVQMHGFSTGSGMLNRFQVNFRNHRKVVVVDGECGFVGGHNVGVEYLGEKPPLAPWRDTHMELRGPAVACLQESFAEDWYWATHSLPPLILPPQYDSEGALCQVVASGPADAQETCSLFFVEMINAAHERVWITSPYFVPDEAVMAALRLAVLRGVDVRLLIPSRPDHRTVYAASSLYALEAIRAGVKV…
ABJ14777.1 (EBI)	Pseudomonas aeruginosa UCBPP-PA14	PLD1 ortholog	MAATGVDKDRPRAMTSTTYLGLLLVGIQVLGFVAAIHAVLTVRTAQGAIAWATSLVFMPYLTLLPYLVFGRSRFDAYIEARRQANREMHLAAAELDWRPWVEEALAARQVSGYKGLKALVRMTRTPTLANNRVRLLVNGEASFEAMFKAISAARQVILVQFFIVRDDALGQRLQQLLLERAANGVEVFFLYDAIGSHALPHRYVERLRQGGVQMHGFSTGSGMLNRFQVNFRNHRKVVVVDGECGFVGGHNVGVEYLGEKPPLAPWRDTHMELRGPAVACLQESFAEDWYWATHSLPPLILPPQYDSEGALCQVVASGPADAQETCSLFFVEMINAAHERVWITSPYFVPDEAVMAALRLAVLRGVDVRLLIPSRPDHRTVYAASSLYALEAIRAGVKV…
AAG08779.1 {EMBL:AE004091} (Genome Reviews)	Pseudomonas aeruginosa ATCC 15692 / PAO1 / 1C / PRS 101 / LMG 12228	PLD1 ortholog	MAATGVDKDRPRAMTSTTYLGLLLVGIQVLGFVAAIHAVLTVRTAQGAIAWATSLVFMPYLTLLPYLVFGRSRFDAYIEARRQANREMHLAAAELDWRPWVEEALAARQVSGYKGLKALVRMTRTPTLANNRVRLLVNGEASFEAMFKAISAARQVILVQFFIVRDDALGQRLQQLLLERAANGVEVFFLYDAIGSHALPHRYVERLRQGGVQMHGFSTGSGMLNRFQVNFRNHRKVVVVDGECGFVGGHNVGVEYLGEKPPLAPWRDTHMELRGPAVACLQESFAEDWYWATHSLPPLILPPQYDSEGALCQVVASGPADAQETCSLFFVEMINAAHERVWITSPYFVPDEAVMAALRLAVLRGVDVRLLIPSRPDHRTVYAASSLYALEAIRAGVKV…
CAK18126.1 (EBI)	Pseudomonas entomophila L48	PLD1 ortholog	MDYHSPYFFGYLIGLIHLLGIIAALHAVFTVRTAQGAIAWALSLLFIPYFTLIPYLIFGARSFYAYIQARRQANQEMHVAMANLNWRPWVEEALTARESDSYAALRAMPKLGRMPCLANNEVKLLIDGEATFKAIFAAIEAARNTVLVQFFIIHDDTLGKQLQRLLLRKAAEGVQVFVLYDRVGSHALPGSYSQVLRDGGVQIQAFATRRGWFNRFQVNFRNHRKIVVVDGLRGFLGGHNVGDEYLGANPHLSPWRDTHVQIAGPVLACLQESFAEDWYWATRQLPPLILPDTYPENGVLCQALASGPADPQETCALFFLEAIHSATRRVWITSPYFIPDEAIFAALRLAVLRGVDVRVLIPSRPDHRIVYAASSLFAFEAVRAGVRMFRYQPGFLHQK…
AEF20063.1 (EBI)	Pseudomonas fulva 12-X	PLD1 ortholog	MEFGIQHFFGYLIAAIHVLGTLAAIHAILTVRTAQGAIAWALSLFFMPYLTLLPYVIFGRSRFYAYIDARRVVDKQMHKAMASLDWRPWVQEAIAAGESEAYGQLRALPRLGRMPCLAGNQVSLLVNGRATFEAILQAIADAHQVIHIQFFIVHDDKLGRRLQEALLERAAAGVQVYFLYDAVGSHALPRNYIRRLREGGVHMHAFPTGGGVLNRFQLNFRNHRKIVVVDGERGFLGGHNVGDEYLGEKPRLSPWRDTHVEVHGPAVACLQESFAEDWFWATRKLPPLLLPERYPDEGMLCQVISSGPADAQETCSLLFVEMLNAARERIWLTSPYFIPDEALFAALRLAVLRGVDVRILLPSRPDHRIVYAASNLFALEALRAGVRIFRYLPGFLHQK…
AAY95374.1 (EBI)	Pseudomonas fluorescens Pf-5 / ATCC BAA-477	PLD1 ortholog	MDYFGPHIFGYLIALLHFLGLIAAIHAVLTVRTAQGAIAWALSLLFMPYLTLIPYLVFGRSTFDAYIQARRQANVEMHKAINELNWRPWVEEALTARASKAYASLRAMPKLGRMPCLANNQVRLLVNGDATFEAIFNAIRRSHKAVLIQFFIIHDDDLGRRLQRLLLEKAAEGVSIHLLYDRIGSHSLPASYVQTLRDAGVQVHAFATRSGWLNRFQVNFRNHRKIVVVDGMLGFVGGHNVGDEYLGKKPPLAPWRDTHVQVSGPVVACLQESFAEDWFWAARELPPLILPDTYPDDGVLCQLLASGPADAYETCSLFFVEAIHAATERVWITSPYFIPDEAVFAALRLAVLRDVDVRILLPARPDHRIVYAASSLYAFEAVRAGVRVFRYQPGFLHQK…
CAY53688.1 {EMBL:AM181176} (Genome Reviews)	Pseudomonas fluorescens SBW25	PLD1 ortholog	MDFFGPHLLAYFIATLHFLGTLAAIHAVLTVRTAQGSIAWALSLMFMPYLTLIPYLIFGRSTFDAYIQARRQANQEMHTAITALNWRPWVEEALAARNSSAYASLRAMPKLGRMPCLANNEVHLLINGDATFSAIFEAIRNARTAVLFQFFIIHDDELGRQLHALLKEKSAEGVAIYVLYDRIGSHALPHRYVQSLRDAGVQVKAFATRSGWLNRFQVNFRNHRKIVVVDGITGFVGGHNVGDEYLGKKPPLAPWRDTHVQVTGPVVACLQESFAEDWFWAARELPPLILPDAYPEDGVLCQLLASGPADPYETCSLFFVEAIHAATERVWITSPYFIPDEAVFAALRLAVLRGVDVRLLLPSRPDHRIVYAASSLYAIEAVRAGVRVFRYTPGFLHQK…
AEB60912.1 (EBI)	Pseudomonas mendocina NK-01	PLD1 ortholog	MPADFGIPHLFAYLIATIHALGVLAAIHAVLTVRTAQGALAWGLSLFFMPYLTLLPYLVFGRSRFDAYVKARRQADKEMRHAMAEQDWRPWVEEAKAAHLSPAYDRLRALPRLSHLPGLTGNRVELLIDGEATFEAIFSALASAQQTILLQFFIIRDDALGQRLRDVLLERAGAGVQVHVLYDGVGSHALPRSYIDSLRRGGAQVHAFPTRAGLFNRFQLNFRNHRKIVVVDGEIGFLGGLNVGIEYLGQKPPLAPWRDTHVEVRGPVVASLQEAFAEDWYWACQKLPPLLMPSKQDEPGQLCQVIASGPADPQETCSLLFVEAIHAARDRVWLSSPYFVPDEALFAALRLAVMRGVDVRLLLPARPDHHIVYAASSLYAFEALRAGVRIFRYQPGFLH…
ABP87300.1 {EMBL:CP000680} (Genome Reviews)	Pseudomonas mendocina ymp	PLD1 ortholog	MPADFGIPHLFGYLIATVHALGVLAAIHAVLTVRTAQGALAWGLSLFFMPYLTLLPYLVFGRSRFDAYVKARRQADKEMRHAMAAQDWRPWVEEAKAAHLSPVYERLGALPRLSHLPGLTGNRVELLIDGEATFAALFAALASAQQVILLQFFIIRDDALGRRLLEVLLERAAAGVRVHVLYDGVGSHALPRTYIDRLRRGGALVHAFPTRAGLFNRFQLNFRNHRKIVVVDGEIGFLGGLNVGVEYLGQKPPLAPWRDTHVEVRGPVVASLQEAFAEDWYWACQKLPPLLMPSKQDEPGQLCQVIASGPADPQETCSLLFVEAIHAARERVWLSSPYFVPDEALFAALRLAVMRGVDVRLLLPSRPDHHIVYAASSLYAFEALRAGVRIFRYQPGFMH…
ABA77401.1 (EBI)	Pseudomonas fluorescens Pf0-1	PLD1 ortholog	MDYFGPHIFGYLIALIHTLGSIAAIHAVLTVRTAQGSIAWALSLIFIPYLTLIPYLVFGRSTFDGYIKARRQANEQMRQAISELNWRPWVEEALTARASNAYDSLRAMPKLGRMPCLANNEVRLLINGAATFEAIFHAIDQAREAVLIQFFIIHDDRLGQRLRDLLLKKAAEGVVIHLLYDRIGSHALPHSYVQALRDGGVEVKAFATRSGWLNRFQVNFRNHRKIVVVDGLIGFVGGHNVGDEYMGEKPPLAPWRDTHVQVRGPVVACMQESFAEDWFWAARSLPPLILPDAYPEDGVLCQLLASGPADAYETCSLFFVEAIHAATERVWITSPYFIPDEAVFAALRLAVLRGVDVRLLLPSRPDHRIVYAASSLYAFEAVRAGVRVFRYEPGFLHQK…
ABZ00348.1 (EBI)	Pseudomonas putida GB-1	PLD1 ortholog	MAGPVFPWRDGNQFELLIDGPAFFPRMLNAIEHAEFQVDLELYLVEAGACAEAVVEALEQAARRGVRVRCLFDDYGSLAFNSALRQRLSDAGVYLRWYNRLRWKRGLRNLYRDHRKLLLVDERWAVVGGTGVTDEFWTPGEATSEWHEVMVQMQGPVVNDWQLLFDRQWHANNRRTAWRPAEGFGLPRLPKVPAQGQGMGRVAYADARQHQDILHALVRALNSGKQRVWLATPYFLPTWSVRRSLRRAASKGLDVRLLLTGPRTDHPSVRYAGHRYYPRLLRAGVRIFEYQPCFLHLKMAVVDDWVSVGSCNFDHWNLRFNLEANIEALDPSLTAAVVASFERDFAQCEEVDLAHWHARPLWRRVKQRIWGWLDRLVVNFLDRRD
AAO58949.1 {EMBL:AE016853} (Genome Reviews)	Pseudomonas syringae pv. tomato DC3000	PLD1 ortholog	MDYHDPYFFGYVLGFIHLLGTGAAIHALLTVRTSQGAIAWAMPLLFIPYFTLLPYLIFGRSSFDAYIKARREANKEMRAAIGSLNWRPWIEEAVAARRSDAYAALRAMPRLGNMPALANNKVRLLINGEETFGAIFQAIREAKQTILIQFFIIHDDNLGRQLQTLLLEKAAQGVAIFVLYDRIGSHALPGAYIDTLRDGGVQIKAFATRGGWLNRFQINFRNHRKIVVVDGLKGYIGGHNVGDEYMGLKPPLAPWRDTHVEVIGPVVACLQESFAEDWFWATRELPPLSLPDEFPEDGVLCQLLTSGPADAQETCSLFFVEAIHAAEERVWITSPYFIPDEAVSAALTLAVLRGVDVRLLLPSRPDHYVVYAASSLYAFDAVRAGVRVFRYEPGFLHQK…
AAY38309.1 (EBI)	Pseudomonas syringae pv. syringae B728a	PLD1 ortholog	MSNTTGQWRDGNSVELLINGEDFYARVFECIRAARKEVLIETFIIFEDRIGESLQQALLEAAANGAKVVVTVDDYGTSDLSSTFVKTMIDAGIQIQLFDPRPRFMGMRTNLFRRLHRKVVVIDGELGFIGGINYSVDHMTDTGLTAKQDYAVLVRGPIVGDIHHSALNMLSKVVRDKLPPIALKLDRAGDASMLLAERDNDEHSTDIEEQYLEAIRAAKQRITLANAYFYPSYRFLRELRNASRRGVKVTLILQGQPDMPFVRVCSRLTYTYLLRDGVAIHEYKQRALHGKVALIDQDWSTVGSSNLDPLSLALNLEANLFIRDRTLNEHLQNHLMELAAAHSKQMSLKGAARGQWWRAPMIVLSFFFLRRFPAIAGLFPVHGVRLKPLRAGDVVPEAK…
ADV25878.1 (EBI)	Pseudoxanthomonas suwonensis 11-1	PLD1 ortholog	MSDLLDGAWQALSSIPHIGLYLVAAWLLYIPWLVAWVVLQKREPVATLSWVLSLALLPYVGFLVYFLLGPQRISRQRLRRGRTRSGMGQYSTICPADDSAVELARIGQATTGLPPSSATRVDWLVDGHATYGALLDAISKARHHIHLEYYICRPDQTGGRLLEALVERARAGVEVRLLLDAVGSGPLRQRHLKPLVDAGGQFCWFHPTKFRPFTRPWLNMRNHRKIVVIDGAVGFIGGINIADDHDETIHERPFRDLHMRVEGEVVRSMQLAFVEDWIYADCCEPTRFGDQAYWPEARRGTIGAQLLVSGPDSSWEAIHRLQVAAIHEARRRVWMTTPYFVPGEAARMALTSAALGGLDVRLVVPRRSDSRMVTLAARSYFDELLKAGVKVYEYGPRML…
ABM04186.1 (EBI)	Psychromonas ingrahamii 37	PLD1 ortholog	MQNNFFEYLTLNSVFIVTEIIIVFTMLHMLYQRRSPTSIISWLLLMIILPYFSLVLYFLIGVRKRPVRKKKSSLHVKSTSESNGKINSIDGIIRANGLAGASEHNSFEFISDSVNAYNTLINEIKNAKKSISFSTYILKQDKVTKTIIDALIEKESSGVHVRLLLDSLGSYQLYFFQGPLLKLRRAGCEVHFFMPLLRLPYQNSINLRNHRKIYLFDETTLLTGGMNLSKKYMGPAKKQDQCEDILFKTQGDAAYQYAQIFEADWAYASDSPQRQATRPLQKVCGDAYIQVVPSGPDIKGDALFEALISAIHSAKERIWIVTPYFLPDETLMHALKIAKHNGVDIKLITPKQSDHLVADLGRSSYMRELQEEGINLVLYNGKMLHAKAILFDQDAVMIG…
ABQ94063.1 {EMBL:CP000713} (Genome Reviews)	Psychrobacter sp. PRwf-1	PLD1 ortholog	MFLDFLLGLHFLIWLTISLRVLARHDLSAPARLAWLVVLFILPYVGVVVYWMFGEVHLGINFTHRYDRITQKLAESYPQVLGDKDTMAQVVEREYQAAGYAASVTGFHTTLGNRAELMADAKATQQRMIADFDAATDHIHVMYYIWLDDDMGTAVGEALMRAAKRGVRCRAMVDGLGSRKLLRSLLWKRMQDAGVEVSVALPINNLLKVLLFSRIDLRNHRKITVIDGKIGYVGSRNSADPEFRIKPKYAPWVDIMLRVQGPLVAQNQMLFANDWLMENPDTDFNSFPYVTEPHPEGIAAQVFADGPTQRQGTTPQFLSTLMSQARHTLIISTPYFVPDYTLINMLCATAYRGVAVSIIFPKNNDSFIVAATSHSYYWQLLEAGVKVYEYKPGLLHAKT…
AEC18704.1 (EBI)	Pusillimonas sp. T7-7	PLD1 ortholog	MDMAYLEYLASEYWPHLALLLSIAVGGTAAVHAAMTKNDVRAAIGWVGIIMMSPLLGPFIYLIAGINRIRHDHISEQRNKSLKNYVSKPELPLADISNIVPAQFESLRVLGDRISHFPLSDGNNIQLLVGGDQTYPAMIAAIDKASKSIALQTYIFDNDSEGRKIVDALVRAVERGVQVRVLIDAVGSKYSRPPIIRLLRKKKIPAALFMTNPLGFMRMPYANLRSHRKILVIDGCIAFTGGMNIREEFVSAVAGLDTCSDTHFKVEGPVVLQLMSVFAHDWEFTTKENLPFDAWCCNTWNAPMPQVPARGIRSGPDRYIVGTHNMLLGAFAVAQKHIRIQSPYFLPDQVLLGAINTAARRGIIVDIVIPGRNNLRLVNYAMTAQLDQVIRNSCRVWRA…
CAD13998.1 {EMBL:AL646052} (Genome Reviews)	Ralstonia solanacearum GMI1000	PLD1 ortholog	MKVARDAGPLRSEWRRGKPLPGNRIDLLHGGAAFFPALIEAIDAARRRIALETYIYIDDDTGRRVTEALARAARRGVDVRVTVDGFGTGTLPAGIAAMLDAAGAAWRVYRPVRGFRLQRRYLRRLHRKVAVIDDEVAFVGGINIIDDLNHTPFRDDALGARYDFAVRVRGPLVGQIALMVDRLWWQTGLLAGVREVGVTGVAAEFPVMTDTPKPGRRGASGTQHDQAPDNVLASLVLRDNVRNRRAIEREYLRALGTARHEVIIANAYFLPGVRFMRALAACRRRGVRVRMLLQGHVEYAVQHYATRSLYHMLLRDGVEIHEYTASFLHAKVAVVDGRWATVGSSNIDPFSLLLAREANVVAWDAGVAGQLRAALEDAIARHARPILADAHAARPWWWR…
AEG92408.1 (EBI)	Ramlibacter tataouinensis ATCC BAA-407 / DSM 14655 / LMG 21543 / TTB310	PLD1 ortholog	MALVSVLGACSSLPALEGQRSASQPIDTSGTRLARAIAPRAAAHPGLSGVLPLANALDAFAARVLLARSAERTLDVQYYLWNQDTSGLLLMGALREAADRGVRVRLLLDDMNTAGMDDLLAALHAHQNIEVRLFNPFAVRWPRAVGYLTDFRRLNRRMHNKSFTADGQATIVGGRNVGDEYFGATDGAAFVDLDVLAVGQVVPAVSADFERYWASGSSYPLHLLVRAPPPNGPAPVSDPPGSAAAAYLDAVRTSPFVSDLLQGRLALDWAPVRLVSDDPAKALGQGTATTLVEQLNRVIGNPARRLQLVSAYFVPGAAGTEALVAMSRRGVDVGVLTNSLAATDVPVVHAGYARRRKPLLEGGVKLYELRRQPRVIETPDGPSTPVLRASSASLHAKTF…
ACS60552.1 {EMBL:CP001625} (Genome Reviews)	Rhizobium leguminosarum bv. trifolii WSM1325	PLD1 ortholog	MSWFSIAIIAVVALLALWVVLAASGDPGFLKRVQQVDSQALKIAAADTELDRYGARLCYEREAASGLVLITSNLEAFAARLLAARSAGRSLDLMYYMWNADLTGMLIMREVVAAADRGIRVRILLDDLGVSMSDKIFYAIDCHPNIELRLFNPTKARENVLRRGLEMVLRFRSVNRRMHNKAWIADGRIAMVGGRNIGDPYFDAGEDANFRDFDLVMVGQAVAKTERLFDDYWNSSVAVPVRSLLSRRPNKLRKLRRNMDRLDFEQRARPYLDRVQDRTSLEDAVAENHYIWVDKVDVLADPPEKAAGKLRTGQNVLMETLLPVITGTAEFIHITSPYFIPGERGVRALTKLRDKGVKVSVLTNSLAATDVAAVHAGYSRYRPALLKAGIELYELKSIA…
NP_868935.1 (NCBI)	Rhodopirellula baltica SH1	PLD1 ortholog	MMDLGQYFQIHIDAVSIGLVAHVTIEAITIIRVMTRPHREPASRVAWVTIIAAVPFLGVLLYVLFGETNIGRRRMERMKQVIKRLPTMPEINPEESRNTLANVPIRYQHLFRMGESINGFEAIGGNSGTLMQDSNSAVDSMIADIDRATDHVHLLFYIWLPDNNGLKMVEALKRAAKRGVTCRAMADDLGSRTIIRSTHWKEMQEAGVHLSRTLPIGNLMLRALRGRIDLRNHRKILVIDGSVTYCGSQNCADPEFRVKPKYAPWVDAVIRFEGPVVRQNQELFVADWMAGTDDDLTDLLDRPLPNTGPGFSAQVIGTGPTVRDSAMPEVFETLFHTARRKLTISTPYYVPNESMQQALCAAAWRGVETTIILPANNDSRIVGGASRSYYAGLLEAGVR…
ABD67840.1 (EBI)	Rhodoferax ferrireducens	PLD1 ortholog	MTLHTLLRSAATAVGALAFAACATLPDTDELIQRHAGQAARFETARGALPAQKSAAILAQLKSQSGDIDILDKQIALEQAVNDSPLVLGNKVTLLQDGAATYPAMFAAIRSARDHINLESYIIENDEVGRQFSDLLLAQQARGVQVNVIYDSVGALNTPKAFFERLKQGGIEVLEFNPINPLTAKGPWMINHRDHRKLLLVDGRIAFIGGINISSVYGSGSIPSRSHKAAANTDEWRDTDLQIEGPVVSEFQKLFLQTWEKQRGRPLATKNYFPALKVQGKDIVRTIGSTPDDPFSLMYLTLISAIGNAEKQVHLTQAYFVPDPQLLQALVAAAGRGVDVKLILPSHSDSGLVFHAGRAHYTELLQGGVKLYERVGGLLHAKTAVIDGVWSTVGSSNLD…
ABG33295.1 (EBI)	Roseobacter denitrificans ATCC 33942 / OCh 114	PLD1 ortholog	MTLLLLAHFVVVVAFTTRILLRDDLSPPARLAWFIILAVVPYVGSGLYFLFGEVDLGHHAENRHKQVFDEIRPQAGVIFGDAQICDALIDPYYQSAFRYASSINGFFPMTGNQAELMADDRATKAAMIADIDRAQSHVHVLYYIWLTDGTGTEVAQALMRAAKRGVTCRAMADGLGSRALIRSPLWTQMKEAGVQVAVTLPLNRPILTLLTSRIDLRNHRKITVIDGKITYCGSRNCADPEFLPKARFGPWVDIMLRFQGPVVAQNELLFMSDWMQATGEAFEPDAVTVECLSPGFPAHAIGDGPTERNSATPQLFSSLFNCAQSTITLTTPYFVPDATVLDALCAAAYRGVRVTLIFPQKNDSWIVAAASRSYYRRLLSAGCHIHEFKAGLLHAKTLT…
ABG03649.1 (EBI)	Rubrobacter xylanophilus DSM 9941 / NBRC 16129	PLD1 ortholog	MEEPGRELLDRAMRRACGAPLRSGNRLELLRDGPATYDSWLAAIEGARRWVHLENYIFSDDGVGRRFAEALSRKAREGVAVRVLYDWFGCLDVRSSFWEGLRRAGVEACPVNAPSLREPRDLLPRDHRKLLAVDGEYASVGGVCLSEGWLERSPKTGLPYRDTCVAVRGPAVADAERAFAGVWDLFARRPLPPEERPGPGEVPGAGEVAARVVAQEPGRARMLRALELLLASVRERVWISDPYFLGSPVLTQALVSAAADGVDVRLLLPATNDLPWIGALSRIGYRPLLEAGVRIFEYGGPMMHAKTHVADSFHSRVGSTNLNFSGLLANWEADLLAEDAGFAARMEEMFEEDFSNAREILLHRGRRPRPQRPMSRSERRDRRRTMRRVRRGSGGTASR…
ACH51836.1 {EMBL:CP001138} (Genome Reviews)	Salmonella agona SL483	PLD1 ortholog	MAARTLDVQYYIWEDDMSGRLLFSVLLSAAKRGVHVRLLLDDNNTPGLDDTLRLLDSHPNIEVRLFNPFSFRTLRALGYLTDFARLNRRMHNKSYTADGVVTLVGGRNIGDAYFGAGEEPLFSDLDVMAIGPVVNDVANDFERYWRCSSVSTLQQVLSLSEQELTQRIELPESWYNDEITRRYLHKLETSQFMADLDRGTLPLIWAKTRLLSDDPSKGEGKAQRHSLLPQRLFDVMGSPTERIDIISAYFVPTRAGVAQLLNLVRKGVKIAILTNSLAANDVAVVHAGYARWRKKLLRYGVELYELKPTREHETAVHDRGLTGNSGSSLHAKTFSIDGSKVFIGSLNFDPRSTLLNTEMGFVIESETLATLIHKRFTQSQRDAAWQLRLDRWGRINWID…
ABX21116.1 {EMBL:CP000880} (Genome Reviews)	Salmonella arizonae ATCC BAA-731 / CDC346-86 / RSK2980	PLD1 ortholog	MTTFYTVVSWLVILGYWVLIAGVTLRILMKRRAVPSAMAWLLIIYILPLVGIIAYLSVGELHLGKRRAERARAMWPSTAKWLNDLKACKHIFAQENSSVASSLFKLCERRQGIAGVKGNQLQLLTDSDDVMQALIRDIQLARHNIEMVFYIWQPGGMADQVAESLMAAARRGIHCRLMLDSAGSVAFFRSPWAAMMRNAGIEVVEALKVNLMRVFLRRMDLRQHRKMVMIDNYIAYTGSMNMVDPRFFKQDAGVGQWVDLMARMEGPVATAMGIVYSCDWEIETGKRILPPSPDVNIMPFEQASGHTIHTIASGPGFPEDLIHQALLTATYAAREYLIMTTPYFVPSDDLLHAICTAAQRGVDVSIILPRKNDSLLVGWASRAFFSELLAAGVKIYQFE…
CCC30679.1 (EBI)	Salmonella bongori ATCC 43975 / DSM 13772 / NCTC 12419	PLD1 ortholog	MTTFYTVVSWLVILGYWVLIAGVTLRILMKRRAVPSAMAWLLIIYILPLVGIIAYLSVGELHLGKRRAERARAMWPSTAKWLNDLKACKHIFAEENSSVASSLFKLCERRQGIAGVKGNQLQLLTDSDDVMQALIRDIQLARHNIEMVFYIWQPGGMADQVAESLMAAARRGIHCRLMLDSAGSVAFFRSPWAAMMRNAGIEVVEALKVNLMRVFLRRMDLRQHRKMVMIDNYIAYTGSMNMVDPRFFKQDAGVGQWVDLMARMEGPVATAMGIVYSCDWEIETGKRILPPPPDVNIMPFEQASGHTIHTIASGPGFPEDLIHQALLTATYAAREYLIMTTPYFVPSDDLLHAICTAAQRGVDVSIILPRKNDSLLVGWASRAFFSELLAAGVKIYQFE…
AAX65641.1 (EBI)	Salmonella choleraesuis SC-B67	PLD1 ortholog	MTTFYTVVSWLVILGYWVLIAGVTLRILMKRRAVPSAMAWLLIIYILPLVGIIAYLSVGELHLGKRRAERARAMWPSTAKWLNDLKACKHIFAQENSSVASSLFKLCERRQGIAGVKGNQLQLLTDSDDVMQALIRDIQLARHNIEMVFYIWQPGGMADQVAESLMAAARRGIHCRLMLDSAGSVAFFRSPWAAMMRNAGIEVVEALKVNLMRVFLRRMDLRQHRKMVMIDNYIAYTGSMNMVDPRFFKQDAGVGQWVDLMARMEGPVATAMGIVYSCDWEIETGKRILPPPPDVNIMPFEQASGHTIHTIASGPGFPEDLIHQALLTATYAAREYLIMTTPYFVPSDDLLHAICTAAQRGVDVSIILPRKNDSLLVGWASRAFFSELLAAGVKIYQFE…
ACH74557.1 {EMBL:CP001144} (Genome Reviews)	Salmonella dublin CT_02021853	PLD1 ortholog	MAARTLDVQYYIWEDDMSGRLLFSVLLSAAKRGVHVRLLLDDNNTPGLDDTLRLLDSHPNIEVRLFNPFSFRTLRALGYLTDFARLNRRMHNKSYTADGVVTLVGGRNIGDAYFGAGEEPLFSDLDVMAIGPVVNDVANDFERYWRCSSVSTLQQVLSLSEQELTQRIELPESWYNDEITRRYLHKLETSQFMADLDRGTLPLIWAKTRLLSDDPSKGEGKAQRHSLLPQRLFDVMGSPTERIDIISAYFVPTRAGVAQLLNLVRKGVKIAILTNSLAANDVAVVHAGYARWRKKLLRYGVELYELKPTREHETAVHDRGLTGNSGSSLHAKTFSIDGSKVFIGSLNFDPRSTLLNTEMGFVIESETLATLIHKRFTQSQRDAAWQLRLDRWGRINWID…
CAR32873.1 {EMBL:AM933172} (Genome Reviews)	Salmonella enteritidis PT4 P125109	PLD1 ortholog	MTTFYTVVSWLVILGYWVLIAGVTLRILMKRRAVPSAMAWLLIIYILPLVGIIAYLSVGELHLGKRRAERARAMWPSTAKWLNDLKACKHIFAQENSSVASSLFKLCERRQGIAGVKGNQLQLLTDSDDVMQALIRDIQLARHNIEMVFYIWQPGGMADQVAESLMAAARRGIHCRLMLDSAGSVAFFRSPWAAMMRNAGIEVVEALKVNLMRVFLRRMDLRQHRKMVMIDNYIAYTGSMNMVDPRFFKQDAGVGQWVDLMARMEGPVATAMGIVYSCDWEIETGKRILPPPPDVNIMPFEQASGHTIHTIASGPGFPEDLIHQALLTATYAAREYLIMTTPYFVPSDDLLHAICTAAQRGVDVSIILPRKNDSLLVGWASRAFFSELLAAGVKIYQFE…
CAR37249.1 {EMBL:AM933173} (Genome Reviews)	Salmonella gallinarum 287/91 / NCTC 13346	PLD1 ortholog	MTTFYTVVSWLVILGYWVLIAGVTLRILMKRRAVPSAMAWLLIIYILPMVGIIAYLSVGELHLGKRRAERARAMWPSTAKWLNDLKACKHIFAQENSSVASSLFKLCERRQGIAGVKGNQLQLLTDSDDVMQALIRDIQLARHNIEMVFYIWQPGGMADQVAESLMAAARRGIHCRLMLDSAGSVAFFRSPWAAMMRNAGIEVVEALKVNLMRVFLRRMDLRQHRKMVMIDNYIAYTGSMNMVDPRFFKQDAGVGQWVDLMARMEGPVATAMGIVYSCDWEIETGKRILPPPPDVNIMPFEQASGHTIHTIASGPGFPEDLIHQALLTATYAAREYLIMTTPYFVPSDDLLHAICTAAQRGVDVSIILPRKNDSLLVGWASRAFFSELLAAGVKIYQFE…
ACF67757.1 {EMBL:CP001120} (Genome Reviews)	Salmonella heidelberg SL476	PLD1 ortholog	MAARTLDVQYYIWEDDMSGRLLFSVLLSAAKRGVHVRLLLDDNNTPGLDDTLRLLDSHPNIEVRLFNPFSFRTLRALGYLTDFARLNRRMHNKSYTADGVVTLVGGRNIGDAYFGAGEEPLFSDLDVMAIGPVVNDVANDFERYWRCSSVSTLQQVLSLSEQELTQRIELPESWYNDEITRRYLHKLETSQFMADLDRGTLPLIWAKTRLLSDDPSKGEGKAQRHSLLPQRLFDVMGSPTERIDIISAYFVPTRAGVAQLLNLVRKGVKIAILTNSLAANDVAVVHAGYARWRKKLLRYGVELYELKPTREHETAVHDRGLTGNSGSSLHAKTFSIDGSKVFIGSLNFDPRSTLLNTEMGFVIESETLATLIHKRFTQSQRDAAWQLRLDRWGRINWID…
ACF62365.1 {EMBL:CP001113} (Genome Reviews)	Salmonella newport SL254	PLD1 ortholog	MAARTLDVQYYIWEDDMSGRLLFSVLLSAAKRGVHVRLLLDDNNTPGLDDTLRLLDSHPNIEVRLFNPFSFRTLRALGYLTDFARLNRRMHNKSYTADGVVTLVGGRNIGDAYFGAGEEPLFSDLDVMAIGPVVNDVANDFERYWRCSSVSTLQQVLSLSEQELTQRIELPESWYNDEITRRYLHKLETSQFMADLDRGTLPLIWAKTRLLSDDPSKGEGKAQRHSLLPQRLFDVMGSPTERIDIISAYFVPTRAGVAQLLNLVRKGVKIAILTNSLAANDVAVVHAGYARWRKKLLRYGVELYELKPTREHETAVHDRGLTGNSGSSLHAKTFSIDGSKVFIGSLNFDPRSTLLNTEMGFVIESETLATLIHKRFTQSQRDAAWQLRLDRWGRINWID…
AAV77099.1 (EBI)	Salmonella paratyphi A ATCC 9150 / SARB42	PLD1 ortholog	MTTFYTVVSWLVILGYWVLIAGVTLRILMKRRAVPSAMAWLLIIYILPLVGIIAYLSVGELHLGKRRAERARAMWPSTAKWLNDLKACKHIFAQENSSVASSLFKLCERRQGIAGVKGNQLQLLTDSDDVMQALIRDIQLARHNIEMVFYIWQPGGMADQVAESLMAAARRDIHCRLMLDSAGSVAFFRSPWAAMMRNAGIEVVEALKVNLMRVFLRRMDLRQHRKMVMIDNYIAYTGSMNMVDPRFFKQDAGVGQWVDLMARMEGPVATAMGIVYSCDWEIETGKRILPPPPDVNIMPFEQASGHTIHTIASGPGFPEDLIHQALLTATYAAREYLIMTTPYFVPSDDLLHAICTAAQRGVDVSIILPRKNDSLLVGWASRAFFSELLAAGVKIYQFE…
ABX66902.1 {EMBL:CP000886} (Genome Reviews)	Salmonella paratyphi B ATCC BAA-1250 / SPB7	PLD1 ortholog	MTTFYTVVSWLVILGYWVLIAGVTLRILMKRRAVPSAMAWLLIIYILPLVGIIAYLSVGELHLGKRRAERARAMWPSTAKWLNDLKACKHIFAQENSSVASSLFKLCERRQGIAGVKGNQLQLLTDSDDVMQALIRDIQLARHNIEMVFYIWQPGGMADQVAESLMAAARRGIHCRLMLDSAGSVAFFRSPWAAMMRNAGIEVVEALKVNLMRVFLRRMDLRQHRKMVMIDNYIAYTGSMNMVDPRFFKQDAGVGQWVDLMARMEGPVATAMGIVYSCDWEIETGKRILPPPPDVNIMPFEQASGHTIHTIASGPGFPEDLIHQALLTATYAAREYLIMTTPYFVPSDDLLHAICTAAQRGVDVSIILPRKNDSLLVGWASRAFFSELLAAGVKIYQFE…
ACN46125.1 {EMBL:CP000857} (Genome Reviews)	Salmonella paratyphi C RKS4594	PLD1 ortholog	MTTFYTVVSWLVILGYWVLIAGVTLRILMKRRAVPSAMAWLLIIYILPLVGIIAYLSVGELHLGKRRAERARAMWPSTAKWLNDLKACKHIFAQENSSVASSLFKLCERRQGIAGVKGNQLQLLTDSDDVMQALIRDIQLARHNIEMVFYIWQPGGMADQVAESLMAAARRGIHCRLMLDSAGSVAFFRSPWAAMMRNAGIEVVEALKVNLMRVFLRRMDLRQHRKMVMIDNYIAYTGSMNMVDPRFFKQDAGVGQWVDLMARMEGPVATAMGIVYSCDWEIETGKRILPPPPDVNIMPFEQASGHTIHTIASGPGFPEDLIHQALLTATYAAREYLIMTTPYFVPSDDLLHAICTAAQRGVDVSIILPRKNDSLLVGWASRAFFSELLAAGVKIYQFE…
CAR59211.1 {EMBL:FM200053} (Genome Reviews)	Salmonella paratyphi A AKU_12601	PLD1 ortholog	MTTFYTVVSWLVILGYWVLIAGVTLRILMKRRAVPSAMAWLLIIYILPLVGIIAYLSVGELHLGKRRAERARAMWPSTAKWLNDLKACKHIFAQENSSVASSLFKLCERRQGIAGVKGNQLQLLTDSDDVMQALIRDIQLARHNIEMVFYIWQPGGMADQVAESLMAAARRDIHCRLMLDSAGSVAFFRSPWAAMMRNAGIEVVEALKVNLMRVFLRRMDLRQHRKMVMIDNYIAYTGSMNMVDPRFFKQDAGVGQWVDLMARMEGPVATAMGIVYSCDWEIETGKRILPPPPDVNIMPFEQASGHTIHTIASGPGFPEDLIHQALLTATYAAREYLIMTTPYFVPSDDLLHAICTAAQRGVDVSIILPRKNDSLLVGWASRAFFSELLAAGVKIYQFE…
AET53345.1 (EBI)	Salmonella pullorum RKS5078 / SGSC2294	PLD1 ortholog	MAARTLDVQYYIWEDDMSGRLLFSVLLSAAKRGVHVRLLLDDNNTPGLDDTLRLLDSHPNIEVRLFNPFSFRTLRALGYLTDFARLNRRMHNKSYTADGVVTLVGGRNIGDAYFGAGEEPLFSDLDVMAIGPVVNDVANDFERYWRCSSVSTLQQVLSLSEQELTQRIELPESWYNDEITRRYLHKLETSQFMADLDRGTLPLIWAKTRLLSDDPSKGEGKAQRHSLLPQRLFDVMGSPTERIDIISAYFVPTRAGVAQLLNLVRKGVKIAILTNSLAANDVAVVHAGYARWRKKLLRYGVELYELKPTREHETAVHDRGLTGNSGSSLHAKTFSIDGSKVFIGSLNFDPRSTLLNTEMGFVIESETLATLIHKRFTQSQRDAAWQLRLDRWGRINWID…
ACF89490.1 {EMBL:CP001127} (Genome Reviews)	Salmonella schwarzengrund CVM19633	PLD1 ortholog	MAARTLDVQYYIWEDDMSGRLLFSVLLSAAKRGVHVRLLLDDNNTPGLDDTLRLLDSHPNIEVRLFNPFSFRTLRALGYLTDFARLNRRMHNKSYTADGVVTLVGGRNIGDAYFGAGEEPLFSDLDVMAIGPVVNDVANDFERYWRCSSVSTLQQVLSLSEQELTQRIELPESWYNDEITRRYLHKLETSQFMADLDRGTLPLIWAKTRLLSDDPSKGEGKAQRHSLLPQRLFDVMGSPTERIDIISAYFVPTRAGVAQLLNLVRKGVKIAILTNSLAANDVAVVHAGYARWRKKLLRYGVELYELKPTREHETAVHDRGLTGNSGSSLHAKTFSIDGSKVFIGSLNFDPRSTLLNTEMGFVIESETLATLIHKRFTQSQRDAAWQLRLDRWGRINWID…
ADX17442.1 (EBI)	Salmonella typhimurium 4/74	PLD1 ortholog	MTTFYTVVSWLVILGYWVLIAGVTLRILMKRRAVPSAMAWLLIIYILPLVGIIAYLSVGELHLGKRRAERARAMWPSTAKWLNDLKACKHIFAQENSSVASSLFKLCERRQGIAGVKGNQLQLLTDSDDVMQALIRDIQLARHNIEMVFYIWQPGGMADQVAESLMAAARRGIHCRLMLDSAGSVAFFRSPWAAMMRNAGIEVVEALKVNLMRVFLRRMDLRQHRKMVMIDNYIAYTGSMNMVDPRFFKQDAGVGQWVDLMARMEGPVATAMGIVYSCDWEIETGKRILPPPPDVNIMPFEQASGHTIHTIASGPGFPEDLIHQALLTATYAAREYLIMTTPYFVPSDDLLHAICTAAQRGVDVSIILPRKNDSLLVGWASRAFFSELLAAGVKIYQFE…
CAD08393.1 {EMBL:AL513382} (Genome Reviews)	Salmonella typhi	PLD1 ortholog	MTTFYTVVSWLVILGYWVLIAGVTLRILMKRRAVPSAMAWLLIIYILPLVGIIAYLSVGELHLGKRRAERARAMWPSTAKWLNDLKACKHIFAQENSSVASSLFKLCERRQGIAGVKGNQLQLLTDSDDVMQALIRDIQLARHNIEMVFYIWQPGGMADQVAESLMAAARRGIHCRLMLDSAGSVAFFRSPWAAMMRNAGIEVVEALKVNLMRVFLRRMDLRQHRKMVMIDNYIAYTGSMNMVDPRFFKQDAGVGQWVDLMARMEGPVATAMGIVYSCDWEIETGKRILPPPPDVNIMPFEQASGHTIHTIASGPGFPEDLIHQALLTATYAAREYLIMTTPYFVPSDDLLHAICTAAQRGVDVSIILPRKNDSLLVGWASRAFFSELLAAGVKIYQFE…
CBW17765.1 {EMBL:FQ312003} (Genome Reviews)	Salmonella typhimurium SL1344	PLD1 ortholog	MTTFYTVVSWLVILGYWVLIAGVTLRILMKRRAVPSAMAWLLIIYILPLVGIIAYLSVGELHLGKRRAERARAMWPSTAKWLNDLKACKHIFAQENSSVASSLFKLCERRQGIAGVKGNQLQLLTDSDDVMQALIRDIQLARHNIEMVFYIWQPGGMADQVAESLMAAARRGIHCRLMLDSAGSVAFFRSPWAAMMRNAGIEVVEALKVNLMRVFLRRMDLRQHRKMVMIDNYIAYTGSMNMVDPRFFKQDAGVGQWVDLMARMEGPVATAMGIVYSCDWEIETGKRILPPPPDVNIMPFEQASGHTIHTIASGPGFPEDLIHQALLTATYAAREYLIMTTPYFVPSDDLLHAICTAAQRGVDVSIILPRKNDSLLVGWASRAFFSELLAAGVKIYQFE…
AAL20657.1 {EMBL:AE006468} (Genome Reviews)	Salmonella typhimurium LT2 / SGSC1412 / ATCC 700720	PLD1 ortholog	MTTFYTVVSWLVILGYWVLIAGVTLRILMKRRAVPSAMAWLLIIYILPLVGIIAYLSVGELHLGKRRAERARAMWPSTAKWLNDLKACKHIFAQENSSVASSLFKLCERRQGIAGVKGNQLQLLTDSDDVMQALIRDIQLARHNIEMVFYIWQPGGMADQVAESLMAAARRGIHCRLMLDSAGSVAFFRSPWAAMMRNAGIEVVEALKVNLMRVFLRRMDLRQHRKMVMIDNYIAYTGSMNMVDPRFFKQDAGVGQWVDLMARMEGPVATAMGIVYSCDWEIETGKRILPPPPDVNIMPFEQASGHTIHTIASGPGFPEDLIHQALLTATYAAREYLIMTTPYFVPSDDLLHAICTAAQRGVDVSIILPRKNDSLLVGWASRAFFSELLAAGVKIYQFE…
ACZ09176.1 (EBI)	Sebaldella termitidis ATCC 33386 / NCTC 11300	PLD1 ortholog	MMNSLEIFSWFEHLYIVVVLIFVIGILASGKKSGSIMAWIFTVLFIPIIGIILYMVLGVNWRRRRILKNKLENSPHKMFVSLSNELAKNELSKYDTRDIFSSYKDNVERTDKYMRDMEDHSDVAKLLYNTGSTYLTLNTSYDFYFDGGEAFDSIIKDLENAKESIYIEFFIWRSDELGERVKDVLIKKASEGIDIKLIFDGLGSFGRISRKYKKALEKAGIKYRYFLDVRYNILKLNYRNHRKMVIVDGNVLHTGGMNLGQEYIDGGKQFESWRDTNIRITGEMCVHYLAVFISDWLNSSGKFDFIIPEIEDSSSGDYLMQLCASGPDTIWSSLQMLYTKMITEAKEEILIESPYFVPDDSIFEQLKIAALSGIKVKIIMAGKPDKKIPFWVAETYFEE…
ABV41790.1 {EMBL:CP000826} (Genome Reviews)	Serratia proteamaculans 568	PLD1 ortholog	MTTFYTVISWLMVFGYWLLIAGVTLRILMKRRAVPSAMAWLLVIYILPLFGIVAYLSFGELHLGKRRAERAKAMWPSTARWLSELKESQRIFATDYSEVARPLFQLCDRRQGIDGVKGNQLQLLTTTDATLKALIRDIELARHNIEMVFYIWQPGGLVDQVAESLMAAARRGVHCRLMLDSAGSLQFFRSPYPGMMRNAGIEVVEALKVNLFRVFLRRMDLRQHRKVVLIDNYIAYTGSMNMVDPRYFKQDAGVGQWIDLMARMEGPVASTMGIVYACDWEIETGKRILPPPPDVNIMPFEQESGHTIQVIASGPGFPEEMIHQALLTAVYSAREQLIMTTPYFVPSDDLLHAICTAALRGVEVSIIVPRDNDSTMVRWASRSFFSELLEAGVRIYQFE…
AEF45846.1 (EBI)	Serratia plymuthica AS9	PLD1 ortholog	MTTFYTVISWLMVFGYWLLIAGVTLRILMKRRAVPSAMAWLLVIYILPLFGIVAYLSFGELHLGKRRAERAKAMWPSTARWLSELKESQRIFATEYSEVARPLFQLCDRRQGIDGVKGNQLQLLTTTDSTMKALIRDIELARHNIEMVFYIWQPGGLVDQVAESLMAAARRGVHCRVMLDSAGSLQFFRSPYPGMMRNAGIEVVEALKVNLFRVFLRRMDLRQHRKVILIDNYIAYTGSMNMVDPRYFKQGAGVGQWIDLMARMEGPVASTMGIVYACDWEIETGKRILPPPPDVNIMPFEQESGHTIQVIASGPGFPDEMIHQALLTAVYSAREQLIMTTPYFVPSDDLLHAICTAALRGVEVSIIVPRDNDSTMVRWASRSFFSELLEAGVHIHQFE…
ABI71430.1 {EMBL:CP000447} (Genome Reviews)	Shewanella frigidimarina NCIMB 400	PLD1 ortholog	MVELYKILTIISVLAYWLLIAGITTRIVYKRRSIGVSLAWMMLIYVVPILGILLYFLVGEMNLGKTRAVRSKEMYGPYREWFRRLFAIQQYRPHNLSDYATPISHLCEKRLGIPTLANNQLTLKSSTETILTTLIEDIQQAQTSIHLEFYIWYPGGLADQVAEALIQAAQRDVAVRILLDAAGSRTFFNSKWPKLMRKAGIQLVSALSVSLVRMIFRRLDLRLHRKIVVIDNQIGYTGSMNLVDPKCFNQSAGVGEWIDVMVRITGSSVPVLNCILAWDWETETDQRMLPEPPKCLPQKEEPSDMVQVIPSGPGMPEDMIQQVLLLSIYQAKQSITITSPYFVPSENLLFALTAAALRGVEVNLIIPDKNDSMMVEWASRSFFGELLNAGVNIHRFRGG…
ABZ76783.1 {EMBL:CP000931} (Genome Reviews)	Shewanella halifaxensis HAW-EB4	PLD1 ortholog	MYEFYQLLTIAGVFLYWLIIAGISIRVVAKRRTIGVSLAWLMIIYIVPLGGAFAYLLFGELNLGKKRAVRAELMFKPYGEWFKKLYEYRQYRPHVASLYGQSISAICEKQVGIPALADNHLTLCSETYEILDNLIDDIHQATETILLEFYIWHPGGRADDVAKALIQSAARGVKIRLLLDAAGSRHFFKSQWPKLMKQSGIHVVSALQVSPFRMFFRRLDLRLHRKIVVIDNQIAYTGSMNLVDPEFFNQDAGVGQWIDVMVRITGTSVPVLNSIHAWDWEVETNERFLPEQPKCLSHEDSEITDLVQVIPSGPGMREEVIHRVLLQSIYQAQKSIVITTPYFVPSDNLHMALIIAAQRNVTVDIIVPDKNDSLMVEWASRAFFSELLEAGVNIHRFKG…
ABO22856.1 (EBI)	Shewanella loihica ATCC BAA-1088 / PV-4	PLD1 ortholog	MGNRMNAMTIIRLIFVAVFLFGCSSSPRAPSGGVVDELTQKHMEDRRWRSADELKRDYIKLASESSLPIQEALVKVVGTDTGNAIQSIADKIYLIENAKYTVDLTYYIFSTDIVGEAVLGALCNAVKRGVDVRIMVDSLGSFSFVHSELKGLKECENEAGYLKNRQGEITNSRARVQAVVFNALTELASDSNRRSHDKLLVVDGAYPENAFVMTGGRNISTHYYALDEIGEFDPTAFKDIEIIIRPLPNASATTSAAQLAEYYYSVLFSKPGNKFITAVLDYEGVMEKHQEKLMELKQKQGFKQAYQRAAEHTQQGFSSTKTRLAHELDNLINDNLVSNYSSNKLKNANSISGILGRVGFENYDLKKVRIVSPYLFLQSDLLKDEALIDENVNVTLEWL…
ABV36929.1 (NCBI)	Shewanella sediminis HAW-EB3	PLD1 ortholog	MAHYSMAHFYQLLTLAGILFYWVIIAGITVRIIIKRRSVGVSFAWMMVIYVIPIVGIFAYLLFGEQNIGRTRAQRAKDMYQPYADWFAHLYKIRQYRPNVLSSHAQSISALCENQLGIPSLADNALELQSTPKQILNSLIKDIDRAKSTIHLEFYIWHPGGMADDVALALINAAKRNVSVKLLLDSAGSNQFFRSQWPAILEAEGIHIARALKVSPIRVLFRRMDLRMHRKIVVIDNSIAYTGSMNLVDPSCFKTNSGVGQWIDVMVRIKGTTVPLLNAIQSWDWEVETNQRLLPELPVCKPHTEPEKVDMVQVIPSGPGMPEEIIHEVLLQSIYQAEHKIVITTPYFVPSENLLVALIAASHRGVCVNIIIPHKNDSVMVEWASRSFFCELLSAGVKI…
ACD08641.1 {EMBL:CP001063} (Genome Reviews)	Shigella boydii serotype 18 CDC 3083-94 / BS512	PLD1 ortholog	MKCSWREGNKIQLLENGEQYYPAVFKAIGEAQERIILETFIWFEDNVGKQLHAALLAAAQRGVKAEVLLDGYGSPDLSDEFVNKLTAAGVVFRYYDPRPRLFGMRTNVFRRMHRKIVVIDARIAFIGGLNYSAEHMSSYGPEAKQDYAVRLEGPIVKDILQFELENLPGQSAARRWWRRHHKAEENRQPGEAQVLLVWRDNEEHRDDIERHYLKMLTQARREVIIANAYFFPGYRFLHALRKAARRGVRIKLIIQGEPDMPIVRVGARLLYNYLVKGGVQVFEYRRRPLHGKVALMDDHWATVGSSNLDPLSLSLNLEANVIIHDRHFNQTLRDNLNGIIAADCQQVDETMLPKRTWWNLTKSVLAFHFLRHFPALVGWHPAHTPRLTQVDPPAQPTME…
AFJ47000.1 (EBI)	Shimwellia blattae ATCC 29907 / DSM 4481 / JCM 1650 / NBRC 105725 / CDC 9005-74	PLD1 ortholog	MTTFYTVVSWLLILGYWLLIASVTLRILMKRRAVPSAMAWLLIIYILPLVGIVAYLSFGELHLGKRRAERARAMWPSTAKWLHDLKSCKRIFATESSEVAESLFQLCERRQGIGGVKGNQLQLLTDSDDVMHALIRDIQLARHNIEMVFYIWQPGGLADQVAESLMAAARRGVHCRLMLDSAGSVAFFRSPWASIMRNAGIEVVEALKVNLMRVFLRRMDLRQHRKMVMIDNYIAYSGSMNMVDPRFFKQDAGVGQWIDVMARMEGPVATSMGVVYSCDWEIETGKRILPPPPDANIMPFEEASGHTIQTIASGPGFPEDLIHQALLTSIYAARESLVMTTPYFVPSDDLLHAICTAALRGVDVSIIVPRKNDSVLVGWASRAFFTELLEAGVKIYQFE…
ABB66417.1 (EBI)	Shigella boydii serotype 4 Sb227	PLD1 ortholog	MTTVYTLVSWLAILGYWLLIAGVTLRILMKRRAVPSAMAWLLIIYILPLVGIIAYLAVGELHLGKRRAERARAMWPSTAKWLNDLKACKHIFAEENSSVAAPLFKLCERRQGIAGVKGNQLQLMTESDDVMQALIRDIQLARHNIEIVFYIWQPGGMADQVAESLMAAARRGIHCRLMLDSAGSVAFFRSPWPELMRNAGIEVVEALKVNLMRVFLRRMDLRQHRKMIMIDNYIAYTGSMNMVDPRYFKQDAGVGQWIDLMARMEGPIATAMGIIYSCDWEIETGKRILPPPPDVNIMPFEQASGHTIHTIASGPGFPEDLIHQALLTAAYSAREYLIMTTPYFVPSDDLLHAICTAAQRGVDVSIILPRKNDSMLVGWASRAFFTELLAAGVKIYQFE…
ABB60996.1 (EBI)	Shigella dysenteriae serotype 1 Sd197	PLD1 ortholog	MKCSWREGNKIQLLENGEQYYPAVFKAIGEAQERIILETFIWFEDDVGKQLHAALLAAAQRGVKAEVLLDGYGSPDLSDEFVNELTAAGVVFRYYDPRPRLFGMRTNVFRRMHRKIVVIDARIAFIGGLNYSAEHMSSYGPEAKQDYAVRLEGPIVEDILQFELENLPGQSAARRWWRRHHKAEENRQPGEAQVLLVWRDNEEHRDDIERHYLKMLTQARREVIIANTYFFPGYRFLHALRKAARRGARIKLIIQGEPDMPIVRVGARLLYNYLVKGGVQVFEYRRRPLHGKVALMDDHWATVGSSNLDPLSLSLNLEANVIIHDRHFNQTLRDNLNGIIAADCQQVDETMLPKRTWWNLTKSVLAFHFLRHFPALVGWLPAHTGQVDPPAQPTMETQD…
ABF03466.1 (EBI)	Shigella flexneri serotype 5b 8401	PLD1 ortholog	MKRRAVPSAMAWLLIIYILPLVGIIAYLAVGELHLGKRRAERARAMWPSTAKWLNDLKACKHIFAEENSSVAAPLFKLCERRQGIAGVKGNQLQLMTESDDVMQALIRDIQLARHNIEMVFYIWQPGGMADQVAESLMAAARRGIHCRLMLDSAGSVAFFRSPWPELMRNAGIEVVEALKVNLMRVFLRRMDLRQHRKMIMIDNYIAYTGSMNMVDPRYFKQDAGVGQWIDLMARMEGPIATAMGIIYSCDWEIETGKRILPPPPDVNIMPFEQASGHTIHTIASGPGFPEDLIHQALLTAAYSAHEYLIMTTPYFVPSDDLLHAICTAAQRGVDVSIILPRKNDSMLVGWASRAFFTELLAAGVKIYQFEGGLLHTKSVLVDGELSLVGTVNLDMRSL…
NP_706957.1 (NCBI)	SHIFL_198214	PLD1 ortholog	MAEHTLDVQYYIWQDDMSGRLLFSALLAAAKRGVRVRLLLDDNNTPGLDDILRLLDSHPRIEVRLFNPFSFRLLRPLGYITDFSRLNRRMHNKSFTVDGVVTLVGGRNIGDAYFGAGEEPLFSDLDVMAIGPVVEDVADDFARYWYCKSVSPLQQVLDVPEGEMADRIELPASWHNDAMTHRYLRKMESSPFINHLVDGTLPLIWAKTRLLSDDPAKGEGKAKRHSLLPQRLFDIMGSPSERIDIISSYFVPTRAGVAQLLRMVRKGVKIAILTNSLAANDVAVVHAGYARWRKKLLRYGVELYELKPTREQSSTLHDRGITGNSGASLHAKTFSIDGKTVFIGSFNFDPRSTLLNTEMGFVIESETLAQLIDKRFIQSQYDAAWQLRLDRWGRINWVD…
AAZ88599.1 (EBI)	Shigella sonnei Ss046	PLD1 ortholog	MTTVYTLVSWLAILGYWLLIAGVTLRILMKRRAVPSAMAWLLIIYILPLVGIIAYLAVGELHLGKRRAERARAMWPSTAKWLNDLKACKHIFAEENSSVAAPLFKLCERRQGIAGVKGNQLQLMTESDDVMQALIRDIQLARHNIEMVFYIWQPGGMADQVAESLMAAARRGIHCRLMLDSAGSVAFFRSPWPELMRNAGIEVVEALKVNLMRVFLRRMDLRQHRKMIMIDNYIAYTGSMNMVDPRYFKQDAGVGQWIDLMARMEGPIATAMGIIYSCDWEIETGKRILPPPPDVNIMPFEQASGHTIHTIASGPGFPEDLIHQALLTAAYSAREYLIMTTPYFVPSDDLLHAICTAAQRGVDVSIILPRKNDSMLVGWASRAFFTELLAAGVKIYQFE…
AAV95444.1 (EBI)	Silicibacter pomeroyi DSS-3	PLD1 ortholog	MWAALLSLIVFCLYGAAIVCAVQAARTARTPQGAVGWVVFLLTLPWASVPLYMFLGHHRFHGYRIARRESERVVAGLRAHADATAPDPDRVMVNTRPFEKIAHMAVSRGNGARLLVDGEATFAALFAALDAARHYVLIQFYIVRDDDLGLELRDRLIAAAQRGVKVRFLTDAIGSYGLSDNYIEDLRAAGIDIANPRKQRGPNTRFQVNYRNHRKTVVVDGQTGFIGGHNVGVEYLGQDPVMGRWRDTHVQITGPSVLQLQLVFAEDWHWARGEDLLDLLSWETRLDPQDADALIVATGPGDRTESGAMMFFAAITAAERRCWIASPYFVPDLDILAALKHAALRGVDVRLLVPDEADHTIPWLAAFAYFDEVREAGVRVMRYTDGFLHQKVFVVDDTI…
ABF62765.1 (EBI)	Silicibacter sp. TM1040	PLD1 ortholog	MMRFLKTLALIGLTLAAFVMLARLLFPLPDISNREISSALPASDQTSIGATVADLNAAHVGQSGIIPLRSGTDALASRVELIRRAEASIDAQYYIWHDDTSGVLLLEELRNAALRGVRVRLLLDDNGVPGLDATMATLNAQPNFEIRLFNPSTIRRPKLLGYSFDFFRMNRRMHNKSLIVDGAVAIIGGRNIGDEYFDVQRDAFYIDMDALAAGKVVPETATVFDDYWNSASVFALETIVSSDGNLITFDQRVSEVMATPEAQRLMGDLQSSADKFARGEMPMEWTNVRVVADDPVKGQGSATSDQLMISRLGEILGQVETRLDLVSAYFVPGQRGTEYLTDLAAAGVDVRVLTNAMNTTDVLMVHSGYTRYRRALLEADVSLYELKLRAQMSADANRQ…
ABR59726.1 {EMBL:CP000738} (Genome Reviews)	Sinorhizobium medicae WSM419	PLD1 ortholog	MSWIALSLAALFGLLLAGVLYVYGWFGRRPSIDPTFALPVEGDETGIDKQLAPLLEAARSGENAVALISDNIEAFVARALSARRAGRSLDLQYYYWKDDLTGFLLTREVIRAADRGVRVRLLLDDVNAGIHDRLCISLDAHPNVDVRLFNPSRARTDRFRRGFELAIRAFSATRRMHNKLWIADGRLAISGGRNIGDAYFDAAELANFRDLDVWMAGPVVDQATAMFDLYWNSPSVLPIAALRTPRKHFLPALREALDQLARTAAGRFYLEKVQDAAAAGPGAYWGSRTLYRSANLRLAFDPPEKALMQKRQNWLLRELFPLIKGAKRDLRIISPYFIPGVAGTRVLALLAGKGAKVAVLTNSLAATDVAAVHGGYVKYRKWLLEGKVELYELKERGDF…
AFD09425.1 (EBI)	Solitalea canadensis ATCC 29591 / DSM 3403 / NBRC 15130 / NCIMB 12057 / USAM 9D	PLD1 ortholog	MLILAYYFICLMFYLDLLFVFSDEFSIATFILGIAYLAAFFVSVLVISENRNPSKTLAYLLLFFLLPYIGILIYYAFGENYRKKKLYRLKAREDKKLQKQINNYVYKLSEDNLRENANELQHYERLVRLLTYDGRLPLTSNNKVSLLINGDEKFDALFRSLEEARHHIHLEYYIVEEGLIVDKLFAILERKASEGIEIRFIYDDFGCSLSRKFLKRITNAGIKAIPFYKIHIPFLSNRQNYRDHRKIAVIDGRVGFVGGINISDKYQNNGTNNKLFWRDTHLKIKGDAVTELQLVFALNWSFCSGEDLFFKSVYFPNYKASAEQMVQIAVSGPDSDRASIMLSYLSAINQAKSCIYITTPYFIPNESIVNALKNAALSKLDVRLLVPGISDSRFVNAAS…
ABJ81392.1 (EBI)	Solibacter usitatus Ellin6076	PLD1 ortholog	MVPLYLLIPACLGIVVLLIVVFDAFFEPSLDYRLADSDPLPLDSKEFIRILGVLADTESHTDTRVEVLTNGPCFYPAQLAAIRAARHSVCLEAYIFQKGVIGNDYIQALTERARAGVEVRVVLDAIGSMSTWRSTFRDLIAAGGRVHWYIPFRWYNLPRLNNRTHRELLIVDGEIGFLGGAGVSDQWFHSQGRKHPCWRDTMFRVEGRAVAGMVATFAENWLESSGELLCGPKYFPECPDQGGIAAMIINSTPSNGRGTRARMLYQILMAAACRSIHITTPYFLPDQGVRRELVRAMRERGVEVKIVVPGKHSDHLLTRRSSRRLYGDLLRNGAQIFEYQPTMIHAKIMVVDGMWSVVGSTNFDHRSFGINDEVNLAALDESLAARIEQDFQRDVAASH…
ABF53316.1 (EBI)	Sphingopyxis alaskensis DSM 13593 / LMG 18877 / RB2256	PLD1 ortholog	MADPCPTADPMQGLTADVADHRIELIFDGGERMTRLLRLIDRAAHSIDLIIYIFEGDAAGLSVLRALTAAARRGVRVRVLIDSFGSGDTPDALFAPLREAGGGATFFSRRWRSSYLIRNHQKLILIDNAVAMTGGFNIADDYLSAPRSDGWLDIGMIVEGPSVARAADWFAEIHDYTVSNDGKLLILRRLIREWPVDGGAVSWLVGGPTQRLSPWARAVRADLNDARQLDMAMAYFSPGQGLLRRLGRVAQRGRARFIMAGKSDNGATIGASRLLYGYLLRKGADVWEYRRCKLHMKLIVVDDVVYIGSANFDVRSLFVNVELMVRIADAGFAAQMRRFVAGLQPDCDIITAEAHKARASWWTRLRWTLAWFVVGVADYTVSRKLNFGLGDPDPDV
ADZ80563.1 (EBI)	Sphingobacterium sp. 21	PLD1 ortholog	MPSIDWFLVAEITYILLVIGVCLRIIYETRSSTKTLAYLLLTIFVPIAGIILYFSIGINYRNRSMYSKKLLSDQKLQERLKIQIYKSSFDALHSVGDYGLSYKGLAHMILKDMMSPLTTSNEVKILINGEQTFDAILQAISQAKDHIHLEYYTFENDAIGNTIKDALIRKAKEGVEVRFIYDHFGSRSIDGSFSDELAAAGVEVYPFHKITFLLLANRLNYRNHRKIIVIDGYTSFVGGINVADRYVNDERQEQQIFWRDTHVRIKGQGSLYLQYIFLCDWNFCSPNKLHPEPRFFSELSSEEGRSLVQIVSSGPDSVSPSILYTLLKAIATAKEEILITTPYFIPGESLMDALIIASLSGVNVKLLVPYISDSKIVNAAAHSYYDDLLKAGVRIFRYK…
AFG38543.1 (EBI)	Spirochaeta africana ATCC 700263 / DSM 8902 / Z-7692	PLD1 ortholog	MSLDIILSIGSPLRRFLAWSGILLLAYLAYFFIGGVLAFGINTTETVHQDIEYYSPKIGPDRVVLLEDRVQSGIARLDLIRQAETSIDIAYYTITQGVAAELYLSALLEAAERGVEVRILLDGIFHNMRRKLADYRHAMAVHPGIEIAVYEPFSPIHPWRIQNRLHDKIMLVDGNKLLIGGRNIGDRYYLADHAEPVFDRDVLLLHTSSGNPAESVLPQAEQYYHKLWQSRFVRQISPPRWRHHRQKAAEHITRQIDWLDQVRQSSDLLPSEPIDWKSCSLPTRKVTFLHNPLERMHKQPVIWSELTALASTANTRVYLQSPYIILDRAMLRLAPDLPTAPITMLTNSAASSPNLPALAGYLNSRDAVSAAADRLYEYHGAGSIHAKTYIIDDRLSLIG…
ADK80773.1 (EBI)	Spirochaeta smaragdinae DSM 11293 / JCM 15392 / SEBR 4228	PLD1 ortholog	MPILNVISPYLYYIYFLFVIVLTITILLDNKPPEVTVAWLLAIYFLPYVGAVIYLFSGVNWKKRKIVKQLPEVTFKTYLGPILEQQRHFLEAVSRKIDNDMAKTVSLVLNSSNAIITLDNQVDFFYEGGPLFERMVEDLERAEETIHLEYFIYKSDRIGQRIGEILKRKARKGVKVRVLFDGVGNFRKMSWRFKRELRESGVEVRYFLDPFNVLTGRLLNYCNHRKIVVIDGKTAYTGGMNIGDEYINGGRRFSFWRDTHIRVTGESVAMLQGVFLSDWYNSGGEKIIDERFFPEPEVVDNYLPIQVVCSGPDSDWYTLKKLYFNLIANANGEVLIQSPYFIPDESIRSALEASSLSGVDVHLIMTGVADKRVPFWVAHTYFESLLKAGVNIYFYEKGF…
CBI50095.1 {EMBL:FN433596} (Genome Reviews)	Staphylococcus aureus TW20 / 0582	PLD1 ortholog	MIELLSIALKHSNIILNSIFIGAFILNLLFAFTIIFMERRSANSIWAWLLVLVFLPLFGFILYLLLGRQIQRDQIFKIDKEDKKGLELIVDEQLAALKNENFSNSNYQIVKFKEMIQMLLYNNAAFLTTDNDLKIYTDGQEKFDDLIQDIRNATDYIHFQYYIIQNDELGRTILNELGKKAEQGVEVKILYDDMGSRGLRKKGLRPFRNKGGHAEAFFPSKLPLINLRMNNRNHRKIVVIDGQIGYVGGFNVGDEYLGKSKKFGYWRDTHLRIVGDAVNALQLRFILDWNSQATRDHISYDDRYFPDVNSGGTIGVQIASSGPDEEWEQIKYGYLKMISSAKKSIYIQSPYFIPDQAFLDSIKIAALGGVDVNIMIPNKPDHPFVFWATLKNAASLLDA…
BAF78956.1 {EMBL:AP009324} (Genome Reviews)	Staphylococcus aureus Mu3 / ATCC 700698	PLD1 ortholog	MIELLSIALKHSNIILNSIFIGAFILNLLFAFTIIFMERRSANSIWAWLLVLVFLPLFGFILYLLLGRQIQRDQIFKIDKEDKKGLELIVDEQLAALKNENFSNSNYQIVKFKEMIQMLLYNNAAFLTTDNDLKIYTDGQEKFDDLIQDIRNATDYIHFQYYIIQNDELGRTILNELGKKAEQGVEVKILYDDMGSRGLRKKGLRPFRNKGGHAEAFFPSKLPLINLRMNNRNHRKIVVIDGQIGYVGGFNVGDEYLGKSKKFGYWRDTHLRIVGDAVNALQLRFILDWNSQATRDHISYDDRYFPDVNSGGTIGVQIASSGPDEEWEQIKYGYLKMISSAKKSIYIQSPYFIPDQAFLDSIKIAALGGVDVNIMIPNKPDHPFVFWATLKNAASLLDA…
ABR52992.1 (EBI)	Staphylococcus aureus JH1	PLD1 ortholog	MIELLSIALKHSNIILNSIFIGAFILNLLFAFTIIFMERRSANSIWAWLLVLVFLPLFGFILYLLLGRQIQRDQIFKIDKEDKKGLELIVDEQLAALKNENFSNSNYQIVKFKEMIQMLLYNNAAFLTTDNDLKIYTDGQEKFDDLIQDIRNATDYIHFQYYIIQNDELGRTILNELGKKAEQGVEVKILYDDMGSRGLRKKGLRPFRNKGGHAEAFFPSKLPLINLRMNNRNHRKIVVIDGQIGYVGGFNVGDEYLGKSKKFGYWRDTHLRIVGDAVNALQLRFILDWNSQATRDHISYDDRYFPDVNSGGTIGVQIASSGPDEEWEQIKYGYLKMISSAKKSIYIQSPYFIPDQAFLDSIKIAALGGVDVNIMIPNKPDHPFVFWATLKNAASLLDA…
ABD20869.1 (EBI)	Staphylococcus aureus USA300	PLD1 ortholog	MIFKLLHDTINKIYYSFKIFDGRFQMIELLSIALKHSNIILNSIFIGAFILNLLFAFTIIFMERRSANSIWAWLLVLVFLPLFGFILYLLLGRQIQRDQIFKIDKEDKKGLELIVDEQLAALKNENFSNSNYQIVKFKEMIQMLLYNNAAFLTTDNDLKIYTDGQEKFDDLIQDIRNATDYIHFQYYIIQNDELGRTILNELGKKAEQGVEVKILYDDMGSRGLRKKGLRPFRNKGGHAEAFFPSKLPLINLRMNNRNHRKIVVIDGQIGYVGGFNVGDEYLGKSKKFGYWRDTHLRIVGDAVNALQLRFILDWNSQATRDHISYDDRYFPDVNSGGTIGVQIASSGPDEEWEQIKYGYLKMISSAKKSIYIQSPYFIPDQAFLDSIKIAALGGVDVNI…
ABD31357.1 (EBI)	Staphylococcus aureus NCTC 8325	PLD1 ortholog	MIELLSIALKHSNIILNSIFIGAFILNLLFAFTIIFMERRSANSIWAWLLVLVFLPLFGFILYLLLGRQIQRDQIFKIDKEDKKGLELIVDEQLAALKNENFSNSNYQIVKFKEMIQMLLYNNAAFLTTDNDLKIYTDGQEKFDDLIQDIRNATDYIHFQYYIIQNDELGRTILNELGKKAEQGVEVKILYDDMGSRGLRKKGLRPFRNKGGHAEAFFPSKLPLINLRMNNRNHRKIVVIDGQIGYVGGFNVGDEYLGKSKKFGYWRDTHLRIVGDAVNALQLRFILDWNSQATRDHISYDDRYFPDVNSGGTIGVQIASSGPDEEWEQIKYGYLKMISSAKKSIYIQSPYFIPDQAFLDSIKIAALGGVDVNIMIPNKPDHPFVFWATLKNAASLLDA…
ABQ49907.1 (EBI)	Staphylococcus aureus JH9	PLD1 ortholog	MIELLSIALKHSNIILNSIFIGAFILNLLFAFTIIFMERRSANSIWAWLLVLVFLPLFGFILYLLLGRQIQRDQIFKIDKEDKKGLELIVDEQLAALKNENFSNSNYQIVKFKEMIQMLLYNNAAFLTTDNDLKIYTDGQEKFDDLIQDIRNATDYIHFQYYIIQNDELGRTILNELGKKAEQGVEVKILYDDMGSRGLRKKGLRPFRNKGGHAEAFFPSKLPLINLRMNNRNHRKIVVIDGQIGYVGGFNVGDEYLGKSKKFGYWRDTHLRIVGDAVNALQLRFILDWNSQATRDHISYDDRYFPDVNSGGTIGVQIASSGPDEEWEQIKYGYLKMISSAKKSIYIQSPYFIPDQAFLDSIKIAALGGVDVNIMIPNKPDHPFVFWATLKNAASLLDA…
CAI81661.1 (EBI)	Staphylococcus aureus bovine RF122 / ET3-1	PLD1 ortholog	MIELLSIALKHSNIILNSIFIGAFILNLLFAFTIIFMERRSANSIWAWLLVLVFLPLFGFILYLLLGRQIQRDQIFKIDKEDKKGLELIVDEQLAALKNENFSNSNYQIVKFKEMIQMLLYNNAAFLTTDNDLKIYTDGQEKFDDLIQDIRNATDYIHFQYYIIQNDELGRTILNELGKKAEQGVEVKILYDDMGSRGLRKKGLRPFRNKGGHAEAFFPSKLPLINLRMNNRNHRKIVVIDGQIGYVGGFNIGDEYLGKSKKFGYWRDTHLRIVGDAVNALQLRFILDWNSQATRDHISYDDRYFPDVNSDETIGVQIASSGPDEEWEQIKYGYLKMISSAKKSIYIQSPYFIPDQAFLDSIKIAALGGVDVNIMIPNKPDHPFVFWATLKNAASLLDA…
AAW37041.1 (EBI)	Staphylococcus aureus COL	PLD1 ortholog	MIELLSIALKHSNIILNSIFIGAFILNLLFAFTIIFMERRSANSIWAWLLVLVFLPLFGFILYLLLGRQIQRDQIFKIDKEDKKGLELIVDEQLAALKNENFSNSNYQIVKFKEMIQMLLYNNAAFLTTDNDLKIYTDGQEKFDDLIQDIRNATDYIHFQYYIIQNDELGRTILNELGKKAEQGVEVKILYDDMGSRGLRKKGLRPFRNKGGHAEAFFPSKLPLINLRMNNRNHRKIVVIDGQIGYVGGFNVGDEYLGKSKKFGYWRDTHLRIVGDAVNALQLRFILDWNSQATRDHISYDDRYFPDVNSGGTIGVQIASSGPDEEWEQIKYGYLKMISSAKKSIYIQSPYFIPDQAFLDSIKIAALGGVDVNIMIPNKPDHPFVFWATLKNAASLLDA…
ACY11987.1 {EMBL:CP001781} (Genome Reviews)	Staphylococcus aureus ED98	PLD1 ortholog	MIELLSIALKHSNIILNSIFIGAFILNLLFAFTIIFMERRSANSIWAWLLVLVFLPLFGFILYLLLGRQIQRDQIFKIDKEDKKGLELIVDEQLAALKNENFSNSNYQIVKFKEMIQMLLYNNAAFLTTDNDLKIYTDGQEKFDDLIQDIRNATDYIHFQYYIIQNDELGRTILNELGKKAEQGVEVKILYDDMGSRGLRKKGLRPFRNKGGHAEAFFPSKLPLINLRMNNRNHRKIVVIDGQIGYVGGFNVGDEYLGKSKKFGYWRDTHLRIVGDAVNALQLRFILDWNSQATRDHISYDDRYFPDVNSGGTIGVQIASSGPDEEWEQIKYGYLKMISSAKKSIYIQSPYFIPDQAFLDSIKIAALGGVDVNIMIPNKPDHPFVFWATLKNAASLLDA…
BAF68264.1 {EMBL:AP009351} (Genome Reviews)	Staphylococcus aureus Newman	PLD1 ortholog	MIELLSIALKHSNIILNSIFIGAFILNLLFAFTIIFMERRSANSIWAWLLVLVFLPLFGFILYLLLGRQIQRDQIFKIDKEDKKGLELIVDEQLAALKNENFSNSNYQIVKFKEMIQMLLYNNAAFLTTDNDLKIYTDGQEKFDDLIQDIRNATDYIHFQYYIIQNDELGRTILNELGKKAEQGVEVKILYDDMGSRGLRKKGLRPFRNKGGHAEAFFPSKLPLINLRMNNRNHRKIVVIDGQIGYVGGFNVGDEYLGKSKKFGYWRDTHLRIVGDAVNALQLRFILDWNSQATRDHISYDDRYFPDVNSGGTIGVQIASSGPDEEWEQIKYGYLKMISSAKKSIYIQSPYFIPDQAFLDSIKIAALGGVDVNIMIPNKPDHPFVFWATLKNAASLLDA…
ADI98584.1 {EMBL:CP001996} (Genome Reviews)	Staphylococcus aureus subsp. aureus ED133	PLD1 ortholog	MIELLSIALKHSNIILNSIFIGAFILNLLFAFTIIFMERRSANSIWAWLLVLVFLPLFGFILYLLLGRQIQRDQIFKIDKEDKKGLELIVDEQLAALKNENFSNSNYQIVKFKEMIQMLLYNNAAFLTTDNDLKIYTDGQEKFDDLIQDIRNATDYIHFQYYIIQNDELGRTILNELGKKAEQGVEVKILYDDMGSRGLRKKGLRPFRNKGGHAEAFFPSKLPLINLRMNNRNHRKIVVIDGQIGYVGGFNVGDEYLGKSKKFGYWRDTHLRIVGDAVNALQLRFILDWNSQATRDHISYDDRYFPDVNSGGKIGVQIASSGPDEEWEQIKYGYLKMISSAKKSIYIQSPYFIPDQAFLDSIKIAALGGVDVNIMIPNKPDHPFVFWATLKNAASLLDA…
ADQ76567.1 {EMBL:CP002110} (Genome Reviews)	Staphylococcus aureus TCH60	PLD1 ortholog	MIELLSIALKHSNIILNSIFIGAFILNLLFAFTIIFMERRSANSIWAWLLVLVFLPLFGFILYLLLGRQIQRDQIFKIDKEDKKGLELIVDEQLAALKNENFSNSNYQIVKFKEMIQMLLYNNAAFLTTDNDLKVYTDGQEKFDDLIQDIRNATDYIHFQYYIIQNDELGRTILNELGKKAEQGVKVKILYDDMGSRGLRKKGLHPFRNKGGHAEAFFPSKLPLINLRMNNRNHRKIVVIDGQIGYVGGFNVGDEYLGKSKKFGYWRDTHLRIVGDAVNALQLRFILDWNSQATRDHISYDDRYFPDVNSGGTIGVQIASSGPDEEWEQIKYGYLKMISSAKKSIYIQSPYFIPDQAFLDSIKIAALGGVDVNIMIPNKPDHPFVFWATLKNAASLLDA…
ADL23927.1 (EBI)	Staphylococcus aureus JKD6159	PLD1 ortholog	MIELLSIALKHSNIILNSIFIGAFILNLLFAFTIIFMERRSANSIWAWLLVLVFLPLFGFILYLLLGRQIQRDQIFKIDKEDKKGLELIVDEQLAALKNENFSNSNYQIVKFKEMIQMLLYNNAAFLTTDNDLKIYTDGQEKFDDLIQDIRNATDYIHFQYYIIQNDELGRTILNELGKKAEQGVEVKILYDDMGSRGLRKKGLRPFRDKGGHAEAFFPSKLPLINLRMNNRNHRKIVVIDGQIGYVGGFNVGDEYLGKSKKFGYWRDTHLRIVGDAVNALQLRFILDWNSQATRDHISYDDRYFPDVNSGGTIGVQIASSGPDEEWEQIKYGYLKMISSAKKSIYIQSPYFIPDQAFLDSIKIAALGGVDVNIMIPNKPDHPFVFWATLKNAASLLDA…
ADL66146.1 {EMBL:CP002120} (Genome Reviews)	Staphylococcus aureus JKD6008	PLD1 ortholog	MIELLSIALKHSNIILNSIFIGAFILNLLFAFTIIFMERRSANSIWAWLLVLVFLPLFGFILYLLLGRQIQRDQIFKIDKEDKKGLELIVDEQLAALKNENFSNSNYQIVKFKEMIQMLLYNNAAFLTTDNDLKIYTDGQEKFDDLIQDIRNATDYIHFQYYIIQNDELGRTILNELGKKAEQGVEVKILYDDMGSRGLRKKGLRPFRNKGGHAEAFFPSKLPLINLRMNNRNHRKIVVIDGQIGYVGGFNVGDEYLGKSKKFGYWRDTHLRIVGDAVNALQLRFILDWNSQATRDHISYDDRYFPDVNSGGTIGVQIASSGPDEEWEQIKYGYLKMISSAKKSIYIQSPYFIPDQAFLDSIKIAALGGVDVNIMIPNKPDHPFVFWATLKNAASLLDA…
BAB58250.1 {EMBL:BA000017} (Genome Reviews)	Staphylococcus aureus Mu50 / ATCC 700699	PLD1 ortholog	MIELLSIALKHSNIILNSIFIGAFILNLLFAFTIIFMERRSANSIWAWLLVLVFLPLFGFILYLLLGRQIQRDQIFKIDKEDKKGLELIVDEQLAALKNENFSNSNYQIVKFKEMIQMLLYNNAAFLTTDNDLKIYTDGQEKFDDLIQDIRNATDYIHFQYYIIQNDELGRTILNELGKKAEQGVEVKILYDDMGSRGLRKKGLRPFRNKGGHAEAFFPSKLPLINLRMNNRNHRKIVVIDGQIGYVGGFNVGDEYLGKSKKFGYWRDTHLRIVGDAVNALQLRFILDWNSQATRDHISYDDRYFPDVNSGGTIGVQIASSGPDEEWEQIKYGYLKMISSAKKSIYIQSPYFIPDQAFLDSIKIAALGGVDVNIMIPNKPDHPFVFWATLKNAASLLDA…
NP_375196.1 (NCBI)	Staphylococcus aureus N315	PLD1 ortholog	MIELLSIALKHSNIILNSIFIGAFILNLLFAFTIIFMERRSANSIWAWLLVLVFLPLFGFILYLLLGRQIQRDQIFKIDKEDKKGLELIVDEQLAALKNENFSNSNYQIVKFKEMIQMLLYNNAAFLTTDNDLKIYTDGQEKFDDLIQDIRNATDYIHFQYYIIQNDELGRTILNELGKKAEQGVEVKILYDDMGSRGLRKKGLRPFRNKGGHAEAFFPSKLPLINLRMNNRNHRKIVVIDGQIGYVGGFNVGDEYLGKSKKFGYWRDTHLRIVGDAVNALQLRFILDWNSQATRDHISYDDRYFPDVNSGGTIGVQIASSGPDEEWEQIKYGYLKMISSAKKSIYIQSPYFIPDQAFLDSIKIAALGGVDVNIMIPNKPDHPFVFWATLKNAASLLDA…
STAAR_A.2129 (NCBI)	Staphylococcus aureus MRSA252	PLD1 ortholog	MIELLSIALKHSNIILNSIFIGAFILNLLFAFTIIFMERRSANSIWAWLLVLVFLPLFGFILYLLLGRQIQRDQIFKIDKEDKKGLELIVDEQLAALKNENFSNSNYQIVKFKEMIQMLLYNNAAFLTTDNDLKVYTDGQEKFDDLIQDIRNATDYIHFQYYIIQNDELGRTILNELGKKAEQGVEVKILYDDMGSRGLRKKGLHPFRNKGGHAEAFFPSKLPLINLRMNNRNHRKIVVIDGQIGYVGGFNVGDEYLGKSKKFGYWRDTHLRIVGDAVNALQLRFILDWNSQATRDHISYDDRYFPDVNSGGTIGVQIASSGPDEEWEQIKYGYLKMISSAKKSIYIQSPYFIPDQAFLDSIKIAALGGVDVNIMIPNKPDHPFVFWATLKNAASLLDA…
STAAS_A.2003 (NCBI)	Staphylococcus aureus MSSA476	PLD1 ortholog	MIELLSIALKHSNIILNSIFIGAFILNLLFAFTIIFMERRSANSIWAWLLVLVFLPLFGFILYLLLGRQIQRDQIFKIDKEDKKGLELIVDEQLAALKNENFSNSNYQIVKFKEMIQMLLYNNAAFLTTDNDLKIYTDGQEKFDDLIQDIRNATDYIHFQYYIIQNDELGRTILNELGKKAEQGVEVKILYDDMGSRGLRKKGLRPFRNKGGHAEAFFPSKLPLINLRMNNRNHRKIVVIDGQIGYVGGFNVGDEYLGKSKKFGYWRDTHLRIVGDAVNALQLRFILDWNSQATRDHISYDDRYFPDVNSGGTIGVQIASSGPDEEWEQIKYGYLKMISSAKKSIYIQSPYFIPDQAFLDSIKIAALGGVDVNIMIPNKPDHPFVFWATLKNAASLLDA…
ABX30080.1 (EBI)	Staphylococcus aureus USA300 / TCH1516	PLD1 ortholog	MIELLSIALKHSNIILNSIFIGAFILNLLFAFTIIFMERRSANSIWAWLLVLVFLPLFGFILYLLLGRQIQRDQIFKIDKEDKKGLELIVDEQLAALKNENFSNSNYQIVKFKEMIQMLLYNNAAFLTTDNDLKIYTDGQEKFDDLIQDIRNATDYIHFQYYIIQNDELGRTILNELGKKAEQGVEVKILYDDMGSRGLRKKGLRPFRNKGGHAEAFFPSKLPLINLRMNNRNHRKIVVIDGQIGYVGGFNVGDEYLGKSKKFGYWRDTHLRIVGDAVNALQLRFILDWNSQATRDHISYDDRYFPDVNSGGTIGVQIASSGPDEEWEQIKYGYLKMISSAKKSIYIQSPYFIPDQAFLDSIKIAALGGVDVNIMIPNKPDHPFVFWATLKNAASLLDA…
NP_646828.1 (NCBI)	Staphylococcus aureus MW2	PLD1 ortholog	MIELLSIALKHSNIILNSIFIGAFILNLLFAFTIIFMERRSANSIWAWLLVLVFLPLFGFILYLLLGRQIQRDQIFKIDKEDKKGLELIVDEQLAALKNENFSNSNYQIVKFKEMIQMLLYNNAAFLTTDNDLKIYTDGQEKFDDLIQDIRNATDYIHFQYYIIQNDELGRTILNELGKKAEQGVEVKILYDDMGSRGLRKKGLRPFRNKGGHAEAFFPSKLPLINLRMNNRNHRKIVVIDGQIGYVGGFNVGDEYLGKSKKFGYWRDTHLRIVGDAVNALQLRFILDWNSQATRDHISYDDRYFPDVNSGGTIGVQIASSGPDEEWEQIKYGYLKMISSAKKSIYIQSPYFIPDQAFLDSIKIAALGGVDVNIMIPNKPDHPFVFWATLKNAASLLDA…
CAL27868.1 {EMBL:AM295250} (Genome Reviews)	Staphylococcus carnosus TM300	PLD1 ortholog	MFAFEVPGLFGDILTGIFILFTILNLIVAFNIIFIKDSSTSSTWAWLFILFIAPVLGFFLYILFGRGVSKNKLYKNYRKDIEEFENILNEQRYQVKHNNLQTDNEIVEKHHDLVNMLLTRQPAFLTEDNDVEIFVDGHKLYDKMIEDILQAKNHIHLEYYTFELDGLGHRIIDALEQKLEEGVEVLLLYDDLGSKNLSIREFKRFRAKA
AAW55065.1 (EBI)	Staphylococcus epidermidis ATCC 35984 / RP62A	PLD1 ortholog	MALHQSNIIINILLVSAFLLNLVFAFIIIFMERRTANSIWAWLLVLVFLPLVGFILYLLLGRQIQREHIFKLAKEDKVGLEMIVDEQLEALKKQDFSKGNHQIVKFKEMVQMLLYNNAAFLTTDNDLTIYTDGHQKFDDLINDIRHAQSYIHIQYYIIHSDNLGKQLLHELEKKAEEGIEVKMLYDDMGSRDLRKKDLKKFRQKGGHAESFFPSKLPLINLRMNNRNHRKIVVIDGTIGYVGGFNVGDEYIGKSKKFGYWRDTHLRIKGDAVNALQLRFILDWNSQSTRDNLTYESRYFPDVDSGGTIGIQIASSGPDEDWEQIKYGYLKMISSAKESIYIQSPYFIPDQAFLDSIKIAALGGVDVNIMVPNKRDHPFVYWATLKNVASLLEAGVNVYH…
AAO05286.1 {EMBL:AE015929} (Genome Reviews)	Staphylococcus epidermidis ATCC 12228	PLD1 ortholog	MALHQSNIIINILLVSAFLLNLVFAFIIIFMERRTANSIWAWLLVLVFLPLVGFILYLLLGRQIQREHIFKLAKEDKVGLEMIVDEQLEALKKQDFSKGNHQIVKFKEMVQMLLYNNAAFLTTDNDLTIYTDGHQKFDDLINDIRHAQSYIHIQYYIIHSDNLGKQLLHELEKKAEEGIEVKMLYDDMGSRDLRKKDLKKFRQKGGHAESFFPSKLPLINLRMNNRNHRKIVVIDGTIGYVGGFNVGDEYIGKSKKFGYWRDTHLRIKGDAVNALQLRFILDWNSQSTRDNLTYESRYFPDVDSGGTIGIQIASSGPDEDWEQIKYGYLKMISSAKESIYIQSPYFIPDQAFLDSIKIAALGGVDVNIMVPNKRDHPFVYWATLKNVASLLEAGVNVYH…
BAE04256.1 (EBI)	Staphylococcus haemolyticus JCSC1435	PLD1 ortholog	MVEIYSMSFTHSSLIINIILIAAFILNLIFAFVIIFMERRSAGSIWAWLLVLVFLPIIGFILYLLLGRQIQRNRIFKLKKEDRKGLAMIVDEQIEALESDDFSKGNHQIVKFKEMVRMLLFNNAAFLTTDNQTKIYTDGHAKFDALLSDIKNAKDYIHIQYYIFKSDELGHRILSALEDKLDEGLEVKMLYDDMGSRTLRKKDLKHFRQKGGHVESFFPSKLPLINLRMNNRNHRKIVIIDGKIGYVGGFNVGDEYLGKDKKFGYWRDTHLRLEGDSVNALELRFILDWNSQSNRDSIEYEDRYFPDVDSGGTIGVQIASSGPDEDWEQIKYGYLKMISSAKQSIYIQSPYFIPDQAFIDAIKIAALGGVEVNIMIPNKPDHPFVYWATLKNAASLLSA…
ABA44505.1 (EBI)	Streptococcus agalactiae serotype Ia ATCC 27591 / A909 / CDC SS700	PLD1 ortholog	MILQLLFLLASYSWLEQYRVWLATVEHILTIGAVLYLVNSEMDALSRVTWLILVMIAPLLGAMFLMYTKFDWGYRGLKQRLETLIDESQIYLEDDPETLNQLKSSTSTTYHLVQYFEKAHGNFPVYRNTDVTFLPTGEAFFEKMKEELLKAKKYIFLEFFIIDEGIMWGEILSILEQKVEEGVEVRILYDGMIEITKLSFDYTKRLEKIGIKAKAFSPISPFISTYYNYRDHRKIVVIDGVVGMTGGVNLADEYINHIELFGHWKDSGIMLKGKAVDSFLLLFLQMWSITEEKMLVAPYLGVHDDLVENEGYVIPYGDSPLDTDKVGENVYIDILNHAREYVYIMTPYLILDSELEHAIQFAAERGVDVRIIMPGIPDKPIPYALAKTYYQALTKSGVK…
CAD46747.1 {EMBL:AL732656} (Genome Reviews)	Streptococcus agalactiae serotype III NEM316	PLD1 ortholog	MIWRGEKLISNKVKIVRLLNKSKKSLLRGIFSRTTVIAILLILQLLFLLASYSWLEQYRVWLATVEHILTIGAVLYLVNSEMDALSRVTWLILVMIAPLLGAMFLMYTKFDWGYRGLKQRLETLIDESQIYLEDDPETLNQLKSSTSTTYHLVQYFEKAHGNFPVYRNTDVTFLPTGEAFFEKMKEELLKAKKYIFLEFFIIDEGIMWGEILSILEQKVEEGVEVRILYDGMIEITKLSFDYTKRLEKIGIKAKAFSPISPFISTYYNYRDHRKIVVIDGVVGMTGGVNLADEYINHIELFGHWKDSGIMLKGKAVDSFLLLFLQMWSITEEKMLVAPYLGVHDDLVENEGYVIPYGDSPLDTDKVGENVYIDILNHAREYVYIMTPYLILDSELEHAI…
NP_688063.1 (NCBI)	Streptococcus agalactiae serotype V ATCC BAA-611 / 2603 V/R	PLD1 ortholog	MIWRGEKLISNKVKIVRLLNKSKKSLLRGIFSRTTVIAILLILQLLFLLASYSWLEQYRVWLATVEHILTIGAVLYLVNSEMDALSRVTWLILVMIAPLLGAMFLMYTKFDWGYRGLKQRLETLIDESQIYLEDDPETLNQLKSSTSTTYHLVQYFEKAHGNFPVYRNTDVTFLPTGEAFFEKMKEELLKAKKYIFLEFFIIDEGIMWGEILSILEQKVEEGVEVRILYDGMIEITKLSFDYTKRLEKIGIKAKAFSPISPFISTYYNYRDHRKIVVIDGVVGMTGGVNLADEYINHIELFGHWKDSGIMLKGKAVDSFLLLFLQMWSITEEKMLVAPYLGVHDDLVENEGYVIPYGDSPLDTDKVGENVYIDILNHAREYVYIMTPYLILDSELEHAI…
BAH81525.1 {EMBL:AP010935} (Genome Reviews)	Streptococcus dysgalactiae subsp. equisimilis GGS_124	PLD1 ortholog	MVIKKKAKVKYLLHKGRRGVLRGIFSRTTVIVLLIILQLGFLFLTYAWMEQYRVWITILEGIFAIAIVLYLVNSEMDAISRMTWLILIMIAPLLGSLFLIYTKLDWGYRGLKQRISYLVDLSAPYLRDDEAILEVLKDNTSTTYHLVQYLERSRGNFPIYNNTRTTYFPTGETFFKRLKEELLLAQKYIFLEFFIIAEGQMWGEILSILEKKVKEGVEVRVLFDGMNELSTLSPDYAVRLQQLGIKAKSFLPISPFISTYYNYRDHRKIVVIDGDVSFTGGVNLADEYINEIDRFGHWKDAGLMLEGEATDSFLILFLQMWSITEKELIIDPYLSKHIPSLPSDGYVIPYGDSPLDTDKIGENVYIDILNHAKNYVYIMTPYLILDSEMEHALRFAAER…
ADV70343.1 (EBI)	Streptococcus suis JS14	PLD1 ortholog	MEKLWKIIYSRTFIVISLIILTIFLILWLVGSAATYMPALLIVLQIFSIFVAISIINRPMNTSFKLTWIIFVIGIPIFGALFYFILQSNIETKRYRKNFHKQAQRLREYSKTSEKVMKALEQEDKEQLKLAHFMSEYVGYPIHTNTDAVYFSTGQEKFEALLEELKKAEQYIFMEYFIVDMGYMWDSILDILKEKAAQGVEVRFMYDGMNSLTNLPYNYYKTLRKYGIKAKVFSQIIPALSTVQNNRDHRKIAIIDGKVAFTGGINIADEYINKKVRFGYWKDAAIMIRGEAVANFTLMFLQMWNYNEKTETDDLKYLKTHKDLETETVDAEGFFLPYGENPFDGDEVAKRVCLDMIQSATDYIYIMTPYLVLDDEMIDNLTYAAKRGVEVRILLPHIY…
AEL09790.1 (EBI)	Streptococcus pseudopneumoniae IS7493	PLD1 ortholog	MKYRKFQLLMSKYGFSLSIMLLELCLVFGLFLYLGRMAPILWITVLILLSIITIISIVNRNTTPENKVTWLLVAFVPVFGPLLYLMFGERRLSKKEIKQLKKLGSMHFQEANSQLLKEELKESDKAAYGVIKSLLSMDTNADVYDQTASTFFPNGEAMWKKMVEDLKKAEKFIFLEYYIIEEGLMWNRILEILEQKVAQGIEVKLLYDDIGCMATLTGDYAHRLRQLGIEAHKFNKVIPRLTVAYNNRDHRKILIVDGQIAYTGGVNLADEYINHVERFGYWKDSGIRLDGLAVKALTRLFLTTWYINRGEISDFDQYHLENHSIPSDGLTIPYGSGPKPIFRTQVGKKVYQSLINQATESVYITTPYLIIDYDLTETIKNAAMRGVDVRIVTPYIPDK…
AFC93943.1 (EBI)	Streptococcus pneumoniae ST556	PLD1 ortholog	MSKYGFSLSIMLLELCLVFGLFLYLGRMAPILWITVLILLSIITIISIVNRNTTPENKVTWLLVAFVPVFGPLLYLMFGERRLSKKEIKQLKKLGSMHFQEANSQLLKEKLKESDKAAYGVIKSLLSMDTNADIYDQTASTFFPNGEAMWKKMVEDLKKAEKFIFLEYYIIEEGLMWNRILDILEQKVAQGVEVKMLYDDIGCMATLTGDYAHRLRQLGIEAHKFNKVIPRLTVAYNNRDHRKILIVDGQIAYTGGVNLADEYINHVERFGYWKDSGIRLDGLAVKALTRLFLTTWYINRGEISDFDQYHLENHSIPSDGLTIPYGSGPKPIFRAQVGKKVYQSLINQATESVYITTPYLIIDYDLTETIKNAAMRGVDVRIITPYIPDKKFIQLVTRG…
CBZ48273.1 (EBI)	Streptococcus gallolyticus ATCC BAA-2069	PLD1 ortholog	MNMEVMIIENKNKDKAMRLLDKSRRSFLRGIFSRTTVISVLLILQLFFLIASFAWLDQYRIWMEIIERALAITAVLYLVNSEMDALSRVTWLILVMIAPLLGSLFLIYTKLDWGYRGLKQRMNELVDSSAKYLPDNQEILKVLKGNTSTTYHLVQYFDRSRGNFPAYQNTEVTYFPIGEAFFEELKKQLLKAEKYIFMEFFIIAEGVMWGEILSILEQKVKEGVEVRVLYDGMIEFSTLSFDYTQRLKKLGIQAKAFSPISPFISTYYNYRDHRKIIVIDGKVGFTGGVNLADEYINKLERFGHWKDTAIMLEGEAVNSFVVLFLQMWSVTEKELVIEPYLVEHDKSRRANGYVIPYGDSPLDTDKVGENIYIDILNHARDYVYIMTPYLILDSEMEHA…
CBI13606.1 {EMBL:FN597254} (Genome Reviews)	Streptococcus gallolyticus UCN34	PLD1 ortholog	MIIENKNKDKAMRLLDKSRRSFLRGIFSRTTVISVLLILQLFFLIASFAWLDQYRIWMEIIERALAITAVLYLVNSEMDALSRVTWLILVMIAPLLGSLFLIYTKLDWGYRGLKQRMNELVDSSAKYLPDNQEILKVLKGNTSTTYHLVQYFDRSRGNFPAYQNTEVTYFPIGEAFFEELKKQLLKAEKYIFMEFFIIAEGVMWGEILSILEQKVKEGVEVRVLYDGMIEFSTLSFDYTQRLKKLGIQAKAFSPISPFISTYYNYRDHRKIIVIDGKVGFTGGVNLADEYINKLERFGHWKDTAIMLEGEAVNSFVVLFLQMWSVTEKELVIEPYLVEHDKSRRANGYVIPYGDSPLDTDKVGENVYIDILNHARDYVYIMTPYLILDSEMEHAICFAA…
ABV10658.1 {EMBL:CP000725} (Genome Reviews)	Streptococcus gordonii Challis / ATCC 35105 / CH1 / DL1 / V288	PLD1 ortholog	MSKYGFSIIVMLLELFFIFWLFFYLGEINKDLWILVVTLLTVGTIFSIVNRSMTPESKVTWLLVTFIPVVGPLIYLMFGERRLSRKEMKQLRSMDSMKFREDNSYELRLDLKKKNKSAFGIVKSLLSMDHNADVYDGTASQYFALGEDMYAAILEDLKSAEKFIFLEYYIIEEGKMWNSILEILKEKAAQGVEIKLLYDDIGCMATLPGDYTETLRSFGINAHKFNKVIPRMTVAYNNRDHRKILVIDGQIGYTGGINMADEYINHIVRFGHWKDGGIRLDGRAVKALTRLFLMNWYINRGEITDFDKYHLENKAVEGEGLYIPYGSGPKPMYRTQVGKNVYQNIISQATDYVYITSPYLIIDYDLTENIKNAAMRGVDVRIVTPYITDKKLIQPITRG…
BAM24240.1 (EBI)	Streptococcus intermedius JTH08	PLD1 ortholog	MNFRKFQLLMSKYGFSIIIMVLELGLVFWFFFWLGRWTPTLWIAFVILFSVATILAIVNRSMTPESKVTWLLVAFIPVFGPLLYLMFGERRLSRSELKQLKNMDQMKFREDNSYELRLELKNTDKSAYGIIKSLLSMDHNADVYDGTESQFFPLGEEMFQKMLEDLRKAEKFIFLEYYIVEEGLMWNSILDILREKAAQGVEVKMLYDDIGCMATLPGDYTSRLQAMGIDAHKFNKVIPRMTVAYNNRDHRKILVVDGQIGYTGGINLADEYINHIERFGHWKDGGIRLNGRAVKALTRLFLMNWYINRGKISDFDRYHLDNKAVDAPGLYIPYGSGPKPMYKAQVGKNVYQNIISQATDYVYIATPYLIIDYDLTEDIKNAAMRGVDVRIVTPYIPDK…
ACF49717.1 {EMBL:CP001111} (Genome Reviews)	Stenotrophomonas maltophilia R551-3	PLD1 ortholog	MLALFDSLRHWLDGIAHLGTILAVAYLLYLFALAGWIMLQKREPVATLSWILSLALLPYLGLFIYYLLGPQKVKRQRLRRGRARSGMEHYSDVCPPDADCTELAKIAQATTGLAPSSATEVTWLVDGAATYAALLEAVAQARDHVHLEYYIFNPDHAGTALRDALVERARAGVQVRLLLDAVGSSALPRRFLQPLLDAGGEAIWFHPRQLLKPFKRPWLNLRTHRKLVIVDGRLAFTGGINITDDEDESRRTDAYRDLHMRIRGHVVRSLQLVFAEDWLYASGQDPSRMDIARLWPADMPLRGDGPINAQVLVSGPDSGWETIHRLHVAAIQEAHERVWLVTPYFVPGEAARMALTSAALGGLDVRLLVPKMSDSWFVTQAARSYFDELLHAGVKIYEY…
CBJ23151.1 {EMBL:FN568063} (Genome Reviews)	Streptococcus mitis B6	PLD1 ortholog	MKYRKFQLLMSKYGFSLSIMLLELCLVFGLFLYLGRMAPILWVIVLIFMSMATIVAIVNRSMAPESKVMWLVVTFVPVIGPLLYLMFGERRLSKKEIKQLDRLGSMHFREDNSQALRQKLKEEDKAAYGVIKSLLSMDSNADVYDRTDSQFFSSGESMWQHMLEDLKKAEKFIFLEYYIVEEGLMWNSILDILEQKAAQGVEVKMLYDDIGCMATLPGDYTIQLRSRGIEAHKFNKVIPRLTVAYNNRDHRKILVIDGQVAYTGGINLADEYINHVERFGYWKDSGIRLDGPGVKALTRLFLMTWYINRGEISDFDQYHLENQPCSGQGLCIPYGSGPKPIFRTQVGKKVYQSLINQATDSVYITTPYLIIDYDLTESIKNAAMRGVDVRIVTPFIPDK…
CAQ43631.1 {EMBL:AM743169} (Genome Reviews)	Stenotrophomonas maltophilia K279a	PLD1 ortholog	MLALFDSLRHWLDGIAHLGSILAVAYLLYLFALAGWIMLQKREPVATLSWILSLALLPYLGLFIYYLLGPQKVKRQRLRRGRARSGMEHYSDVCPPDADCTELAKIAQATTGLAPSSATEVTWLVDGAATYAALLEAVAQARDHVHLEYYIFNPDHAGTALRDALVERARAGVQVRLLLDAVGSSALPRRFLQPLIDAGGEAVWFHPRQLLKPFKRPWLNLRTHRKLVIVDGRLAFTGGINITDDEDESRKPNAYRDLHMRIRGHVVRSLQLVFAEDWLYASGQDPSRMDIARLWPADMPLRGDGAINAQVLVSGPDSGWETIHRLHVAAIQEAHERVWLVTPYFVPGEAARMALTSAALGGLDVRLLVPKMSDSWFVTQAARSYFDELLHAGVKIYEY…
ADI68740.1 {EMBL:CP001993} (Genome Reviews)	Streptococcus pneumoniae serotype A19 TCH8431	PLD1 ortholog	MKYRKFQLLMSKYGFSLSIMLLELCLVFGLFLYLGRMAPILWITVLILLSIITIISIVNRNTTPENKVTWLLVAFVPVFGPLLYLMFGERRLSKKEIKQLKKLGSMHFQEANSQLLKEKLKESDKAAYGVIKSLLSMDTNADIYDQTASTFFPNGEAMWKKMVEDLKKAEKFIFLEYYIIEEGLMWNRILDILEQKVAQGVEVKMLYDDIGCMATLTGDYAHRLRQLGIEAHKFNKVIPRLTVAYNNRDHRKILIVDGQIAYTGGVNLADEYINHVERFGYWKDSGIRLDGLAVKALTRLFLTTWYINRGEISDFDQYHLENHSIPSDGLTIPYGSGPKPIFRAQVGKKVYQSLINQATESVYITTPYLIIDYDLTETIKNAAMRGVDVRIITPYIPDK…
AAK34071.1 {EMBL:AE004092} (Genome Reviews)	Streptococcus pyogenes serotype M1	PLD1 ortholog	MIIKKKAKVKYLLHKGKHGFLRGIFSRTTIIVLLIILQLVFLFQSYAWMEQYRVWITILESVFAITIVLYLVNSDMDAISRMTWLILIMIAPLLGSLFLIYTKLDWGYRGLKQRINHLVDLSAPYLSDDDAILEVLKDSTSTTYHLVQYLERSRGNFPIYNNTRVTYFPTGETFFDSLKEQLFLAKKYIFLEFFIIAEGQMWGEILSILEKKVSEGVEVRVLFDGMNELSTLSSDYAKRLEQIGIKAKSFLPISPFISTYYNYRDHRKIVVIDGEVSFTGGINLADEYINEVERFGHWKDAGLMLEGEATDSFLILFLQMWSITEKELIIDPYLSDHSLKLPSDGYVIPYGDSPLDTDKIGKNVYIDILNHAKEYVYIMTPYLILDSEMEHALRFASER…
ABJ54976.1 (EBI)	Streptococcus pneumoniae serotype 2 D39 / NCTC 7466	PLD1 ortholog	MKYRKFQLLMSKYGFSLSIMLLELCLVFGLFLYLGRMAPILWITVLILLSIITIISIVNRNTTPENKVTWLLVAFVPVFGPLLYLMFGERRLSKKEIKQLKKLGSMHFQEANSQLLKEKLKESDKAAYGVIKSLLSMDTNADIYDQTASTFFPNGEAMWKKMVEDLKKAEKFIFLEYYIIEEGLMWNRILDILEQKVAQGVEVKMLYDDIGCMATLTGDYAHRLRQLGIEAHKFNKVIPRLTVAYNNRDHRKILIVDGQIAYTGGVNLADEYINHVERFGYWKDSGIRLDGLAVKALTRLFLTTWYINRGEISDFDQYHLENHSIPSDGLTIPYGSGPKPIFRAQVGKKVYQSLINQATESVYITTPYLIIDYDLTETIKNAAMRGVDVRIITPYIPDK…
AAM79459.1 {EMBL:AE014074} (Genome Reviews)	Streptococcus pyogenes serotype M3 ATCC BAA-595 / MGAS315	PLD1 ortholog	MIIKKKAKVKYLLHKGKHGFLRGIFSRTTIIVLLIILQLVFLFQSYAWMEQYRVWITILESVFAITIVLYLVNSDMDAISRMTWLILIMIAPLLGSLFLIYTKLDWGYRGLKQRINHLVDLSAPYLSDDDAILEVLKDSTSTTYHLVQYLERSRGNFPIYNNTRVTYFPTGETFFDSLKEQLFLAKKYIFLEFFIIAEGQMWGEILSILEKKVSEGVEVRVLFDGMNELSTLSSDYAKRLEQIGIKAKSFLPISPFISTYYNYRDHRKIVVIDGEVSFTGGINLADEYINEVERFGRWKDAGLMLEGEATDSFLILFLQMWSITEKELIIDPYLSDHSLKLPSDGYVIPYGDSPLDTDKIGKNVYIDILNHAKEYVYIMTPYLILDSEMEHALRFASER…
ACF55410.1 {EMBL:CP001015} (Genome Reviews)	Streptococcus pneumoniae serotype 19F G54	PLD1 ortholog	MKYRKFQLLMSKYGFSLSIMLLELCLVFGLFLYLGRMAPILWITVLILLSIITIISIVNRNTTPENKVTWLLVAFVPVFGPLLYLMFGERRLSKKEIKQLKKLGSMHFQEANSQLLKEKLKESDKAAYGVIKSLLSMDTNADIYDQTASTFFPNGEAMWKKMVEDLKKAEKFIFLEYYIIEEGLMWNRILDILEQKVAQGVEVKMLYDDIGCMATLTGDYAHRLRQLGIEAHKFNKVIPRLTVAYNNRDHRKILIVDGQIAYTGGVNLADEYINHVERFGYWKDSGIRLDGLAVKALTRLFLTTWYINRGEISDFDQYHLENHSIPSDGLTIPYGSGPKPIFRAQVGKKVYQSLINQATESVYITTPYLIIDYDLTETIKNAAMRGVDVRIITPYIPDK…
AAT87050.1 (EBI)	Streptococcus pyogenes serotype M6 ATCC BAA-946 / MGAS10394	PLD1 ortholog	MIIKKKAKVKYLLHKGKHGFLRGIFSRTTIIVLLIILQLVFLFQSYAWMEQYRVWITILESVFAITIVLYLVNSDMDAISRMTWLILIMIAPLLGSLFLIYTKLDWGYRGLKQRINHLVDLSAPYLSDDDAILEVLKDSTSTTYHLVQYLERSRGNFPIYNNTRVTYFPTGETFFDSLKEQLFLAKKYIFLEFFIIAEGQMWGEILSILEKKVSEGVEVRVLFDGMNELSTLSSDYAKRLEQIGIKAKSFLPISPFISTYYNYRDHRKIVVIDGEVSFTGGINLADEYINEVERFGHWKDAGLMLEGEATDSFLILFLQMWSITEKELIIDPYLSDHSLKLPSDGYVIPYGDSPLDTDKIGKNVYIDILNHAKEYVYIMTPYLILDSEMEHALRFASER…
ACO17451.1 {EMBL:CP000918} (Genome Reviews)	Streptococcus pneumoniae 70585	PLD1 ortholog	MKYRKFQLLMSKYGFSLSIMLLELCLVFGLFLYLGRMAPILWITVLILLSIITIISIVNRNTTPENKVTWLLVAFVPVFGPLLYLMFGERRLSKKEIKQLKKLGSMHFQEANSQLLKEKLKESDKAAYGVIKSLLSMDTNADIYDQTASTFFPNGEAMWKKMVEDLKKAEKFIFLEYYIIEEGLMWNRILDILEQKVAQGVEVKMLYDDIGCMATLTGDYAHRLRQLGIEAHKFNKVIPRLTVAYNNRDHRKILIVDGQIAYTGGVNLADEYINHVERFGYWKDSGIRLDGLAVKALTRLFLTTWYINRGEISDFDQYHLENHSIPSDGLTIPYGSGPKPIFRAQVGKKVYQSLINQATESVYITTPYLIIDYDLTETIKNAAMRGVDVRIITPYIPDK…
NP_607281.1 (NCBI)	Streptococcus pyogenes serotype M18 MGAS8232	PLD1 ortholog	MIIKKKAKVKYLLHKGKHGFLRGIFSRTTIIVLLIILQLVFLFQSYAWMEQYRVWITILESVFAITIVLYLVNSDMDAISRMTWLILIMIAPLLGSLFLIYTKLDWGYRGLKQRINHLVDLSAPYLSDDDAILEVLKDSTSTTYHLVQYLERSRGNFPIYNNTRVTYFPTGETFFDSLKEQLFLAKKYIFLEFFIIAEGQMWGEILSILEKKVSEGVEVRVLFDGMNELSTLSSDYAKRLEQIGIKAKSFLPISPFISTYYNYRDHRKIVVIDGEVSFTGGINLADEYINEVERFGHWKDAGLMLEGEATDSFLILFLQMWSITEKELIIDPYLSDHSLKLPSDGYVIPYGDSPLDTDKIGKNVYIDILNHAKEYVYIMTPYLILDSEMEHALRFASER…
ABF36037.1 (EBI)	Streptococcus pyogenes serotype M12 MGAS2096	PLD1 ortholog	MIIKKKAKVKYLLHKGKHGFLRGIFSRTTIIVLLIILQLVFLFQSYAWMEQYRVWITILESVFAITIVLYLVNSDMDAISRMTWLILIMIAPLLGSLFLIYTKLDWGYRGLKQRINHLVDLSAPYLSDDDAILEVLKDSTSTTYHLVQYLERSRGNFPIYNNTRVTYFPTGETFFDSLKEQLFLAKKYIFLEFFIIAEGQMWGEILSILEKKVSEGVEVRVLFDGMNELSTLSSDYAKRLEQIGIKAKSFLPISPFISTYYNYRDHRKIVVIDGEVSFTGGINLADEYINEVERFGHWKDAGLMLEGEATDSFLILFLQMWSITEKELIIDPYLSDHSLKLPSDGYVIPYGDSPLDTDKIGKNVYIDILNHAKEYVYIMTPYLILDSEMEHALRFASER…
ABF32216.1 (EBI)	Streptococcus pyogenes serotype M12 MGAS9429	PLD1 ortholog	MIIKKKAKVKYLLHKGKHGFLRGIFSRTTIIVLLIILQLVFLFQSYAWMEQYRVWITILESVFAITIVLYLVNSDMDAISRMTWLILIMIAPLLGSLFLIYTKLDWGYRGLKQRINHLVDLSAPYLSDDDAILEVLKDSTSTTYHLVQYLERSRGNFPIYNNTRVTYFPTGETFFDSLKEQLFLAKKYIFLEFFIIAEGQMWGEILSILEKKVSEGVEVRVLFDGMNELSTLSSDYAKRLEQIGIKAKSFLPISPFISTYYNYRDHRKIVVIDGEVSFTGGINLADEYINEVERFGHWKDAGLMLEGEATDSFLILFLQMWSITEKELIIDPYLSDHSLKLPSDGYVIPYGDSPLDTDKIGKNVYIDILNHAKEYVYIMTPYLILDSEMEHALRFASER…
ABF34105.1 (EBI)	Streptococcus pyogenes serotype M2 MGAS10270	PLD1 ortholog	MIIKKKAKVKYLLHKGKHGFLRGIFSRTTIIVLLIILQLVFLFQSYAWMEQYRVWITILESVFAITIVLYLVNSDMDAISRMTWLILIMIAPLLGSLFLIYTKLDWGYRGLKQRINHLVDLSAPYLSDDDAILEVLKDSTSTTYHLVQYLERSRGNFPIYNNTRVTYFPTGETFFDSLKEQLFLAKKYIFLEFFIIAEGQMWGEILSILEKKVSEGVEVRVLFDGMNELSTLSSDYAKRLEQIGIKAKSFLPISPFISTYYNYRDHRKIVVIDGEVSFTGGINLADEYINEVERFGHWKDAGLMLEGEATDSFLILFLQMWSITEKELIIDPYLSDHSLKLPSDGYVIPYGDSPLDTDKIGKNVYIDILNHAKEYVYIMTPYLILDSEMEHALRFASER…
ABF38025.1 (EBI)	Streptococcus pyogenes serotype M4 MGAS10750	PLD1 ortholog	MIIKKKAKVKYLLHKGKHGFLRGIFSRTTIIVLLIILQLVFLFQSYAWMEQYRVWITILESVFAITIVLYLVNSDMDAISRMTWLILIMIAPLLGSLFLIYTKLDWGYRGLKQRINHLVDLSAPYLSDDDAILEVLKDSTSTTYHLVQYLERSRGNFPIYNNTRVTYFPTGETFFDSLKEQLFLAKKYIFLEFFIIAEGQMWGEILSILEKKVSEGVEVRVLFDGMNELSTLSSDYAKRLEQIGIKAKSFLPISPFISTYYNYRDHRKIVVIDGEVSFTGGINLADEYINEVERFGHWKDAGLMLEGEATDSFLILFLQMWSITEKELIIDPYLSDHSLKLPSDGYVIPYGDSPLDTDKIGKNVYIDILNHAKEYVYIMTPYLILDSEMEHALRFASER…
CAM30200.1 {EMBL:AM295007} (Genome Reviews)	Streptococcus pyogenes serotype M5 Manfredo	PLD1 ortholog	MIIKKKAKVKYLLHKGKHGFLRGIFSRTTIIVLLIILQLVFLFQSYAWMEQYRVWITILESVFAITIVLYLVNSDMDAISRMTWLILIMIAPLLGSLFLIYTKLDWGYRGLKQRINHLVDLSAPYLSDDDAILEVLKDSTSTTYHLVQYLERSRGNFPIYNNTRVTYFPTGETFFDSLKEQLFLAKKYIFLEFFIIAEGQMWGEILSILEKKVSEGVEVRVLFDGMNELSTLSSDYAKRLEQIGIKAKSFLPISPFISTYYNYRDHRKIVVIDGEVSFTGGINLADEYINEVERFGHWKDAGLMLEGEATDSFLILFLQMWSITEKELIIAPYLSDHSLKLPSDGYVIPYGDSPLDTDKIGKNVYIDILNHAKEYVYIMTPYLILDSEMEHALRFASER…
ACA37037.1 {EMBL:CP000936} (Genome Reviews)	Streptococcus pneumoniae Hungary19A-6	PLD1 ortholog	MKYRKFQLLMSKYGFSLSIMLLELCLVFGLFLYLGRMAPILWITVLILLSIITIISIVNRNTTPENKVTWLLVAFVPVFGPLLYLMFGERRLSKKEIKQLKKLGSMHFQEANSQLLKEKLKESDKAAYGVIKSLLSMDTNADIYDQTASTFFPNGEAMWKKMVEDLKKAEKFIFLEYYIIEEGLMWNRILDILEQKVAQGVEVKMLYDDIGCMATLTGDYAHRLRQLGIEAHKFNKVIPRLTVAYNNRDHRKILIVDGQIAYTGGVNLADEYINHVERFGYWKDSGIRLDGLAVKALTRLFLTTWYINRGEISDFDQYHLENHSIPSDGLTIPYGSGPKPIFRAQVGKKVYQSLINQATESVYITTPYLIIDYDLTETIKNAAMRGVDVRIITPYIPDK…
CAR68051.1 {EMBL:FM211187} (Genome Reviews)	Streptococcus pneumoniae ATCC 700669 / Spain 23F-1	PLD1 ortholog	MKYRKFQLLMSKYGFSLSIMLLELCLVFGLFLYLGRMAPILWITVLILLSIITIISIVNRNTTPENKVTWLLVAFVPVFGPLLYLMFGERRLSKKEIKQLKKLGSMHFQEANSQLLKEKLKESDKAAYGVIKSLLSMDTNADIYDQTASTFFPNGEAMWKKMVEDLKKAEKFIFLEYYIIEEGLMWNRILDILEQKVAQGVEVKMLYDDIGCMATLTGDYAHRLRQLGIEAHKFNKVIPRLTVAYNNRDHRKILIVDGQIAYTGGVNLADEYINHVERFGYWKDSGIRLDGLAVKALTRLFLTTWYINRGEISDFDQYHLENHSIPSDGLTIPYGSGPKPIFRAQVGKKVYQSLINQATESVYITTPYLIIDYDLTETIKNAAMRGVDVRIITPYIPDK…
AAX72011.1 (EBI)	Streptococcus pyogenes serotype M28 MGAS6180	PLD1 ortholog	MIIKKKAKVKYLLHKGKHGFLRGIFSRTTIIVLLIILQLVFLFQSYAWMEQYRVWITILESVFAITIVLYLVNSDMDAISRMTWLILIMIAPLLGSLFLIYTKLDWGYRGLKQRINHLVDLSAPYLSDDDAILEVLKDSTSTTYHLVQYLERSRGNFPIYNNTRVTYFPTGETFFDSLKEQLFLAKKYIFLEFFIIAEGQMWGEILSILEKKVSEGVEVRVLFDGMNELSTLSSDYAKRLEQIGIKAKSFLPISPFISTYYNYRDHRKIVVIDGEVSFTGGINLADEYINEVERFGHWKDAGLMLEGEATDSFLILFLQMWSITEKELIIDPYLSDHSLKLPSDGYVIPYGDSPLDTDKIGKNVYIDILNHAKEYVYIMTPYLILDSEMEHALRFASER…
AAK74379.1 {EMBL:AE005672} (Genome Reviews)	Streptococcus pneumoniae serotype 4 ATCC BAA-334 / TIGR4	PLD1 ortholog	MAPILWITVLILLSIITIISIVNRNTTPENKVTWLLVAFVPVFGPLLYLMFGERRLSKKEIKQLKKLGSMHFQEANSQLLKEKLKESDKAAYGVIKSLLSMDTNADIYDQTASTFFPNGEAMWKKMVEDLKKAEKFIFLEYYIIEEGLMWNRILDILEQKVAQGVEVKMLYDDIGCMATLTGDYAHRLRQLGIEAHKFNKVIPRLTVAYNNRDHRKILIVDGQIAYTGGVNLADEYINHVERFGYWKDSGIRLDGLAVKALTRLFLTTWYINRGEISDFDQYHLENHSIPSDGLTIPYGSGPKPIFRAQVGKKVYQSLINQATESVYITTPYLIIDYDLTETIKNAAMRGVDVRIITPYIPDKKFIQLVTRGAYPDLLSAGVRIYEYSPGFIHSKQMLV…
BAC64147.1 (EBI)	Streptococcus pyogenes serotype M3 SSI-1	PLD1 ortholog	MIIKKKAKVKYLLHKGKHGFLRGIFSRTTIIVLLIILQLVFLFQSYAWMEQYRVWITILESVFAITIVLYLVNSDMDAISRMTWLILIMIAPLLGSLFLIYTKLDWGYRGLKQRINHLVDLSAPYLSDDDAILEVLKDSTSTTYHLVQYLERSRGNFPIYNNTRVTYFPTGETFFDSLKEQLFLAKKYIFLEFFIIAEGQMWGEILSILEKKVSEGVEVRVLFDGMNELSTLSSDYAKRLEQIGIKAKSFLPISPFISTYYNYRDHRKIVVIDGEVSFTGGINLADEYINEVERFGRWKDAGLMLEGEATDSFLILFLQMWSITEKELIIDPYLSDHSLKLPSDGYVIPYGDSPLDTDKIGKNVYIDILNHAKEYVYIMTPYLILDSEMEHALRFASER…
ACB89462.1 {EMBL:CP001033} (Genome Reviews)	Streptococcus pneumoniae CGSP14	PLD1 ortholog	MKYRKFQLLMSKYGFSLSIMLLELCLVFGLFLYLGRMAPILWITVLILLSIITIISIVNRNTTPENKVTWLLVAFVPVFGPLLYLMFGERRLSKKEIKQLKKLGSMHFQEANSQLLKEKLKESDKVAYGVIKSLLSMDTNADIYDQTASTFFPSGEAMWKKMVEDLKKAEKFIFLEYYIIEEGLMWNRILDILEQKVAQGVEVKMLYDDIGCMATLTGDYAHRLRQLGIEAHKFNKVIPRLTVAYNNRDHRKILIVDGQIAYTGGVNLADEYINHVERFGYWKDSGIRLDGLAVKALTRLFLTTWYINRGEISDFDQYHLENHSIPSDGLTIPYGSGPKPIFRAQVGKKVYQSLINQATESVYITTPYLIIDYDLTETIKNAAMRGVDVRIITPYIPDK…
AEF25224.1 (EBI)	Streptococcus parauberis KCTC 11537	PLD1 ortholog	MEERHINNKTKVKHLLHKSKLGFLRGIFSRGTVIAILIVIQLVFIYQSYAWMEQYRYWLTIVEAIFSMFIVLYLVNSEMDAISRVTWLILIMIAPLLGSLFLVYTKLDWGYRGLKKRINHLVDESSKFMKNDQEILEVLKGKTSTTYHLVQYLQRTSGNFPVYDGTRTTYFPGGEDFFETLKAELLKAEKYIFMEFFIIAEGLMWGEILTILEKKVNEGVEVRVLYDGMTELSTLSLDYSKRLSELGIKAKSFLPISPIISTYYNYRDHRKIVVIDGEVAFTGGINLADEYINEIDRFGHWKDAGLMLEGKAVDSFLVLFLQMWSISEKEIIIEPYLIEHTKHIPSDGYIIPYGDSPLDTDKIGENVYIDILNHAREYVYIMTPYLILDSEMEHALRFA…
BAK30043.1 (EBI)	Streptococcus pasteurianus ATCC 43144 / JCM 5346 / CDC 1723-81	PLD1 ortholog	MEVMIIENKNKNKDKAMRLLDKSRRSFLRGIFSRTTVISVLLILQLFFLIASFAWVDQYRIWMEIIERALAITAVLYLVNSEMDALSRVTWLILVMIAPLLGSLFLIYTKRDWGYRGLKQRMNELVDSSAKYLPDNQEILKVLKGNTSTTYHLVQYFDRSRGNFPAYQNTEVTYFPIGEAFFEELKKQLLKAEKYIFMEFFIIAEGIMWGEILSILEQKVKEGVEVRVLYDGMIEFSTLSFDYTQRLKKLGIQAKAFSPISPFISTYYNYRDHRKIIVIDGKVGFTGGVNLADEYINKLERFGHWKDTAIMLEGEAVNSFVVLFLQMWSVTEKELVVEPYLVEHEKSRRANGYVIPYGDSPLDIDKIGENVYIDILNHARDYVYIMTPYLILDSEMEHA…
ACI61258.1 {EMBL:CP000829} (Genome Reviews)	Streptococcus pyogenes serotype M49 NZ131	PLD1 ortholog	MIIKKKAKVKYLLHKGKHGFLRGIFSRTTIIVLLIILQLVFLFQSYAWMEQYRVWITILESVFAITIVLYLVNSDMDAISRMTWLILIMIAPLLGSLFLIYTKLDWGYRGLKQRINHLVDLSAPYLSDDDAILEVLKDSTSTTYHLVQYLERSRGNFPIYNNTRVTYFPTGETFFDSLKEQLFLAKKYIFLEFFIIAEGQMWGEILSILEKKVSEGVEVRVLFDGMNELSTLSSDYAKRLEQIGIKAKSFLPISPFISTYYNYRDHRKIVVIDGEVSFTGGINLADEYINEVERFGHWKDAGLMLEGEATDSFLILFLQMWSITEKELIIDPYLSDHSLKLPSDGYVIPYGDSPLDTDKIGKNVYIDILNHAKEYVYIMTPYLILDSEMEHALRFASER…
NP_357774.1 (NCBI)	Streptococcus pneumoniae ATCC BAA-255 / R6	PLD1 ortholog	MKYRKFQLLMSKYGFSLSIMLLELCLVFGLFLYLGRMAPILWITVLILLSIITIISIVNRNTTPENKVTWLLVAFVPVFGPLLYLMFGERRLSKKEIKQLKKLGSMHFQEANSQLLKEKLKESDKAAYGVIKSLLSMDTNADIYDQTASTFFPNGEAMWKKMVEDLKKAEKFIFLEYYIIEEGLMWNRILDILEQKVAQGVEVKMLYDDIGCMATLTGDYAHRLRQLGIEAHKFNKVIPRLTVAYNNRDHRKILIVDGQIAYTGGVNLADEYINHVERFGYWKDSGIRLDGLAVKALTRLFLTTWYINRGEISDFDQYHLENHSIPSDGLTIPYGSGPKPIFRAQVGKKVYQSLINQATESVYITTPYLIIDYDLTETIKNAAMRGVDVRIITPYIPDK…
ABP92484.1 {EMBL:CP000408} (Genome Reviews)	Streptococcus suis 98HAH33	PLD1 ortholog	MEKLWKIIYSRTFIVISLIILTIFLILWLVGSAATYMPALLIVLQIFSIFVAISIINRPMNTSFKLTWIIFVIGIPIFGALFYFILQSNIETKRYRKNFHKQAQRLREYSKTSEKVMKALEQEDKEQLKLAHFMSEYVGYPIHTNTDAVYFSTGQEKFEALLEELKKAEQYIFMEYFIVDMGYMWDSILDILKEKAAQGVEVRFMYDGMNSLTNLPYNYYKTLRKYGIKAKVFSQIIPALSTVQNNRDHRKIAIIDGKVAFTGGINIADEYINKKVRFGYWKDAAIMIRGEAVANFTLMFLQMWNYNEKTETDDLKYLKTHKDLETETVDAEGFFLPYGENPFDGDEVAKRVCLDMIQSATDYIYIMTPYLVLDDEMIDNLTYAAKRGVEVRILLPHIY…
CAZ55481.1 {EMBL:FM252032} (Genome Reviews)	Streptococcus suis BM407	PLD1 ortholog	MEKLWKIIYSRTFIVISLIILTIFLILWLVGSAATYMPALLIILQIFSIFVAISIINRPMNTSFKLTWIIFVIGIPIFGALFYFILQSNIETKRYRKNFHKQAQRLREYSKTSEKVMKALEQEDKEQLKLAHFMSEYVGYPIHTNTDAVYFSTGQEKFEALLEELKKAEQYIFMEYFIVDMGYMWDSILDILKEKAAQGVEVRFMYDGMNSLTNLPYNYYKTLRKYGIKAKVFSQIIPALSTVQNNRDHRKIAIIDGKVAFTGGINIADEYINKKVRFGYWKDAAIMIRGEAVANFTLMFLQMWNYNEKTETDDLKYLKTHKDLETETVDAEGFFLPYGENPFDGDEVAKRVCLDMIQSATDYIYIMTPYLVLDDEMIDNLTYAAKRGVEVRILLPHIY…
CAR46395.1 {EMBL:AM946016} (Genome Reviews)	Streptococcus suis P1/7	PLD1 ortholog	MEKLWKIIYSRTFIVISLIILTIFLILWLVGSAATYMPALLIVLQIFSIFVAISIINRPMNTSFKLTWIIFVIGIPIFGALFYFILQSNIETKRYRKNFHKQAQRLREYSKTSEKVMKALEQEDKEQLKLAHFMSEYVGYPIHTNTDAVYFSTGQEKFEALLEELKKAEQYIFMEYFIVDMGYMWDSILDILKEKAAQGVEVRFMYDGMNSLTNLPYNYYKTLRKYGIKAKVFSQIIPALSTVQNNRDHRKIAIIDGKVAFTGGINIADEYINKKVRFGYWKDAAIMIRGEAVANFTLMFLQMWNYNEKTETDDLKYLKTHKDLETETVDAEGFFLPYGENPFDGDEVAKRVCLDMIQSATDYIYIMTPYLVLDDEMIDNLTYAAKRGVEVRILLPHIY…
ABN45598.1 {EMBL:CP000387} (Genome Reviews)	Streptococcus sanguinis SK36	PLD1 ortholog	MTFRKFRLLMSKYGFSIIIMLLELAFVFVAFFYFNEIAPNWLSVAMIVFLYIGTILAIVNRNMPPESKVTWLLIAVVPVFGFLLYLMFGERRLSKKEMIQLENMDSMKFREDNSYELRVQLKKENKSAYGIIKSLLSMDNNADVYDGTASRYFPIGEEMFESMLADLRAAEKFIFLEFYIIDEGLMWDSVLEILVEKASQGVEVKLLYDDIGCMATLPGDYTRKLRKMGIEAYKFNKVIPRMTVSYNNRDHRKILVIDGQVGYTGGINLADEYINHIVRFGHWKDGGVRLEGRAVKALTRLFLMNWYINRGEITDFDKYHLENKAVEGKGLYVPYGSGPKPIYKGQVGKTVYQNIISQATDYVYITTPYLIIDYDLTEDIKNAAMRGVDVRIVTPFIPD…
CBG67816.1 {EMBL:FN554889} (Genome Reviews)	Streptomyces scabies 87.22	PLD1 ortholog	MPDTPSVEYRVTRIRRRLERLIGVAATEGNTLTALRNGDEIFAAMLTAIRRAAHTVDMMTFVYWRGDIAREFAEALAERARAGVRVRLLLDGFGSRLIETEQLETMERAGVQVAWFRKPLYLSPLKQNHRCHRKVLVVDEEIAFTGGVGIAQEWCGDARDETEWRDTHVEVRGPAVDGVAAAFAQNWAECHDELFDERDRFIEHRPQGDAIVQVVRGSASIGWQDMQTLIRVMLESAEERFRLATAYFSPDVYFVELLCAAARRGVRVEILLPGPHTDKRVCQLAGQHHYEELIACGVKIYQYQPTMMHAKVITVDGVAALIGSTNFNRRSLDHDEEIMLAVLDDAFTSTLDDHFDADVEVSEPVRAGRWRRRSVVQRAREMAVQPIRRFL
CAZ51951.1 {EMBL:FM252031} (Genome Reviews)	Streptococcus suis SC84	PLD1 ortholog	MEKLWKIIYSRTFIVISLIILTIFLILWLVGSAATYMPALLIVLQIFSIFVAISIINRPMNTSFKLTWIIFVIGIPIFGALFYFILQSNIETKRYRKNFHKQAQRLREYSKTSEKVMKALEQEDKEQLKLAHFMSEYVGYPIHTNTDAVYFSTGQEKFEALLEELKKAEQYIFMEYFIVDMGYMWDSILDILKEKAAQGVEVRFMYDGMNSLTNLPYNYYKTLRKYGIKAKVFSQIIPALSTVQNNRDHRKIAIIDGKVAFTGGINIADEYINKKVRFGYWKDAAIMIRGEAVANFTLMFLQMWNYNEKTETDDLKYLKTHKDLETETVDAEGFFLPYGENPFDGDEVAKRVCLDMIQSATDYIYIMTPYLVLDDEMIDNLTYAAKRGVEVRILLPHIY…
ABP90276.1 {EMBL:CP000407} (Genome Reviews)	Streptococcus suis 05ZYH33	PLD1 ortholog	MEKLWKIIYSRTFIVISLIILTIFLILWLVGSAATYMPALLIVLQIFSIFVAISIINRPMNTSFKLTWIIFVIGIPIFGALFYFILQSNIETKRYRKNFHKQAQRLREYSKTSEKVMKALEQEDKEQLKLAHFMSEYVGYPIHTNTDAVYFSTGQEKFEALLEELKKAEQYIFMEYFIVDMGYMWDSILDILKEKAAQGVEVRFMYDGMNSLTNLPYNYYKTLRKYGIKAKVFSQIIPALSTVQNNRDHRKIAIIDGKVAFTGGINIADEYINKKVRFGYWKDAAIMIRGEAVANFTLMFLQMWNYNEKTETDDLKYLKTHKDLETETVDAEGFFLPYGENPFDGDEVAKRVCLDMIQSATDYIYIMTPYLVLDDEMIDNLTYAAKRGVEVRILLPHIY…
CAR42093.1 {EMBL:AM946015} (Genome Reviews)	Streptococcus uberis ATCC BAA-854 / 0140J	PLD1 ortholog	MRGIFSRATLITILILLQLGFLISTYAWVEQYRFWLTIVETIFAIAIVLYLVNSDMDAISRVTWLILIMIAPLFGSLLLVYTKLDWGYRGLKNRINHLVELSRPYLKDDEAVVDILKDNTSTTYHLVQYLQRSRASFPVYNNSQTKYFSGGEAFFEHLKQDLLKAEKYIFLEFFIIAEGLMWGEILSILENKVKEGVEVRVLYDGMTELSTLSSDYSQRLAEIGIKAKAFLPISPFISTYYNYRDHRKIIVIDGEIAYTGGINLADEYINELERFGHWKDAGLRIEGEAVDSFLILFLQMWSITEKELLISPYLSSHTPKLPSDGFLIPFGDSPLDTDKIGENVYIDILNHAKNYVYIMTPYLILDSEMEHALRFAAERGVDIRIIMPGKPDKPIPYAL…
ADM90351.1 (EBI)	Streptococcus pneumoniae 670-6B	PLD1 ortholog	MKYRKFQLLMSKYGFSLSIMLLELCLVFGLFLYLGRMAPILWITVLILLSIITIISIVNRNTTPENKVTWLLVAFVPVFGPLLYLMFGERRLSKKEIKQLKKLGSMHFQEANSQLLKEKLKESDKAAYGVIKSLLSMDTNADIYDQTASTFFPNGEAMWKKMVEDLKKAEKFIFLEYYIIEEGLMWNRILDILEQKVAQGVEVKMLYDDIGCMATLTGDYAHRLRQLGIEAHKFNKVIPRLTVAYNNRDHRKILIVDGQIAYTGGVNLADEYINHVERFGYWKDSGIRLDGLAVKALTRLFLTTWYINRGEISDFDQYHLENHSIPSDGLTIPYGSGPKPIFRAQVGKKVYQSLINQATESVYITTPYLIIDYDLTETIKNAAMRGVDVRIITPYIPDK…
CBW35847.1 {EMBL:FQ312030} (Genome Reviews)	Streptococcus pneumoniae serotype 1 INV104	PLD1 ortholog	MKYRKFQLLMSKYGFSLSIMLLELCLVFGLFLYLGRMAPILWITVLILLSIITIISIVNRNTTPENKVTWLLVAFVPVFGPLLYLMFGERRLSKKEIKQLKKLGSMHFQEANSQLLKEKLKESDKAAYGVIKSLLSMDTNADIYDQTASTFFPNGEAMWKKMVEDLKKAEKFIFLEYYIIEEGLMWNRILDILEQKVAQGVEVKMLYDDIGCMATLTGDYAHRLRQLGIEAHKFNKVIPRLTVAYNNRDHRKILIVDGQIAYTGGVNLADEYINHVERFGYWKDSGIRLDGLAVKALTRLFLTTWYINRGEISDFDQYHLENHSIPSDGLTIPYGSGPKPIFRAQVGKKVYQSLINQATESVYITTPYLIIDYDLTETIKNAAMRGVDVRIITPYIPDK…
ACO18989.1 {EMBL:CP000919} (Genome Reviews)	Streptococcus pneumoniae JJA	PLD1 ortholog	MKYRKFQLLMSKYGFSLSIMLLELCLVFGLFLYLGRMAPILWITVLILLSIITIISIVNRNTTPENKVTWLLVAFVPVFGPLLYLMFGERRLSKKEIKQLKKLGSMHFQEANSQLLKEKLKESDKAAYGVIKSLLSMDTNADIYDQTASTFFPNGEAMWKKMVEDLKKAEKFIFLEYYIIEEGLMWNRILDILEQKVAQGVEVKMLYDDIGCMATLTGDYAHRLRQLGIEAHKFNKVIPRLTVAYNNRDHRKILIVDGQIAYTGGVNLADEYINHVERFGYWKDSGIRLDGLAVKALTRLFLTTWYINRGEISDFDQYHLENHSIPSDGLTIPYGSGPKPIFRAQVGKKVYQSLINQATESVYITTPYLIIDYDLTETIKNAAMRGVDVRIITPYIPDK…
CBW33818.1 (EBI)	Streptococcus pneumoniae serotype 14 INV200	PLD1 ortholog	MKYRKFQLLMSKYGFSLSIMLLELCLVFGLFLYLGRMAPILWITVLILLSIITIISIVNRNTTPENKVTWLLVAFVPVFGPLLYLMFGERRLSKKEIKQLKKLGSMHFQEANSQLLKEKLKESDKVAYGVIKSLLSMDTNADIYDQTASTFFPSGEAMWKKMVEDLKKAEKFIFLEYYIIEEGLMWNRILDILEQKVAQGVEVKMLYDDIGCMATLTGDYAHRLRQLGIEAHKFNKVIPRLTVAYNNRDHRKILIVDGQIAYTGGVNLADEYINHVERFGYWKDSGIRLDGLAVKALTRLFLTTWYINRGEISDFDQYHLENHSIPSDGLTIPYGSGPKPIFRAQVGKKVYQSLINQATESVYITTPYLIIDYDLTETIKNAAMRGVDVRIITPYIPDK…
CBW31885.1 {EMBL:FQ312027} (Genome Reviews)	Streptococcus pneumoniae serotype 3 OXC141	PLD1 ortholog	MKYRKFQLLMSKYGFSLSIMLLELCLVFGLFLYLGRMAPILWITVLILLSIITIISIVNRNTTPENKVTWLLVAFVPVFGPLLYLMFGERRLSKKEIKQLKKLGSMHFQEANSQLLKEKLKESDKAAYGVIKSLLSMDTNADIYDQTASTFFPNGEAMWKKMVEDLKKAEKFIFLEYYIIEEGLMWNRILDILEQKVAQGVEVKMLYDDIGCMATLTGDYAHRLRQLGIEAHKFNKVIPRLTVAYNNRDHRKILIVDGQIAYTGGINLADEYINHVERFGYWKDSGIRLDGLAVKALTRLFLTTWYINRGEISDFDQYHLENHSIPSDGLTIPYGSGPKPIFRAQVGKKVYQSLINQATESVYITTPYLIIDYDLTETIKNAAMRGVDVRIITPYIPDK…
ACO21910.1 {EMBL:CP000920} (Genome Reviews)	Streptococcus pneumoniae P1031	PLD1 ortholog	MKYRKFQLLMSKYGFSLSIMLLELCLVFGLFLYLGRMAPILWITVLILLSIITIISIVNRNTTPENKVTWLLVAFVPVFGPLLYLMFGERRLSKKEIKQLKKLGSMHFQEANSQLLKEKLKESDKAAYGVIKSLLSMDTNADIYDQTASTFFPNGEAMWKKMVEDLKKAEKFIFLEYYIIEEGLMWNRILDILEQKVAQGVEVKMLYDDIGCMATLTGDYAHRLRQLGIEAHKFNKVIPRLTVAYNNRDHRKILIVDGQIAYTGGVNLADEYINHVERFGYWKDSGIRLDGLAVKALTRLFLTTWYINRGEISDFDQYHLENHSIPSDGLTIPYGSGPKPIFRAQVGKKVYQSLINQATESVYITTPYLIIDYDLTETIKNAAMRGVDVRIITPYIPDK…
ACO22537.1 {EMBL:CP000921} (Genome Reviews)	Streptococcus pneumoniae Taiwan19F-14	PLD1 ortholog	MKYRKFQLLMSKYGFSLSIMLLELCLVFGLFLYLGRMAPILWITVLILLSIITIISIVNRNTTPENKVTWLLVAFVPVFGPLLYLMFGERRLSKKEIKQLKKLGSMHFQEANSQLLKEKLKESDKAAYGVIKSLLSMDTNADIYDQTASTFFPNGEAMWKKMVEDLKKAEKFIFLEYYIIEEGLMWNRILDILEQKVAQGVEVKMLYDDIGCMATLTGDYAHRLRQLGIEAHKFNKVIPRLTVAYNNRDHRKILIVDGQIAYTGGVNLADEYINHVERFGYWKDSGIRLDGLAVKALTRLFLTTWYINRGEISDFDQYHLENHSIPSDGLTIPYGSGPKPIFRAQVGKKVYQSLINQATESVYITTPYLIIDYDLTETIKNAAMRGVDVRIITPYIPDK…
ADN08433.1 {EMBL:CP002205} (Genome Reviews)	Sulfurimonas autotrophica ATCC BAA-671 / DSM 16294 / JCM 11897 / OK10	PLD1 ortholog	MLFTIVLFVYILGLLSALNAIMTARTSQGATAWVISLVTLPYIAVPLYWFFGRSKFNGYTAARKKAEKLVTDRLQNIVTQTKNYIPQESALGIFERTSQQLAKMPYLQANELDLLIDGEKTFQSILAGINEAEKYILLEFYIIRDDNLGYQIQRTLIKKANEGVKIYFLYDEIGSYELSQNYLDEMRQAGIQVYNFHTQKGIKNRFQINFRNHRKIVVVDGKSAWIGGHNIGDEYLSKNKKFGHWRDTHIKITGPSVIAVQTIFIEDWYWAAEYLIDCLKWNPVSSKKENKKVLIVPSSPADILETASLMFMQAINSATKRIWISSSYFVPDSAIIKALQLAGLRGIDVRILIPKRADHILVYLAAFSYFKTVSATGVKFFRYNNGFLHQKVMLIDDSH…
ABK15943.1 (EBI)	Syntrophobacter fumaroxidans DSM 10017 / MPOB	PLD1 ortholog	MDGFLTAAQWIIPIAMVPVAAHGHSPVGALAWLLFIFFKPWAGLILYFLFGTNLVMRRLTKSYCQRLREVRSFSDLAIMEPHVFGLSSEQTEHRLAKMTERLACMPILQGNEVEFIDNGFAVIDRMIADIGKARDHVHLLFYIFNDDEVGRRVAEALAGAAARGVPCRVVVDAFGSRSLNGSLGEWMVKRGIDFQTLMSINPFRRHLTRLDLRNHRKLAVIDGTIAYTGSMNIETKDYDQGRAEAWHDLMVRVTGPVVMQLQLVFGEDWYLATDKLLEGPGIYPVLDRGGTVPMQAVPTGPMDPTTVLRDLLIAAVSGARERIIITSPYFIPDESLRVALHLASLRGVSVELVIPFNADHPVVGAVARAHFECLIDGGVNIYFHRGVLHAKTMSVDDEV…
CAE06827.1 {EMBL:BX548020} (Genome Reviews)	Synechococcus sp. WH8102	PLD1 ortholog	MAVQELSLLSLARHLIAAHRRGVQVKLVLENSYSTPWSDQQPSHLPKHQRHRWHQLQHLADADGDGITTAEEARQGDAVGLLLQAGVPLLDDTEDGSSGSGLMHHKFVVVDDRSVITGSANFTSSGIHGDAGKLRTRGNVNHLLRIDNPALAAAFRREFERMWGDGPGGAKDSRFGLGKGGQSDAERVQVGDVEIEVLFAPHPKRNPSHGLNWLAALLASAKHQIDMALFVFSAQQLANVLEERANDGVKIRLVADPGFASRSFSEVLDLLGVALPDRDCKLEANNKPFTQPIRGVGTPRLARGDKLHHKFAVIDNKTVITGSFNWSPSAAHTNDETLLVIHSPQLAKHFTREMDRLWNGAELGITPHIQRKLDRQRIKCGDGVERG
ACR13867.1 {EMBL:CP001614} (Genome Reviews)	Teredinibacter turnerae ATCC 39867 / T7901	PLD1 ortholog	MKPKKHRESTIEFESGNKVVLLNNGDEFVPDLVEEITRASKEVLIETYEFAEDDVGKSVFEACKKAVANGAEVKLTIDAYGSSDFCSENFIFEFVKAGIKIYLYEPKHRLPFNAQAYGRLHRKLAVIDNKIAYVGGVNLTEKYTLQFGEAGMRDFMLRIEGPATDQVRTHCLENIPDDESYKDEATLKPATARGDAKLALTCRDNHVGRRRAIETCYLDAINEAKQSITLACAYFFPGLRLRHALRKAADRGVKVRLIFQKKPDLPLVLTAARSHYGHFLHHGIEIYEYKTRPLHAKVAAIDDNWCTIGSSNLDPWSLTLNLEANILVKDSTLTRELCGELETLIDESEAINKADYGRWVSLKSIGYRVSWWFFRLLLKFAVLIKVGNPLVRRLYRDGD…
BAK94702.1 (EBI)	Tetragenococcus halophilus DSM 20338 / JCM 20259 / NCIMB 9735 / NBRC 12172	PLD1 ortholog	MDLRTDLAILYQIIWGLILINTVVAFITVFRRPRSITSILAWMMTLVFLPGLGFILYAFCGRGIDRETVYLFSEQHQKRIREINKMIEKNNQYYPPKTYPYEADLLKQYFAGMDESPLTRGNHVEFFTDGEQKFSHLFEDIRRAKDNVHVEYYAFFNDEIGNAFLDLLVKKAREGVEVRLVFDPWGGRTNVRFFKPLQEAGGKVIPFITSRNLIRKTRLNYHLHRKIVVIDGEIGWTGGFNVGDQYVGTTEKFGYWRDTHARIVGTASFSLQEIFIRDWNASIKNKKDLLEYEESYFVLPTQDDNVDVPMHVVADGPESIEQVIEGGFIKTIVAAKERVWIQTPYLVPDDSMTSALQVALRSGVDVRIMIPCMPDHPFIYRATQYYANLFQKLGAKIYI…
ACZ18427.1 (EBI)	Thermanaerovibrio acidaminovorans ATCC 49978 / DSM 6589 / Su883	PLD1 ortholog	MALRRGSIKRGTLLALLGLGLLLVILSNLPSFRLALGAIQRGWAHGGLIRELLGLVGRGYALARGALFNPLSVALYGVVIGAVILLENRNPDRTVAWLMALALVPLLGLVAYLLVGPKFASARALRRRHQELARHRRYPLEVEIPPSEFQGVARLLVRTNGAFPLAFQDPTILSDSASAFGAMFAALEEAKGYLHAQFFSLTSDGTGRRFAQLLTEARRRGVEVRLLYDGVGSWGLERDLLEELKAAGVRAVPFLPISFPMFRREFNYRNHRKILVVDGSVAFVGGFNVGDKYVGLAKGLSPWRDTMLRIRGDGALGLDDVFRRDWRFASGEELPLWNPPPAWGGPFVQVATGGPDSPGDPLKHAYLAAMGACRERLWLTTPYLVPGMEVMEAMRTAAM…
AAZ98196.1 (EBI)	Thiobacillus denitrificans ATCC 25259	PLD1 ortholog	MPHPSPSPIPRRSRGGIAGLTRILIACCAAPLCACATLPEAPRLAAGPVASPPVNFESARGPVSARRNAAIFAELKRDGGDSAILLRHLALEEAVNRDSPLVVGNRLTLLQDGPATYRAMFAAIRSARDHVNLQTYIFEAGQTGETFARLLLEKQAAGVQVNIIYDSVGSIDTPPAFFQRLRDAGMRVLEFNPVNPAKLKKKKWRLNNRDHRKLLVVDGKTAFLGGINISETYSSGSLSRPSKKKAKDRESEGWRDTHLQVDGPAVAEFQKLFLDTWARQKGPPLPARAYFPKLARQGNEIVRAIASEADEGDSPIYLTLLSAIEHAERSIRLTNAYFVPDPQLRRALAAASRRGVDVQIILPSRTDSWAVFHAGRSHYDELLDAGVKIYERHGTVLHA…
CAZ89973.1 (EBI)	Thiomonas arsenitoxydans	PLD1 ortholog	MPAPSLQADLLPHPLDEPLRWTGGGAPRLLPYGSALFPAMQQAIEQARESIWLQTYIFHTDEAAMTLASALCDAARRGVQVRVLVDGLGSSRSVEALSGRFTEAGVEFMVFRPWRKWLDVVQRGRWRRLHRKLCVVDAHTAFIGGINLIDDRLDIHHGWSAQPRLDYAVQYHGHLARQTQWVMQRLWLRTVLTGSLQRRLRKLPGPGVFDTSPNRRAYWQELLDWGSDMPVADEDGAPLPPSSATATAPRTPAPRPTPQTLAQSLAALVVRDNFSQRRAIEHSYIRAINRARERVLIVSPYFYPGLEFRQALKNAAARGVRVELLLQGRIDYRMAAWAARALYGEMLRAGVHIYEYTPAYLHAKVAVVDADWATVGSSNIDPLSLLVNLEANLAVLDRA…
ACQ92264.1 (EBI)	Tolumonas auensis DSM 9187 / TA4	PLD1 ortholog	MTLLDVLYNLFGFLVFGFYALLVVGVVLRVIMKRRPIGVSLAWLALILAIPVVGVSAYLILGEIRLGRRRAKLAQAMYRPYISWLQNLVAGFPHQPVIPSPKANPLVALIQSRLGMPLLGGNRVTLLSEPETILDQLIADIQQATISCYLEFYIWQEGGRADAVAEALIQAVRRGVDCRILLDSVGSAEFFDTGWPRRLRDAGVRIVEVLPVKTWRMPLHRQDLRMHRKLVIIDEQIAYTGSMNLVDPELFKQSSGVGQWIDVMVRVMGPVVSVMWSLFVRDWEMETGERLLDARPHEPEYWVEKGHHVQLIPSGPFVGGDCIQQILLQAIYQAEHSLVLTTPYFVPDDPLVAALQSAAARGVLVQLIIPERNDSRMVSFACNAFLEELLAAGVEIYRF…
B6KA62 (EnsemblGenomes)	Toxoplasma gondii	PLD1 ortholog	MRHSIYPLTSGALSLVFVFSKSSRDARRETEAQNQQLREDLVGQETQWLALMERVKHFGRLSSGNSVKIYHEGDKAFSSILRTLRNAEKTILMEFYIYDNSSIGRTIKDALCAAARRGCFVVLVVDWVGGFNMPTAWQEELVAAGVNMVIFNPPFPLSGGSADASPQSSLSYLAATAKHILAYGKDLCGTLVFSSPPRKPHDARGCYAEASSPFSLSSGESPSLSVGSQKDAGASLASALLEHQKEPRDSPNTKESSRSDSRAQAPGSLWAERVGPIPFRDHRKNLIVDGKVAFVGSLNVSEDAVGEKFGGRNHFYDLHVRLRGPAVKALESLFVETLDTSNARSLRDRLVAHLARVEREQDMQTLRFHSEFEGSERHAGDPEGLAKTRENRESEQLST…
AEF85469.1 (EBI)	Treponema primitia ATCC BAA-887 / DSM 12427 / ZAS-2	PLD1 ortholog	MKQKKWVRVLFRQRVFVISILFIQIGFLLYLIDATSLSSRYTGWALNAVSVVVCIYIVNKKEKSAYKLTWIFTIMLFPIFGGLLYILFYFQSNPRKLRRYFAESDLRCQPLFLLPGDSLPFLMENYETCLPQARYLQEYAGFPIYVHTQTEYFPSGETFFKKALEELEKAERYIFLEFFILRQGQMLDPILDILERKAREGLDVRLMYDDLGCFMSLPSDFQHQLERRGIQCTIFNHFKPIFSSLQNNRDHRKIISIDGKVAFTGGMNLADEYINIYPKYGHWKDAAIMIEGEAAWSLTLIFLQMWNSGQKVQDNCGDFYPWRNDPCPVSSDGYVQPYADSPIDTENVGEHVYIQIINNAKEYVYINTPYLVVDDNLLSALTLAAKSGVDVRIITPHRW…
AEB13008.1 (EBI)	Treponema succinifaciens ATCC 33096 / DSM 2489 / 6091	PLD1 ortholog	MKKKLKLFKRFIYSRVVFCFLLLAMQICMYLFFIIKFSPYFFYFAGVNLILSFTFMAYLSNCEGKNEFKIAWLLPTMIFPLFGISLYIYTKMATRNARLKNKIEQSKIQTWKFVPKPTETKSAFPEISDLAFYLYESGNFPVYTDSDVEYFSCGEDFFPDFMQELKNAKEFIFLEFFIITPDDSWQKILEILKQKVTEGVEVRVLYDGIGSVLASTKVYHKYLASLGIKSKIYMPLTPVFNLQQNNRDHRKIAVIDGKISYTGGLNLANEYFNFGQNKFSYWKDSAVKIRGNATKTYTALFLQMWNLAKFPEKKFNKSYEKFFPAIKENSKEGLLIPYADNAYNEKDIAENICLYILSKATRNVCITTPYIIIDNQLKSALIFAASRGINVSLIVPSKP…
ACI60265.1 {EMBL:CP001184} (Genome Reviews)	Ureaplasma urealyticum serovar 10 ATCC 33699 / Western	PLD1 ortholog	MRKRILAKFIITFICVLLIINVALVATYFHHRPTAIVTDILISFYILNTTIGLYILSSKHRQDRSKKSWLFVFLFLPIISIILFWIFGSRPFKDKRINDIIANRRVLFKYEDYEFYHNFQNMNFSNNGLDLIRKIGRYNYQLFRTPIYCDNQITIIKEANEMYEQTIKLIRSAKKTIYLQYYIIEDGRWLQSLVKELIAKSNEGVKIYILYDPIGTLNKFPKKYREQLINNNVEIAFFKARADYKFRSTINFRSHRKYLIVDGQTAISGGSNIGDSYLNIDAKVGHWVDLNYILTGGIVHTILLEFIHDWYYYTPFSKTNSFNDVVNNMHPQPYLAYDENNLVNDDVKNKTLTTLLHTGPDQSTSSLNEILVMAIANAKKSITIFTPYLFPTEDILIGL…
ADU36124.1 (EBI)	Variovorax paradoxus EPS	PLD1 ortholog	MPTPAFDWLPSPSQHFLVVTFALLVYVLTTRARREQRAPTTAIAWVMGLVLMPYLILPIYLLFGQRKLRPAGSPRPPRSVPPGHWAADLIESFGLAPPGRCAVRLHADGEQARLALFEVIDGARERIDVCTFIIGDDPLGHAVLARLAQRARDGIKVRVLLDGFGALSLPRHHFDLLRAAGGEVAVFRPFFSLRRTGPRNLRNHRKFTIADDGWLWSGGRNLAGEYFTGNDKHPEAWRDLSFDLRGSVAAAAARQFDHDWRSVRVRKARAITCDDLLEAPGTAMAQFLPSGPDQTEDTAHALLIDACFRAEHRILAITPYFVPGDGLRDALRLAARRGVQVTIAMPAQSNHRLADFVRARAMRDLARAGVSFRMLPFMAHAKAVVVDNELAMCGSINLD…
ACS16805.1 (EBI)	Variovorax paradoxus S110	PLD1 ortholog	MAASSPIRRLAALVWAAVALAWLAGCAGLPPPQPRAPAMAITDVADTALGQLARQRAPQESESLSGFRLLPEAAFAFDARISLARHAEKSLDVQYYLIQNDDVGLLLLRELREAAARGVRVRLLVDDLYTAGEDEVFSALSAFPNVEVRLFNPLPSRADSFALRLLFSLGDFGRINHRMHNKLLVADNSFAVSGGRNIANEYFMRGTAANFIDMDVLSCGPVVRRMSEGFDRYWNSEHAWPIERIVPQRMAAEEAHKRFDALAAAALPDVRIRPRDVLDHSPVGEQLATGKLELQWATSTLFVDDPAKITRTSEAAYEGSVTAGALGVINSAKREVKIGSPYFIPGARGMAMMKQAIERGGRITVVTNSLGATDEPLAYAGYERYRADMLKIGVTIYEI…
BAC59446.1 {EMBL:BA000031} (Genome Reviews)	Vibrio parahaemolyticus serotype O3_K6 RIMD 2210633	PLD1 ortholog	MDKFYHFLTLTGIGLYWFLVAGVTLRVVLKRRAVSVSLAWLMIIYILPVLGVACYFLFGELNLGRKRAERAKEMFTPFAKWFSQLNDCHAHMPETMGRHIYRIDELCNNRLGLPALSGNTLSLQQSPDEILHSIIEDIENAKTSIRMVFYIWHPGGLADSVASALIQASKRGVDVKLLLDSAGSPRFFRSPWYKMMKDSGIEVIQALEVKMWRMFLRRLDLRQHRKIIVIDDEIAYTGSMNLVDPAYFKQSSGVGRWIDIMVRVTGPTVNVLSAIHCWDWEVETGERYLPKLPECKIDNSKYQHPIQVVPSGPGMPEYLIYQVLTLAINQANRSVRITTPYFVPNTDLLETLKMTAQRGIDVELIIPHKNDSLMVQWASRAFYSELLAAGVKIYEFYGG…
CAV19158.1 {EMBL:FM954972} (Genome Reviews)	Vibrio splendidus LGP32	PLD1 ortholog	MEKLYHFLTLASVALYWVLVAGVTFRVVLKRRSVSVSLAWLMVIYIIPIVGVACYFLFGELNLGRKRAERAHRMFTPFGDWFRQLNDCQVHLPGKVGSPIHKIDELCNNRMGIPALSGNTLSLQASPNEILHAIIEDIENAQTSIKMVFYIWHPGGLTDSVASALIRAAKRGVDVKVLLDSAGSPRFFKSHWRSMMKDAGVHVVQALEVSPWRIFLRRLDLRQHRKIIVIDESIAYTGSMNMVDPAHFKQSSGVGQWIDVMVRVTGPTVNVLSAIHGWDWEVETGERILPDLPECPVEEIMTHHPVQVVPSGPGMPEYLILQVLTIAINQANHSVRITTPYFVPSADLLETLKMTAQRGVSVELIIPHNNDSLMVKWASRAFYTELLEAGVKIYEFYGG…
AEJ24034.1 (EBI)	Weissella koreensis KACC 15510	PLD1 ortholog	MPFLYLHINVFADIVVLLNTIAAIAIVFRGEREVSSMWAWLMVLITLPGIGLIIYMFLGRNLNSKKIFSLQTQKVLGIDKIVKNQKKLAHEIDTAEHLEEEGSFVRLFLQNDAALLTFQNSVHIFTDGHDKFDQLFADIKKAKHHINLEYFTIYDDEIGNQLVDLLTQRAQAGVRVRVLFDQWGSKGRHDKMWRRLRDAGGQVVPFLSPRYVAITFRINFRDHRKIAVIDGSIGYIGGFNVGDQYLGRFKKFGHWRDTHVRIEGDAVLAIQSRFFTDWNATTKKQQLNFSDDYFPSQQASNNRTTAIQIVSSGPDDTKKQIQTGYLKMFASATESIYIQTPYFIPDQAVLEVLRMAVLSGVKVKIMIPAFPDHPFVYRATEWYVKQLIQVGAEIYRYDK…
AAM34906.1 {EMBL:AE008923} (Genome Reviews)	Xanthomonas axonopodis pv. citri 306	PLD1 ortholog	MLALAQGAWEWLATIPHLEALLLAAYVLYLLWIAGWIVLQKREPVATLSWVLSLAALPYLGLLIYYWLGPQKVKRQRLRRGRSRSGMESYSSVCPPDADCTELAKIAQSTTGLAPSSATEVHWLVDGAATYAAIIEAIRGARDHIHLEYYIFQPDHSGTAICAALMERARAGVKVRLLMDAIGSSAMTRRALRTLREAGVETAWFHPSQLLKPFKRPWLNLRTHRKVIVIDGRIGFTGGINVTDDENEQVRKQAYRDLHVRLQGHVVRSLQLVFLEDWLYATSQGRAAFHGQQLWPDDMPTRAQGTVDAQVLVSGPDSSWEAIHRLMVAAIHEAKHRVWLVTPYFVPGEAARMALTSAALGGLDVRLLVPRVSDSRLVTYAARSYFDELLEAGVRIYEY…
CAJ21646.1 (EBI)	Xanthomonas campestris pv. vesicatoria 85-10	PLD1 ortholog	MLALAQGAWEWLATIPHLEALLLAAYVLYLLWIAGWIVLQKREPVATLSWVLSLAALPYLGLLIYYWLGPQKVKRQRLRRGRSRSGMESYSSVCPPDADCTELAKIAQSTTGLAPSSATEVHWLVDGAATYAAIIEAIRGARDHIHLEYYIFQPDHSGTAICAALMERARAGVKVRLLMDAIGSSAMTRRALRTLREAGVETAWFHPSQLLKPFKRPWLNLRTHRKVIVIDGRVGFTGGINVTDDENEQVRKQAYRDLHVRLQGHVVRSLQLVFLEDWLYATGQGRAAFHGQQLWPDDVPTRAQGTVDAQVLVSGPDSSWEAIHRLMVAAIHEAKHRVWLVTPYFVPGEAARMALTSAALGGLDVRLLVPRVSDSRLVTYAARSYFDELLEAGVRIYEY…
AAY47108.1 (EBI)	Xanthomonas campestris pv. campestris 8004	PLD1 ortholog	MLALAQGAWDWLADIPHLKALLFAAYVLYLLWIVSWIILQKREPVATLSWVLSLAALPYLGLLIYYWLGPQKVKRQRLRRGRSRSGMESYSSVCPPDADCTELAKIAQSTTGLAPSSATEALWLVDGASTYAAIIEAITQARDHIHLEYYIFQPDRSGMPICEALMERARAGVKVRLLMDAVGSSAMTRRTLRTLRAAGVETAWFHPTQLLKPFKRPWLNLRTHRKLIVIDGRIAFTGGINVTDEENEQVRPDAFRDLHVRLQGHVVRSLQLVFLEDWLYATRQAQGAFHGQQLWPEDVPTRKQGSIDAQVLVSGPDSSWEAIHRLMVAAIHEARHRVWLVTPYFVPGEAARMALTSAALGGLDVRLLIPRVSDSRLVTYAARSYFDELLEAGVRIYEY…
CAP49344.1 {EMBL:AM920689} (Genome Reviews)	Xanthomonas campestris pv. campestris B100	PLD1 ortholog	MLALAQGAWDWLADIPHLKALLFAAYVLYLLWIVSWIILQKREPVATLSWVLSLAALPYLGLLIYYWLGPQKVKRQRLRRGRSRSGMESYSSVCPPDADCTELAKIAQSTTGLAPSSATEALWLVDGASTYAAIIEAITRARDHIHLEYYIFQPDRSGMPICEALMERARAGVKVRLLMDAVGSSAMTRRTLRTLRAAGVETAWFHPTQLLKPFKRPWLNLRTHRKLIVIDGRIAFTGGINVTDEENEQVRPDTFRDLHVRLQGHVVRSLQLVFLEDWLYATRQAQGAFHGQQLWPEDVPTRKQGSIDAQVLVSGPDSSWEAIHRLMVAAIHEARHRVWLVTPYFVPGEAARMALTSAALGGLDVRLLIPRVSDSRLVTYAARSYFDELLEAGVRIYEY…
AAM39333.1 {EMBL:AE008922} (Genome Reviews)	Xanthomonas campestris pv. campestris ATCC 33913 / NCPPB 528 / LMG 568	PLD1 ortholog	MLALAQGAWDWLADIPHLKALLFAAYVLYLLWIVSWIILQKREPVATLSWVLSLAALPYLGLLIYYWLGPQKVKRQRLRRGRSRSGMESYSSVCPPDADCTELAKIAQSTTGLAPSSATEALWLVDGASTYAAIIEAITQARDHIHLEYYIFQPDRSGMPICEALMERARAGVKVRLLMDAVGSSAMTRRTLRTLRAAGVETAWFHPTQLLKPFKRPWLNLRTHRKLIVIDGRIAFTGGINVTDEENEQVRPDAFRDLHVRLQGHVVRSLQLVFLEDWLYATRQAQGAFHGQQLWPEDVPTRKQGSIDAQVLVSGPDSSWEAIHRLMVAAIHEARHRVWLVTPYFVPGEAARMALTSAALGGLDVRLLIPRVSDSRLVTYAARSYFDELLEAGVRIYEY…
BAE66769.1 (EBI)	Xanthomonas oryzae pv. oryzae MAFF 311018	PLD1 ortholog	MLAFAQGAWEWLATIPHIEALLLAAYVLYLLWIAGWIVLQKREPVATLSWVLSLAALPYLGLLIYYWLGPQKVKRQRLRRGRSRSGMESYSSVCPPDADCTELAKIAQSTTGLAPSSATEVHWLVDGAATYAAIIEAMRGARDHIHLEYYIFQPDHSGTAICAALMERARAGVKVRLLMDAIGSSAMTRRALRTLREAGVETAWFHPSQLLKPFKRPWLNLRTHRKVIVIDGRVGFTGGINVTDDENEQVRQDAYRDLHVRLQGHVVRSLQLVFLEDWLYATGQGRAAFHGQQLWPDGVPTRAQGTVEAQVLVSGPDSSWEAIHRLMVAAIHEAKHRVWLVTPYFVPGEAARMALTSAALGGLDVRLLVPRVSDSRLVTYAARSYFDELLEAGVRIYEY…
ACD56681.1 {EMBL:CP000967} (Genome Reviews)	Xanthomonas oryzae pv. oryzae PXO99A	PLD1 ortholog	MLAFAQGAWEWLATIPHIEALLLAAYVLYLLWIAGWIVLQKREPVATLSWVLSLAALPYLGLLIYYWLGPQKVKRQRLRRGRSRSGMESYSSVCPPDADCTELAKIAQSTTGLAPSSATEVHWLVDGAATYAAIIEAMRGARDHIHLEYYIFQPDHSGTAICAALMERARAGVKVRLLMDAIGSSAMTRRALRTLREAGVETAWFHPSQLLKPFKRPWLNLRTHRKVIVIDGRVGFTGGINVTDDENEQVRQDAYRDLHVRLQGHVVRSLQLVFLEDWLYATGQGRAAFHGQQLWPDGVPTRAQGTVEAQVLVSGPDSSWEAIHRLMVAAIHEAKHRVWLVTPYFVPGEAARMALTSAALGGLDVRLLVPRVSDSRLVTYAARSYFDELLEAGVRIYEY…
AAW73268.1 (EBI)	Xanthomonas oryzae pv. oryzae KACC10331 / KXO85	PLD1 ortholog	MLAFAQGAWEWLATIPHIEALLLAAYVLYLLWIAGWIVLQKREPVATLSWVLSLAALPYLGLLIYYWLGPQKVKRQRLRRGRSRSGMESYSSVCPPDADCTELAKIAQSTTGLAPSSATEVHWLVDGAATYAAIIEAMRGARDHIHLEYYIFQPDHSGTAICAALMERARAGVKVRLLMDAIGSSAMTRRALRTLREAGVETAWFHPSQLLKPFKRPWLNLRTHRKVIVIDGRVGFTGGINVTDDENEQVRQDAYRDLHVRLQGHVVRSLQLVFLEDWLYATGQGRAAFHGQQLWPDGVPTRAQGTVEAQVLVSGPDSSWEAIHRLMVAAIHEAKHRVWLVTPYFVPGEAARMALTSAALGGLDVRLLVPRVSDSRLVTYAARSYFDELLEAGVRIYEY…
ABS66197.1 {EMBL:CP000781} (Genome Reviews)	Xanthobacter autotrophicus ATCC BAA-1158 / Py2	PLD1 ortholog	MHDSAVLAWMLFAAHASLQLVFIVRALLRPHREPSSRFAWVLVILLAPVVGVLAYILFGEVNLGRKPIERLRAALKALPPAPDVAGASAEAMVPERCVPLFRVGYSVNHFVPVAGNRAVLLPDSAAAIAAMVADIDAAQHSVHVLFYIWLADGSGLKVMEALKRAAARGVVCRAMADDLGSRALIRSAHWRDMATSGVRLAAALPVGNPLLRLFKGRIDMRNHRKIVVIDNAVTYCGSQNCADAAFAVKARFAPWVDVMARFEGPVVRQNQYLFASNWMAQTDEDLASLFAEPLPAQVPGFVAQVIGSGAGVRYSAMPETFVALMNAARRELVITTPYYVPDEPLQAALCASARRGVATTIVFPGRNDSWIVAAASRSYYRDLLEAGVEIREYVGGLLH…
ACB91828.1 {EMBL:CP001011} (Genome Reviews)	Xylella fastidiosa M23	PLD1 ortholog	MNIFIRLLLLAAVLLGSGCASLSHAQLDYAASVAVAARPATLDCDRPNRCALDSPLYALGSRALSESTPVTPLHYVTILDKGESALVARINLIRSATRSIDMQTYIFDKDDSARLIMDELLTAARRGVRVRLLIDQLSAISDLNILGALAGAHVNFQLRIYNPIFGKAKLNYGDYVASVLCCFRRFNQRMHNKLLVIDEMIGVVGGRNYQDDYYDWDLEYNFRDRDVLVAGPAVLQMAVNFDAFWAAERSVPVERLRDVGRMVLQDGVPMLPSAVFNLLERVQRVTAEANDPDYVKRTFVDAALAVNKVQYVADLPQKHRYEHNANPVSIGPRLDSLISNARHEVILQTPYLVLSKPALNIFRRLNRTQDKPRVVVVTNSLAATDNPIVYALFYKYKRR…
AAF83897.1 {EMBL:AE003849} (Genome Reviews)	Xylella fastidiosa 9a5c	PLD1 ortholog	MNIFIRLLLLAAILLGSACASLSHAQLDHAASVAVAARPATLDCDRPNHCALDSPLYALGSRALSESTPVTPLHYVTILDKGESALVARINLIRSATRSIDMQTYIFDKDDSARLIMDELLTAARRGVRVRLLIDQLSAISDLNILGALAGAHVNFQLRIYNPIFGKAKLNYGDYVASVLCCFRRFNQRMHNKLLVIDEMIGVVGGRNYQDDYYDWDLEYNFRDRDVLVAGPAVLQMAVNFDAFWAAERSVPVECLRDVGRMVLQDGVPMLPSAVFHPLERVQRVTAEANDPDYVKRTFVDPALAVNKVQYVADLPQKHRHEHNANPVSIGPRLDSLISNARHEVILQTPYLVLSKPALNIFRRLNRTQDKPRVVVVTNSLAATDNPIVYALFYKYKRR…
ADN63379.1 (EBI)	Xylella fastidiosa GB514	PLD1 ortholog	MNIFIRLLLLAAVLLGSGCASLSHAQLDYAASVAVAARPATLDCDRPNRCALDSPLYALGSRALSESTPVTPLHYVTILDKGESALVARINLIRSATRSIDMQTYIFDKDDSARLIMDELLTAARRGVRVRLLIDQLSAISDLNILGALAGAHVNFQLRIYNPIFGKAKLNYGDYVASVLCCFRRFNQRMHNKLLVIDEMIGVVGGRNYQDDYYDWDLEYNFRDRDVLVAGPAVLQMAVNFDAFWAAERSVPVERLRDVGRMVLQDGVPMLPSAVFNLLERVQRVTAEANDPDYVKRTFVDAALAVNKVQYVADLPQKHRYEHNANPVSIGPRLDSLISNARHEVILQTPYLVLSKPALNIFRRLNRTQDKPRVVVVTNSLAATDNPIVYALFYKYKRR…
ACA11447.1 {EMBL:CP000941} (Genome Reviews)	Xylella fastidiosa M12	PLD1 ortholog	MAWPFDRGAAKSLNIFIRLLLLAAVLLGSGCASLSHAQLDHAASVAVAARPATLDCDRPNRCALDSPLYALGSRALSESTPVTPLHYVTILDKGESALVARINLIRSATRSIDMQTYIFDKDDSARLIMDELLTAARRGVRVRLLIDQLSAISDLNILGALAGAHVNFQLRIYNPIFGKAKLNYGDYVASVLCCFRRFNQRMHNKLLVIDEMIGVVGGRNYQDDYYDWDLEYNFRDRDVLVAGPAVLQMAVNFDAFWAAERSVPVERLRDVGRMVLQDGVPMLPSAVFHLLERVQRVTAEANDPDYVKRTFVDAALAVNKVQYVADLPQKHRHEHNANPVSIGPRLDSLISNARHEVILQTPYLVLSKPALNIFRRLNRTQDKPRVVVVTNSLAATDNP…
AAO28268.1 {EMBL:AE009442} (Genome Reviews)	Xylella fastidiosa Temecula1 / ATCC 700964	PLD1 ortholog	MNIFIRLLLLAAVLLGSGCASLSHAQLDYAASVAVAARPATLDCDRPNRCALDSPLYALGSRALSESTPVTPLHYVTILDKGESALVARINLIRSATRSIDMQTYIFDKDDSARLIMDELLTAARRGVRVRLLIDQLSAISDLNILGALAGAHVNFQLRIYNPIFGKAKLNYGDYVASVLCCFRRFNQRMHNKLLVIDEMIGVVGGRNYQDDYYDWDLEYNFRDRDVLVAGPAVLQMAVNFDAFWAAERSVPVERLRDVGRMVLQDGVPMLPSAVFNLLERVQRVTAEANDPDYVKRTFVDAALAVNKVQYVADLPQKHRYEHNANPVSIGPRLDSLISNARHEVILQTPYLVLSKPALNIFRRLNRTQDKPRVVVVTNSLAATDNPIVYALFYKYKRR…
APA01_11980 {UniProtKB/TrEMBL:C7JH90} (Genome Reviews)	Acetobacter pasteurianus NBRC 3283 / LMG 1513 / CCTM 1153	PLD2 ortholog	MLPDLSISPFTLVLTVIRFVLVVSVGLHILLTKRNTASAIGWIGACVFMPLLGTTLYLMFGINRVTRLAKKLVGDRSPRRLEIDQPSSWNRELEGQFAPLALMVGKLSSRALVGGNSIIPLHDGDGAYPHMLDAIDKASKSILLCSYIFRDDKVGGLFADKLVAAHKRGVQVRVLVDGIGSGYFLSPLYHRLRRAGVPCARFMHSLLPWRMPFINLRDHRKILVVDGRIGFLGGLNIADENMVSRKPKHPVSDTHFKVEGPVVRQLAEAAAWDWYFTTQERLHGDLYFQEHKSTGESLARIVTAGPDTDLEKIEYTMLQAITLARKNVRLMTPYFLPGQRLMSELGLAALRGVQVDLVIPHQSNHLPLDWACAANIAPLLNAGVRVWLANPPFNHSKLM…
AFA47507.1 (EBI)	Acetobacterium woodii ATCC 29683 / DSM 1030 / JCM 2381 / KCTC 1655	PLD2 ortholog	MKSTPSGFQSRFRLVINLVLILLQLTVIGIMILGFSDDAIIAYWLFEVIAVLVVLNIVYRRKSAAYKMSWIIFVLVFPAIGVILYFIWGRQHVSKKVKARWLAINKNTYAKLAQNKQVFAAIEDSGIKKEVDLINRLSGLPIWENTQTRYLKLGEEMHRANLEAIETAEKFIFLEYFIVTGGKMYDELMTALFKKAAAGVEVRIMVDEMGSISTLPKDFYETCAKHKIRSIPFNPLSASLFRFISYRDHRKMTIVDGHVAISGGINIGDEYINEKRRFGHWKDMAVRLEGDAVLSFTVMFLSMWEYSTGEVSNLENYRGTKKYPQTKGLVMPFCDGPNNLKNPAENTYMNIFANAKEYVYITTPYLILDTDLTNCILLAARSGVDVRIITPGIPDKKLV…
ABM31847.1 (EBI)	Acidovorax citrulli AAC00-1	PLD2 ortholog	MHRRIPMPEGPAALLPRARAAFGRWGAILALALATAACSGLPQNVERPESSALPAAAAADTPLARIVDERRQAAGARHASGFLLLSGPQDAYGSRLALVEAARKTLDLQYYAIHADASSERLLRGVVAAARRGVRVRVLLDDFHSTGRNALVMGPAFQPNIEMRMFNPVAGPRGSMVGRLWGSLTDFSRVQQRMHNKLFIADNTMGVTGGRNLGDAYFGQADSGNFVDLDVLAAGPIVAEMSRSFDAYWNNPRAYPVQSLITREELRRLRQQTLDRYPERGGAEGEAGAAPGDRPPGEGRAPAAASDGPRPPDGEPRPAPGEPSADKRARVWNEQPMNLGTAPFVWAPAVLLADRPAKIAAEGEAASIRSTAPGTALDVRGLRGTVPPASQAASPAAPS…
ACIAD_A.2724 (EBI)	Acinetobacter baylyi ATCC 33305 / BD413 / ADP1	PLD2 ortholog	MLTLSLVTVVGINGCSTLPKHGPEVTQYAYDIDTSQTSLAQIITPLKQQNLGLTGYHMLYEPLEALAARLRLIDKAEKTLDLQYYIWDNDKIGALALHALIRAADRGVKVRLLIDDNNAKQIEGVLLALSQHQNIEVKLFNPYRFRKYRAMDMILDLKRINRRMHNKSFIADNQVALIGGRNMTNQYYNVSDNYQFSDVDVLLVGAAVDDIVKSFDDYWNDEYAYSVQNIVNPEQHRLRYQSLKQQLDDYYQEVTVQNYLDLTTRSHAFDQWLNNNIQLDWVKATVVKDAPDKIRAKANKEQHLNFQLIKHLEKPEDNVDLISAYFVPEKQGAKHLSDMAQDGIKVRVLTNSFKANDVPVVHAFYAKYRQELLENGVQLYEFLPTLEKEELDKYTDELV…
ADX45196.1 {EMBL:CP002521} (Genome Reviews)	Acidovorax avenae ATCC 19860 / DSM 7227 / JCM 20985 / NCPPB 1011	PLD2 ortholog	MPDGSAALLPRARAALGRWGAVLALALATAACSGLPQNVERPESSALPAMAAADTPLARTVDERRQAAGARHASGFLLLSGPQDAYGSRLALVEAARKTLDLQYYAIHADASSERLLRGVVAAARRGVRVRVLLDDFHSTGRNALVMGLAFQPNIEMRMFNPVAGPRGSMVGRLWGSLTDFSRVQQRMHNKLFIADNTMGVTGGRNLGDAYFGQADSGNFVDLDVLAAGPIVAEMSRSFDAYWNNPRAYPVQSLITREELQRLRQQTLDRYPERNTSGGDSGTAADDRAPGDEEAPAPAGDGPRPPDGEPRPAPGEPSDDKRARVWNERPMDLGAAPFVWAPAVLLADRPAKIAADGETASIRSTPPGTALDVRGPRGPVPPASQAAGPSAPPGGPLQA…
ABK1_3242 (EBI)	Acinetobacter baumannii 1656-2	PLD2 ortholog	MAQSFHSKQLQTHQLANGFLIKASIVVCSSFAVALTGCSTLPKHSPEPIQYARDIDTSQTSLSKIITPLREKNPNLTGYHLLNDPLEALAARLRLIDKAEKTLDLQYYIWDNDKVGALALHAIIRAADRGVKVRLLIDDNNAKKMEGVLLALSQHKNIEVKLFNPYRFRKYRAMDMILDLKRINRRMHNKSFIADNQVALIGGRNMTNQYYNVSDSYQFSDVDVMLVGAAVDDIVNSFDDYWNHEYAYSVQSIVSAQQHRLRYESLKQQLDAHYQQATVQNFLDLTSRSHAFDKWLDRNIKFDWVKAEVVKDSPDKIRSKAKKEEHLNFQLINHLEKPESNVDLISAYFIPEKQGAKILSTLAKEGVEVRVLTNSFKANDVAVVHAFYGKYRKELLKNG…
ACC58502.1 {EMBL:CP000863} (Genome Reviews)	Acinetobacter baumannii ACICU	PLD2 ortholog	MAQSFHSKQLQTHQLANGFLIKASIVVCSSFAVALTGCSTLPKHSPEPIQYARDIDTSQTSLSKIITPLREKNPNLTGYHLLNDPLEALAARLRLIDKAEKTLDLQYYIWDNDKVGALALHAIIRAADRGVKVRLLIDDNNAKKMEGVLLALSQHKNIEVKLFNPYRFRKYRAMDMILDLKRINRRMHNKSFIADNQVALIGGRNMTNQYYNVSDSYQFSDVDVMLVGAAVDDIVNSFDDYWNHEYAYSVQSIVSAQQHRLRYESLKQQLDAHYQQATVQNFLDLTSRSHAFDKWLDRNIKFDWVKAEVVKDSPDKIRSKAKKEEHLNFQLINHLEKPESNVDLISAYFIPEKQGAKILSTLAKEGVEVRVLTNSFKANDVAVVHAFYGKYRKELLKNG…
ABTW07_3406 (EBI)	Acinetobacter baumannii TCDC-AB0715	PLD2 ortholog	MAQSFHSKQLQTHQLANGFLIKASIVVCSSFAVALTGCSTLPKHSPEPIQYARDIDTSQTSLSKIITPLREKNPNLTGYHLLNDPLEALAARLRLIDKAEKTLDLQYYIWDNDKVGALALHAIIRAADRGVKVRLLIDDNNAKKMEGVLLALSQHKNIEVKLFNPYRFRKYRAMDMILDLKRINRRMHNKSFIADNQVALIGGRNMTNQYYNVSDSYQFSDVDVMLVGAAVDDIVNSFDDYWNHEYAYSVQSIVSAQQHRLRYESLKQQLDAHYQQATVQNFLDLTSRSHAFDKWLDRNIKFDWVKAEVVKDSPDKIRSKAKKEEHLNFQLINHLEKPESNVDLISAYFIPEKQGAKILSTLAKEGVEVRVLTNSFKANDVAVVHAFYGKYRKELLKNG…
ABSDF2854 {UniProtKB/TrEMBL:B0VV34} (Genome Reviews)	Acinetobacter baumannii SDF	PLD2 ortholog	MIMAQSFHSKQLQTHQLAKGFLVKASIVVCSSFAVALTGCSTLPKHSPEPIQYARDIDTSQTSLSKIITPLREKNPNLTGYHLLNDPLEALAARLRLIDKAEKTLDLQYYIWDNDKVGALALHAIIRAADRGVKVRLLIDDNNAKKMEGVLLALSQHKNIEVKLFNPYRFRKYRAMDMILDLKRINRRMHNKSFIADNQVALIGGRNMTNQYYNVSDSYQFSDVDVMLVGAAVDDIVNSFDDYWNHEYAYSVQSIVSAQQHRLRYESLKQQLDDHYQQATVQNFLDLTSRSHAFDKWLDRNIKFDWVKAEVVKDSPDKIRSKAKKEEHLNFQLINHLEKPESNVDLISAYFIPEKQGAKILSTLAKEGVEVRVLTNSFKANDVAVVHAFYGKYRKELLK…
EEX01694.1 (NCBI)	Acinetobacter baumannii ATCC 19606	PLD2 ortholog	MIMAQSFHSKQLQTHQLAKGFLIKASIVVCSSFAVALTGCSTLPKHSPEPIQYARDIDTSQTSLSKIITPLREKNPNLTGYHLLNDPLEALAARLRLIDKAEKTLDLQYYIWDNDKVGALALHAIIRAADRGVKVRLLIDDNNAKKMEGVLLALSQHKNIEVKLFNPYRFRKYRAMDMILDLKRINHRMHNKSFIADNQVALIGGRNMTNQYYNVSDSYQFSDVDVMLVGAAVDDIVNSFDDYWNHEYAYSVQSIVSAQQHRLRYESLKQQLDAHYQQATVQNFLDLTSRSHAFDKWLDRNIKFDWVKAEVVKDSPDKIRSKAKKEEHLNFQLINHLEKPESNVDLISAYFIPEKQGAKILSTLAKEGVEVRVLTNSFKANDVAVVHAFYGKYRKELLK…
ABAYE0498 {UniProtKB/TrEMBL:B0V657} (Genome Reviews)	Acinetobacter baumannii AYE	PLD2 ortholog	MIMAQSFHSKQLQTHQLAKGFLIKASIVVCSSFAVALTGCSTLPKHSPEPIQYARDIDTSQTSLSKIITPLREKNPNLTGYHLLNDPLEALAARLRLIDKAEKTLDLQYYIWDNDKVGALALHAIIRAADRGVKVRLLIDDNNAKKMEGVLLALSQHKNIEVKLFNPYRFRKYRAMDMILDLKRINRRMHNKSFIADNQVALIGGRNMTNQYYNVSDSYQFSDVDVMLVGAAVDDIVNSFDDYWNHEYAYSVQSIVSAQQHRLRYESLKQQLDAHYQQATVQNFLDLTSRSHAFDKWLDSNIKFDWVKAEVVKDSPDKIRSKAKKEEHLNFQLINHLEKPESNVDLISAYFIPEKQGAKILSTLAKEGVEVRVLTNSFKANDVAVVHAFYGKYRKELLK…
ADY83036.1 (EBI)	Acinetobacter calcoaceticus PHEA-2	PLD2 ortholog	MAQSFPSKQLQTNQQAKGFLIKASIVLCSSFAVGLTGCSTLPKHGVEPVQYAKDIDTSETSLAKIITPLRQQNPKLTGFHVLNDPLEALAARLRLIDKAEKTLDLQYYIWDNDKVGALALHAIIRAADRGVKVRLLIDDNNAKKMEGILLALSQHKNIEVKLFNPYRFRKYRAMDMVLDLKRINRRMHNKSFIADNEVALIGGRNMTNQYYNVSDSYQFSDVDVMLVGAAVDDIVNSFDDYWNHEYAYSVQSIVSPEQHRLRYEGLKEQLEAHYQQATVQNFLNLTAKSHAFDQWLNHNIQFDWVKAEVVKDSPDKIKSKAKKEEHLNFQLINHLEKPESNVDLISAYFIPEKQGAKILSTLAKEGVEVRVLTNSFKANDVAVVHAFYGKYRKELLKNG…
ACM33978.1 {EMBL:CP001392} (Genome Reviews)	Acidovorax ebreus TPSY	PLD2 ortholog	MPAAIPLSPAWTAPLRWCAMGLLAWFCGGCAGLPKDVDRPVSTALDTSQQATALASLVQQRRTAAGARHASGFMLLSGPQEAYGSRLALTQAAQKTLDLQYYAIQADASSGRLLRGVVAAARRGVRVRILLDDFHSTGRNALVMRMAFEPRIEMRMFNPVAGPRASALGRLWGSITDFSRVQQRMHNKLFLADNVMGVTGGRNLGDAYFGKSQAENFVDLDVLAIGPIVADMSRSFDAYWNNPRAYPVQSLITREELERLRAQLLRSDDDDDEPAAEAAPAPATSTQPTPAPDLPDAAPAWDSQPMDLRNAEFVWAPAVLLADQPTKIPLDGDGDDALPNAPLSATRPPASPGDTVVDGLLNLMRRTQRELLIISPYFVPGDDMKRAFADARARGVRVR…
ACX82674.1 {EMBL:CP001733} (Genome Reviews)	Aggregatibacter actinomycetemcomitans serotype C D11S-1	PLD2 ortholog	MNIEQITAYIIPVLIWILTIAITIRLVIKKQSVSAMLSWLMVIYVFPIVGIVAYLIFGEINLGKRRAALFNQLKPKFMAWFEKLSQCDNLVNTQTNLLYRPIFDLAKQRLGIPCVLGNELHILDTPESIMRSIIEDIKGAEKSINMVFYIWSAKGLVDEVMEALIAARQRGVEIRILLDSVGSRPFLKSQDCRLMQEQGIEITETLHVNLFRMFFSRIDLRQHRKIIVIDNKIAYTGSMNMVDPKFFKKDSNVGEWIDIMVRINGPVSAVLNGLHAWDWEIETGQSVPLHIPDSPLLPLEQNNSHAVQILATGPSFPDDLMAQSLAIAIFSARKSIVITSPYFVPSHNIAEALRIAALRGVEVSIILPKENDSMMVRWASRTFFDDLLAAGVKIYNFKK…
ADY64560.1 (EBI)	Agrobacterium sp. H13-3	PLD2 ortholog	MTAFTVFIAMVLLVVGPALFVVISKQREKAIPKRPSTALPVAEDATGLDRHWQSIRNGWNEKNALCLLHSNLDAFAVRMAAARAAGRSLDLMYYMWNADLTGRLMMREVIAAADRGVRVRLLLDDLGVSMSDRIFHAIDSHPNIELRLFNPTRARENILYRSLELVLRFRSVNRRMHNKAWIADGRAAIVGGRNIGDAYFDAAERANFHDFDILGFGRIVADATEIFDDYWNSAVSVPVRSLLARRPSKLARLRRELAALPKSEAAKPYLERVENQYGSGHFLMSDRLHWVDEADVLADPPEKAAGKRRNGHNFLMESLLPLMQEANDSLHITSPYFIPGKQGLDIFANLAERGVSVAILTNSLAATDVAAVHAGYARYRKPLLLGGVRLHELRAKADQ…
AAK87408.1 {EMBL:AE007869} (Genome Reviews)	Agrobacterium tumefaciens C58 / ATCC 33970	PLD2 ortholog	MTAFTVFIIILLMLIGPSLFVVIGKQREKAIPKRPSTALPVTEDETALDRHWQSIRNGWNEKNALCLLHSNLDAFAVRVAAARAAGRSLDLMYYMWNADLTGRLMMREVIAAADRGVRVRLLLDDLGVSMSDRIFHAIDSHPNIELRLFNPTRARENILHRSLELVLRFRSVNRRMHNKAWIADGRAVIVGGRNIGDAYFDAAERANFHDFDILGFGGIVADATEIFDDYWNSAVSVPVRSLLARRPNKLAKLRRELDALPQSEAARPYLERVESQYGRDHFLMSDRLHWVDTADVLADPPEKAAGKRRKGHNFLMESLLPLMQAAGESLHITSPYFIPGKQGVEIFLDLAERGVSLAILTNSLAATDVAAVHAGYARYRKPLLSGGVRLHELRSQADQ…
ABO_2699 {UniProtKB/TrEMBL:Q0VL01} (Genome Reviews)	Alcanivorax borkumensis SK2 / ATCC 700651 / DSM 11573	PLD2 ortholog	MSRATSGSALTPVSSFSLVADSDQAFTLRVTLARLATRTLDMQYYIWDDDTTGKLLIYRVLEAARRGVRVRMLLDHANQLGRDVKWAVLDAHPNIEVRLFNPFKGRYKHFLQWLYYAPRLNHRMHNKAWIMDGERALVGGRNVADHYFGVNPSTNFRDLDLYAHGAIVADTQMAFDAFWDSPLAVSMKSYRHRTEATADRAWRWLGRWRTSLQGYPYLFPQHEAFFTDYLAKQEQQCVQAPAALLFDSPDKASGAKQTLMGEQLARLLGRQDNRELLMEASYFIPGDAFVEALGGFQQRGGRAAVLTNSLATNDVIAAHGAYARYRAALLAAGVELHELQPNARALHRQVRLFKGRSQASLHTKAMVLDRREVFVGSFNIDPRSVHLNTEMGYYVVSAE…
AFT72656.1 (EBI)	Alcanivorax dieselolei DSM 16502 / CGMCC 1.3690 / B-5	PLD2 ortholog	MSDTTRSRSRSSLVPGAGVDSDFALVAEAGEAFLLRMATARAARRSLDLQYYIWDNDQVGRRLIWCVLEAARRGVRVRLLLDHINQLGRDRIWATLNAHPNVEVRLFNPLRGRGLNLLRWLYRAPKLNRRMHNKAWIVDGEAAIVGGRNISEHYFGVNAVTNFRDLDIYADGPIAADTQDAFDRYWHSALSVNLRQFLRRSSDDAEALWTKLDKEQRSRHRDDTALSERALQAVWARRVRAPAALLFDSPEKAHGSSQRMMGTQLARLLGRHSAREILIEASYFIPGDDFTRALSGWRKRGCRVAVLTNSLATNDVIAAHAAYQRYRPALVDAGLELHELQPNARSMMRQARLLRGRSKASLHTKAMVLDRRELFVGSFNADPRSVHFNTEMGYYIYSP…
ABI55663.1 {EMBL:CP000453} (Genome Reviews)	Alkalilimnicola ehrlichei MLHE-1	PLD2 ortholog	MEPLTLLLALLSIAQAVVGPIAAGHALLNKREPSVAMAWIAVCLAFPVAGPLIYFFFGINRVRTRARKLLSPGAEVPDVPAAHASPCPAGGAASCSELVRSADAITGRMLYQGNHLEALQNGEQAYPRMLQAIDQARHRLYLSTYIFNNSPTGRRFVRALAHAHRRGVDVRVLVDGFGEWYTFPHLPRISRLLYRQGIPHARFLAPRLLPPEIYVNLRNHRKLLVADGETAFTGGMNISEHHLTGVGAGRRPVQDLHFRVTGPVVANLEQVFLEDWAFATGSEQSVPPVPLQPQGQAACRAIVDGPNEDLDRLLMIMVAAISAARESVWIMTPYFLPPRPLTTALQAAALRGVEVNILLPRRSNLPYVDWASRHMLWELLHWGVKVWYQPAPFNHTKLL…
CAQ79619.1 {EMBL:FM178379} (Genome Reviews)	Aliivibrio salmonicida LFI1238	PLD2 ortholog	MDKFYQALTIVSFILYWLLVAGVTIRVVFKPRPVGVSLAWLMVIYILPVIGVMAYFLIGELNLGRTRGERAKAMFTPYEQWFAQVHHCQSHQPHSISHRISSIHNLCSNRLGIPALSGDTLSLLNTPSEILTAIIRDIEKAEHEINMEFYIWHHGGLADGVASALIQAAKRGVTVNVLLDSAGSIDFFKSHRPRMLRESGVNIVEALSVSPFRMFFRRLDLRLHRKIVVIDNKIAYTGSMNLVDPQYFKQNSGVGQWVDVMVRITGPNVAILNTIYAWDWEVETGIRALPTIPECPFEIDPFNHTTQVVPSGPGMPDDIIQQVLITAINQARESLTITTPYFVPSELLLHTLRTTAHRGVKVTLILPKKNDSLMVSWASKSFFETLLNAGVHIFEFKGG…
ABR50725.1 {EMBL:CP000724} (Genome Reviews)	Alkaliphilus metalliredigens QYMF	PLD2 ortholog	MTWLNFFTTIYSLTIFILSVVIILDNRNPSRTLAWILVLIFLPGAGVFLYLYIGQNHRKKNTFIKKRKENYRILNHLLEEQVPITQYSGLFHQFFDDIRGKIIPLLLNNTYSPLTVNNEVKVLHNGEETFREMLQEIEGATHHIHMEYFIIKDSDIGRIFQKALIKKAEEGIEVRLIYDAVGSWKLKKDFLQPLKDAGVEAVAFLPVTIPFFGSRLNYRNHRKILIVDGQVGFVGGLNIGDEYLGKSEKMGFWRDVHLKIMGESVYVLQAIFLMDWYFVKKEEIDSLAYFPKQKDCGQRLIQVASSGPDSYWAAIQQTYFTALTGATKRAYIMSPYLIPDDSMLMALKTAALGGVDVRILLPGRPDHRTVFWASKSHFEELLEAGVQIYQYQKGFVHGK…
ABC81827.1 (EBI)	Anaeromyxobacter dehalogenans 2CP-C	PLD2 ortholog	MWTPDLALLDALPSPGVLGVLEAAWVLAASCWILLERRSPTATLAWILALAAMPVVGVAVYLVVGPRRLDRKKLRLNVLKRARGAYLEAWDRATARDLSSMGQLARLAIRLQAPPPETARSVALFAEGDDYFAAVERDLAAARHHVHVEMYIFERDRTGARVLAALAAAAARGVQVRLLVDDAGSPRLGAALLAPLRQAGGEVERFNPMLASRLRGGSANFRTHRKIVVCDGRVGFTGGMNVSDDQSAAVAGPAAWRDTTVRIEGAAVHGLQLTFLENWAFATGKTGSPLPPGGLRPYFPDEAPGSHEVQVVPSGPDQETSAVGHLHVAAIGGARERVWITTPYFVPDEAMLAALTSAALRGVDVRLLLPRRTDSRVVDAASRTYHDALLAAGARIWLY…
ACG73050.1 {EMBL:CP001131} (Genome Reviews)	Anaeromyxobacter sp. K	PLD2 ortholog	MWTPDLALLDALPSPGVLGVLEAAWVVAASCWILLERRSPTATLAWILALAAMPVVGVAVYLVVGPRRLDRKKLRLNVLKRARGAYLEAWDRATARDLSSMGQLARLAIRLQAPPPETARTVVLFSEGDDHFEALERDLAAARHHVHVEMYIFERDRTGARVLAALAAAARRGVQVRLLVDDAGSPRLGAALLAPLREAGGEVERFNPMLVSRLRGGSANFRTHRKIVVCDGRVGFTGGMNVSDDQSAAAVGRSAWRDTTVRIEGAAVHGLQLTFLENWAFATGKTGSPLPAGGLRPYFPDEPPGSHEVQIVPSGPDQDTSTVGQLHVAAIGGARERVWITTPYFVPDEAMLAALTSAALRGVDVRLLLPRRTDSRVVDAASRTYHDALLAAGARIWLY…
ACJ34485.1 {EMBL:CP000922} (Genome Reviews)	Anoxybacillus flavithermus DSM 21510 / WK1	PLD2 ortholog	MIEIGFFLARSGEQQMRNALKVVLFILAFVGFLVATKNYWEGWLLGTFSLFVTLSVIFISFVIFLENRHPTKTLTWLVLFSSFPLVGFILYFLLGQNYRKKRLFRKKALLDEQTFRKLERNERHDAQTLYMKPHQQPLLQLARRMTKESISTATKTRVLTNGEETFTTIFKELEKAEHHIHLEYYIVRDDDIGQRLKQILMDKAKKGVHVRFLYDAVGSWKLSKTYIQEMREAGVDIIPFSPVRLPFLNNTINFRNHRKIIVVDGKVGFVGGLNIGDEYLGKNEYFGFWRDTHLFVYGEAVRTLQLIFLQDWYYMTGQQLLTMNYLSAPTVEDEALGGVQLVAGGPDTKWEVIKHLFFAMITSAQRSIWIASPYFIPDEDILTALKVAALSGIDVRLLV…
CBT76757.1 (EBI)	Arthrobacter arilaitensis DSM 16368 / CIP 108037 / JCM 13566 / Re117	PLD2 ortholog	MQIGSVLWSVLVAVELAVRYFMIGIVPGNRRPTTAMAWLLAIFFLPVVGLVAYWLFANPRLSRRRLEKQKRAHDAIMKATGHMQLPEEFHSQEEWVESAVMLNRNLGAMPLEGGNEVQVISDYRASLEAMRKEIDKATRYVHIQFYIMGDDPDYVGPVLDSLEAAADRGVHVRMLFDHLGTLRVKGYRDFKNRLKKSNINWRPMLPIDLIGRRWRRPDLRNHRKIMVVDGEVAFTGSQNLIEPGYKRESSHKVGREWVEMMLRVEGPLVHSLDVTFATDWWQEDDDQEVLMDMNEARHPLAYEERPGSTLAQLLPSGPGYGTENNLRLFNTLIYSASERLEITSPYFVPDDSLLYAITTAAQRGVDVELYVCEEGDQFLVHHAQQSYYQQLLEAGVRIH…
ABK05224.1 (EBI)	Arthrobacter sp. FB24	PLD2 ortholog	MLWPFPLVGTAPYWLVLALSIVDLVIRVLALGIIPGNRRPTTAMAWLLGIFFVPALGLILFLLFGNFKLSRKRRAQQDAVNKRVRAGTSQLAAVESEYDGPEWVASAAELNKTLGSLPMVDGNSVELLPGYPDSIKAMAAAVRGAKNFVNAEFYIMSTDHITDDLFTALEEAAERGVQVRVLFDHLGTLRIKGYRKLIARLKASQIQWRPMLPLNPVHGQWRRPDLRNHRKIMVIDGEIAFTGSQNLIEPSYNNPRHRKVGREWVELMACMRGPIVTTLNVVFATDWLSETDESLEDQLAYQPETAAGAVTAQAVPSGPGFITENNLRLFNTLIYSAQHKISICSPYFVPDDSLLYAVTTAAQRGVDVELFVSEKGDQFLVHHAQQSYYEALLEAGVRI…
ADP34169.1 (EBI)	Bacillus atrophaeus 1942	PLD2 ortholog	MSISSILLGLFFILNILLAIIVIFKERRDASASWAWLLVLFFIPVLGFILYLLFGHNLRRKHLFQWEDRKKIGIEQLLKHQLEDLKSRQFQFNNRATFDNKDLIYMLVMNNHAVFTEDNSVEVLTDGRDKFKRLLNDISKAKDHIHLQYYIYKGDELGKKLRDALVQKAKEGVQVKVLYDELGSRTLRKKFFKELREAGGHVEVFFPSRLRPINLRLNYRNHRKLVIIDGITGYVGGFNVGDEYLGLNPKFGYWRDTHIRLQGTAVHAIQTRFILDWNQASHHHTITYMPNHFPECEPKGNVGMQIVTSGPDSEWEQIKYGYIKMISTAKHSILIQTPYFIPDASLLDALKIACLSGIDVKIMIPNKPDHAFVYWATLSNVGDLLKAGASVYIYDNGFI…
ABS75706.1 {EMBL:CP000560} (Genome Reviews)	Bacillus amyloliquefaciens FZB42	PLD2 ortholog	MSISFILFGFFFVLNILLAVIMIFKERRDASASWAWLLVLFFIPILGFILYLLFGHNLRRKHLFQWEDRKKIGIEKLLKSQLKDLKSRQFQFNNRATVDNKDLIYMLVMNNHAVFTEDNSVEILTDGRDKFKRLMKDISNAKDHIHLQYYIYKGDELGKKLRDALVKKAREGVKVRVLYDELGSRSLRKKFFKPLRDAGGHVEVFFPSRLRPINLRLNYRNHRKLVIIDGETGYVGGFNVGDEYLGLNPKFGYWRDTHLRLQGTAVHAIQTRFILDWNQASHHHTLTYVPNHFPECEPKGNVGMQIVTSGPDSEWEQIKNGYIKMISTAKRSILIQTPYFIPDSSLLDALRIACLSGIDVKIMIPNKPDHAFVYWATLSYIGDLLKAGASVYIYDNGFI…
ACQ46416.1 {EMBL:CP001598} (Genome Reviews)	Bacillus anthracis A0248	PLD2 ortholog	MKNTLKLIFFVLLLFALFVSLRMFIDVAFYSDVIGIKDVSILGIISILFTVSAFLIGCVIFLENRHPSKTLTWLIVLGIFPVFGFFAYLLFGQNFRRKRMFQKKALLDEQAFLQYKGHEDYEERILRNHKHQELLFRLADRLGALNISFQTETRTLTNGDETFQAILDGLKRAKHHIHMEYYIVRDDKLGTEIKDILIQKSKEGVVVRFLYDAVGSFKLSKSYIEELNDAGVEMIPFFPVRFPILNDKINYRNHRKIVIIDGNEGFVGGLNIGDEYLGKDKYFGFWRDTHLYLRGEAVQSLQLIFLQDWFYMTGEAVLAPEYLQAKAVEGEHWGGVQLVAGGPDNKWETIKHLYFAMIASARKSIWIATPYFIPDDDILSALKVAALAGIDVRLLMPSK…
ACP13018.1 {EMBL:CP001215} (Genome Reviews)	Bacillus anthracis CDC 684 / NRRL 3495	PLD2 ortholog	MKNTLKLIFFVLLLFALFVSLRMFIDVAFYSDVIGIKDVSILGIISILFTVSAFLIGCVIFLENRHPSKTLTWLIVLGIFPVFGFFAYLLFGQNFRRKRMFQKKALLDEQAFLQYKGHEDYEERILRNHKHQELLFRLADRLGALNISFQTETRTLTNGDETFQAILDGLKRAKHHIHMEYYIVRDDKLGTEIKDILIQKSKEGVVVRFLYDAVGSFKLSKSYIEELNDAGVEMIPFFPVRFPILNDKINYRNHRKIVIIDGNEGFVGGLNIGDEYLGKDKYFGFWRDTHLYLRGEAVQSLQLIFLQDWFYMTGEAVLAPEYLQAKAVEGEHWGGVQLVAGGPDNKWETIKHLYFAMIASARKSIWIATPYFIPDDDILSALKVAALAGIDVRLLMPSK…
ABK84414.1 (EBI)	Bacillus thuringiensis Al Hakam	PLD2 ortholog	MKNTLKLIFFVLLLFALFVSLRMFIDVAFYSDVIGIKDVSILGIISILFTVSAFLIGCVIFLENRHPSKTLTWLIVLGIFPVFGFFAYLLFGQNFRRKRMFQKKALLDEQAFLQYKGHEDYEERILRNHKHQELLFRLADRLGALNISFQTETRTLTNGDETFQAILDGLKRAKHHIHMEYYIVRDDKLGTEIKDILIQKSKEGVVVRFLYDAVGSFKLSKSYIEELNDAGVEMIPFFPVRFPILNDKINYRNHRKIVIIDGNEGFVGGLNIGDEYLGKDKYFGFWRDTHLYLRGEAVQSLQLIFLQDWFYMTGEAVLAPEYLQAKAVEGEHWGGVQLVAGGPDNKWETIKHLYFAMIASARKSIWIATPYFIPDDDILSALKVAALAGIDVRLLMPSK…
ADK03910.1 (EBI)	Bacillus cereus var. anthracis CI	PLD2 ortholog	MKNTLKLIFFVLLLFALFVSLRMFIDVAFYSDVIGIKDVSILGIISILFTVSAFLIGCVIFLENRHPSKTLTWLIVLGIFPVFGFFAYLLFGQNFRRKRMFQKKALLDEQAFLQYKGHEDYEERILRNHKHQELLFRLADRLGALNISFQTETRTLTNGDETFQAILDGLKRAKHHIHMEYYIVRDDKLGTEIKDILIQKSKEGVVVRFLYDAVGSFKLSKSYIEELNDAGVEMIPFFPVRFPILNDKINYRNHRKIVIIDGNEGFVGGLNIGDEYLGKDKYFGFWRDTHLYLRGEAVQSLQLIFLQDWFYMTGEAVLAPEYLQAKAVEGEHWGGVQLVAGGPDNKWETIKHLYFAMIASARKSIWIATPYFIPDDDILSALKVAALAGIDVRLLMPSK…
AAT30291.1 {EMBL:AE017334} (Genome Reviews)	Bacillus anthracis	PLD2 ortholog	MKNTLKLIFFVLLLFALFVSLRMFIDVAFYSDVIGIKDVSILGIISILFTVSAFLIGCVIFLENRHPSKTLTWLIVLGIFPVFGFFAYLLFGQNFRRKRMFQKKALLDEQAFLQYKGHEDYEERILRNHKHQELLFRLADRLGALNISFQTETRTLTNGDETFQAILDGLKRAKHHIHMEYYIVRDDKLGTEIKDILIQKSKEGVVVRFLYDAVGSFKLSKSYIEELNDAGVEMIPFFPVRFPILNDKINYRNHRKIVIIDGNEGFVGGLNIGDEYLGKDKYFGFWRDTHLYLRGEAVQSLQLIFLQDWFYMTGEAVLAPEYLQAKAVEGEHWGGVQLVAGGPDNKWETIKHLYFAMIASARKSIWIATPYFIPDDDILSALKVAALAGIDVRLLMPSK…
ACK90028.1 {EMBL:CP001283} (Genome Reviews)	Bacillus cereus AH820	PLD2 ortholog	MKNTLKLIFFVLLLFALFVSLRMFIDVAFYSDVIGIKDVSILGIISILFTVSAFLIGCVIFLENRHPSKTLTWLIVLGIFPVFGFFAYLLFGQNFRRKRMFQKKALLDEQAFLQYKGHEDYEERILRNHKHQELLFRLADRLGALNISFQTETRTLTNGDETFQAILDGLKRAKHHIHMEYYIVRDDKLGTEIKDILIQKSKEGVVVRFLFDAVGSFKLSKSYIEELNDAGVEMIPFFPVRFPILNDKINYRNHRKIVIIDGNEGFVGGLNIGDEYLGKDKYFGFWRDTHLYLRGEAVQSLQLIFLQDWFYMTGEAVLAPEYLQAKAVEGEHWGGVQLVAGGPDNKWETIKHLYFAMIASARKSIWIATPYFIPDDDILSALKVAALAGIDVRLLMPSK…
NP_977633.1 (NCBI)	Bacillus cereus ATCC 10987	PLD2 ortholog	MKNTLKLIFFVLLLFALFVSLRMFIDVAFYSDVIGIKDVSILGIISILFTVSAFLIGCVIFLENRHPSKTLTWLIVLGIFPVFGFFAYLLFGQNFRRKRMFQKKALLDEQAFLQYKGHEDYEERILRNHKHQELLFRLADRLGALNISFQTETRTLTNGDETFQAILDGLKRAKHHIHMEYYIVRDDKLGTEIKDILIQKSKEGVVVRFLYDAVGSFKLSKSYIEELNDAGVEMIPFFPVRFPILNDKINYRNHRKIVIIDGNEGFVGGLNIGDEYLGKDKYFGFWRDTHLYLRGEAVQSLQLIFLQDWFYMTGEAVLAPEYLQAKAVEGEHWGGVQLVAGGPDNKWETIKHLYFAMIASARKSIWIATPYFIPDDDILSALKVAALAGIDVRLLMPSK…
ACO30861.1 {EMBL:CP001407} (Genome Reviews)	Bacillus cereus 03BB102	PLD2 ortholog	MKNTLKLIFFVLLLFALFVSLRMFIDVAFYSDVIGIKDVSILGIISILFTVSAFLIGCVIFLENRHPSKTLTWLIVLGIFPVFGFFAYLLFGQNFRRKRMFQKKALLDEQAFLQYKGHEDYEERILRNHKHQELLFRLADRLGALNISFQTETRTLTNGDETFQAILDGLKRAKHHIHMEYYIVRDDKLGTEIKDILIQKSKEGVVVRFLYDAVGSFKLSKSYIEELNDAGVEMIPFFPVRFPILNDKINYRNHRKIVIIDGNEGFVGGLNIGDEYLGKDKYFGFWRDTHLYLRGEAVQSLQLIFLQDWFYMTGEAVLAPEYLQAKAVEGEHWGGVQLVAGGPDNKWETIKHLYFAMIASARKSIWIATPYFIPDDDILSALKVAALAGIDVRLLMPSK…
ACK63845.1 {EMBL:CP001176} (Genome Reviews)	Bacillus cereus B4264	PLD2 ortholog	MKNTLKLIFFILLLFALFVSLRMFIDVAFYSDVIGIKDVSILGIISILFTVSAFLIGCVIFLENRHPSKTLTWLIVLGIFPVFGFFAYLLFGQNFRRKRMFQKKALLDEQAFLQYKGHEDYEERILRNHKHQELLFRLADRLGALNISFQTETRTLTNGDETFRAILNGLKRAKHHIHMEYYIVRDDKLGTEIKDILIQKSKEGVVVRFLYDAVGSFKLSKSYIEELNDAGVEMIPFFPVRFPILNDKINYRNHRKIVVIDGNEGFVGGLNIGDEYLGKNKYFGFWRDTHLYLRGEAVQSLQLIFLQDWFYMTGEAVLAPEYLQAKAVEGDHWGGVQLVAGGPDNKWETIKHLYFAMIASARKSIWIATPYFIPDDDILSALKVAALAGIDVRLLMPSK…
ACJ82862.1 {EMBL:CP001179} (Genome Reviews)	Bacillus cereus AH187	PLD2 ortholog	MEWIFYLYLLNTFFILFIAIWEVRRPAKALNWIIIVLFLPVIGFWLYLSISNPKFIHRKRLTCSKNESNKLPETFGASASVIANALRHFTVNGLRMGQVQVFNNGIAKYDQLLVSLQKAQETIDLEYFIYRNDQIGNRITELLIEKALNGVQVRFMRDSLGSYKFPREKIRQMVEAGIECRTIFPLRFPWILSNWNYRDHCKIVTIDRKESFTGGMNVGYEYTGLKPDVGFWRDTHLQIIGEATGDLQTVFDVHWEIAVPERIKSKTNLKTKSEVTKINSIGRADHSKWSAELGSELSTLDDKKMDISGKTRTLHKAYIHTLEGNPGIPTPVIRQAYFICITQATKTIDLTTPYFVPETDIIMALKTAVTRGVRVRLLVPRHNNQKIVGLASRTYYGEL…
ABS21241.1 {EMBL:CP000764} (Genome Reviews)	Bacillus cereus subsp. cytotoxis NVH 391-98	PLD2 ortholog	MKNTLKLLFFFVGLFIAFVSLRMVIDVAFYSDVIGIRNISFLGITSILFTISAFLIGCVIFLENRHPSKTLTWLIVLGIFPVIGFFAYLLFGQNFRRKRMFQKKALLDEQAFLQYKGHEDYRERILQKHKHQELLFRLADRLGALNISFQTETKVLTNGEETFQAILQGLQKAKHHIHMEYYIVRDDKLGTKIKDILIQKVKEGVVVRFLYDAVGSFKLSNAYIEELNKAGVEMIPFFPVRFPILNDKINYRNHRKIVVIDGNEGFVGGLNIGDEYLGENKYFGFWRDTHLYLRGEAVQSLQLIFLQDWFYMTGEAVLAPEYLQAQSVEGDHWGGVQLVAGGPDNKWETIKHLYFAMIASARKSIWIATPYFIPDDDILSALKVAALAGIDVRLLMPSK…
ACM15786.1 {EMBL:CP000228} (Genome Reviews)	Bacillus cereus Q1	PLD2 ortholog	MEWIFYLYLLNTFFILFIAIWEVRRPAKALNWIIIVLFLPVIGFWLYLSISNPKFIHRKRLTCSKNESNKLPETFGASASVIANALRHFTVNGLRMGQVQVFNNGIAKYDQLLVSLQKAQETIDLEYFIYRNDQIGNRITELLIEKALNGVQVRFMRDSLGSYKFPREKIRQMVEAGIECRTIFPLRFPWILSNWNYRDHCKIVTIDRKESFTGGMNVGYEYTGLKPDVGFWRDTHLQIIGEATGDLQTVFDVHWEIAVPERIKSKTNLKTKSEVTKINSIGRADHSKWSAELGSELSTLDDKEMDISGKTRTLHKAYIHTLEGNPGIPTPVIRQAYFICITQATKTIDLTTPYFVPETDIIVALKTAVTRGVRVRLLVPRHNNQKIVGLASRTYYGEL…
AAP08177.1 {EMBL:AE016877} (Genome Reviews)	Bacillus cereus ATCC 14579 / DSM 31	PLD2 ortholog	MKNTLKLIFFILLLFALFVSLRMFIDVAFYSDVIGIKDVSILGIISILFTVSAFLIGCVIFLENRHPSKTLTWLIVLGIFPVFGFFAYLLFGQNFRRKRMFQKKALLDEQAFLQYKGHEDYEERILRNHKHQELLFRLADRLGALNISFQTETRTLTNGDETFRAILNGLKRAKHHIHMEYYIVRDDKLGTEIKDILIQKSKEGVVVRFLYDAVGSFKLSKSYIEELNDAGVEMIPFFPVRFPILNDKINYRNHRKIVVIDGNEGFVGGLNIGDEYLGKNKYFGFWRDTHLYLRGEAVQSLQLIFLQDWFYMTGEAVLAPEYLQAKAVEGDHWGGVQLVAGGPDNKWETIKHLYFAMIASARKSIWIATPYFIPDDDILSALKVAALAGIDVRLLMPSK…
BACCZ_A.1070 (NCBI)	Bacillus cereus ZK / E33L	PLD2 ortholog	MKNTLKLIFFVLLLFALFVSLRMFIDVAFYSDVIGIKDVSILGIISILFTVSAFLIGCVIFLENRHPSKTLTWLIVLGIFPVFGFFAYLLFGQNFRRKRMFQKKALLDEQAFLQYKGHEDYEERILRNHKHQELLFRLADRLGALNISFQTETRTLTNGDETFQAILDGLKRAKHHIHMEYYIVRDDKLGTEIKDILIQKSKEGVVVRFLYDAVGSFKLSKSYIEELNDAGVEVIPFFPVRFPILNDKINYRNHRKIVIIDGNEGFVGGLNIGDEYLGKDKYFGFWRDTHLYLRGEAVQSLQLIFLQDWFYMTGEAVLAPEYLQAKAVEGEHWGGVQLVAGGPDNKWETIKHLYFAMIASARKSIWIATPYFIPDDDILSALKVAALAGIDVRLLMPSK…
CBW21301.1 (EBI)	Bacteroides fragilis 638R	PLD2 ortholog	MIDWNYIASVIATVAFDIIYFGAIIGTIVIVILDNRNPVKTMAWILILMFLPVVGLVFYFFFGRSQRREKIIGKKSYDRLLKKPMAEYLAQNCCETPKEYERLIQLFQNTNQAFPFEGNRVDIYTGGYSKLQALLRELQKARLHIHMEYYIFEDDPVGRLVRDVLIEKAREGVEVRVIYDDVGCWHVPHRFFEEMRDAGIEVRSFLKVRFPLFTSKVNYRNHRKIVVIDGRIGFIGGMNLAERYMRGFSWGIWRDTHILLEGKAVHGLQTAFLLDWYFVDRTLITASRYFPKIEAYGNSLVQIVTSEPIGPWKEIMQGLTVAISGAKKYFYMQTPYFLPTEQILGAMQTAALAGVDIRLMLPEHADNRVTHLGSCSYLADVLRAGVKVYFYKKGFLHSK…
CAH06420.1 (EBI)	Bacteroides fragilis ATCC 25285 / NCTC 9343	PLD2 ortholog	MIDWNYIASVIATVAFDIIYFGAIIGTIVIVILDNRNPVKTMAWILILMFLPVVGLVFYFFFGRSQRREKIIGKKSYDRLLKKPMAEYLAQNCCETPKEYARLIQLFQNTNQAFPFEGNRVDIYTGGYSKLQALLRELQKARLHIHMEYYIFEDDPVGRLVRDVLIEKAREGVEVRVIYDDVGCWHVPHRFFEEMRDAGIEVRSFLKVRFPLFTSKVNYRNHRKIVVIDGRIGFIGGMNLAERYMRGFSWGIWRDTHILLEGKAVHGLQTAFLLDWYFVDRTLITASRYFPKIEAYGNSLVQIVTSEPIGPWKEIMQGLTVAISGAKKYFYMQTPYFLPTEQILGAMQTAALAGVDIRLMLPEHADNRVTHLGSCSYLADVLRAGVKVYFYKKGFLHSK…
BAD47497.1 {EMBL:AP006841} (Genome Reviews)	Bacteroides fragilis YCH46	PLD2 ortholog	MIDWNYIASVIATVAFDIIYFGAIIGTIVIVILDNRNPVKTMAWILILMFLPVVGLVFYFFFGRSQRREKIIGKKSYDRLLKKPMAEYLAQNCCETPKEYARLIQLFQNTNQAFPFEGNRVDIYTGGYSKLQALLRELQKARLHIHMEYYIFEDDPVGRLVRDVLIEKAREGVEVRVIYDDVGCWHVPHRFFEEMRDAGIEVRSFLKVRFPLFTSKVNYRNHRKIVVIDGRIGFIGGMNLAERYMRGFSWGIWRDTHILLEGKAVHGLQTAFLLDWYFVDRTLITASRYFPKIEAYGNSLVQIVTSEPIGPWKEIMQGLTVAISGAKKYFYMQTPYFLPTEQILGAMQTAALAGVDIRLMLPEHADNRVTHLGSCSYLADVLRAGVKVYFYKKGFLHSK…
AAT61334.1 {EMBL:AE017355} (Genome Reviews)	Bacillus thuringiensis subsp. konkukian 97-27	PLD2 ortholog	MKNTLKLIFFVLLLFALFVSLRMFIDVAFYSDVIGIKDVSILGIISILFTVSAFLIGCVIFLENRHPSKTLTWLIVLGIFPVFGFFAYLLFGQNFRRKRMFQKKALLDEQAFLQYKGHEDYEERILRNHKHQELLFRLADRLGALNISFQTETRTLTNGDETFQAILDGLKRAKHHIHMEYYIVRDDKLGTEIKDILIQKSKEGVVVRFLYDAVGSFKLSKSYIEELNDAGVEMIPFFPVRFPILNDKINYRNHRKIVIIDGNEGFVGGLNIGDEYLGKDKYFGFWRDTHLYLRGEAVQSLQLIFLQDWFYMTGEAVLAPEYLQAKAVEGEHWGGVQLVAGGPDNKWETIKHLYFAMIASARKSIWIATPYFIPDDDILSALKVAALAGIDVRLLMPSK…
AAU25335.1 (EBI)	Bacillus licheniformis DSM 13 / ATCC 14580	PLD2 ortholog	MDIIKNISITSIFLGFILVLNTLLAIVVIFRERRDASSSWAWLLVLFFIPVLGFILYLLFGHNLSRNHLFQWEDRKKIGIEKILEQQLTKLKNREFEFRNKATADSKDLIYMHILNNHAVFTEDNAVELLTDGRQKFDRLLRDIENAKDHIHLQYYIYKGDEIGKKLRDALIKKAKEGVEVRVLYDELGSRSLRKSFFKELKKAGGFVEVFFPSRFKFINLRMNYRNHRKLVIIDGVIGYVGGFNVGDEYLGLNPAFGYWRDTHLRIKGTAVHSIQTRFILDWNQASHHHDITYMPNHFPDIDSHGNIGMQIVTSGPDSEWEQIKNGYIKMISTAKRSILIQTPYFIPDASLLDALRIACLSGVDVRIMIPNKPDHPFVYWATYSYIGELLKAGASVFI…
ADF37370.1 (EBI)	Bacillus megaterium DSM 319	PLD2 ortholog	MEFAHIFTLSVSVVTAINVLLAGILIFIERRDIGSTWAWLLILFFIPIVGFIVYLFFGRQLKQKNFYKLSSDEREYLRSSVDEQLKELKATHEYRNDLLIQHNKLLFTNLNSSKSLVRTDNEIDIFSDGNQKFDALFEDIRNAKKEINIQYYIIQRDNLGKKLRDELTKKAKEGIKVRVLYDEVGSRKMTPSFFKELISYGGEAQAFFPSILRLINFRINNRNHRKLCIIDGEVAYIGGFNIGDEYLGLDPKMGYWRDTHFRIKGESVNDIQGRFILDWHQATKQPIELEQFLHRTETHSGTVPVQIVASGPNSTTQHLKNMYISLIMSAKESVYLQTPYFIPDASFMDACKIALLSGVEIHIMIPNKPDHPFVYWATWSHVGELLTYGAHIYLYEKGF…
BMS_2138 {UniProtKB/TrEMBL:E1X3L5} (Genome Reviews)	Bacteriovorax marinus ATCC BAA-682 / DSM 15412 / SJ	PLD2 ortholog	MFRSPLLITFFFLVLGLQFSHASNGGLDRSDSDFDVRSENPQKVLILNDGYSALEKRLELIEKATKTIDLETFIWRADDSGQMLTHALIKKARKGVKIRLLIDNFVGAKDYTEFIAHELRKEGIEVRYYNPTPLFRVVEAQWRNHKKSLTIDSKETIIGGRNIGDEYFDLSPEYNFVDRDVWIEGDLVDAVELSFESIWTSKESVAVKRKKMPEKNDIQYRRNSRTARGRAKYKSDLRAWTKKEDFAKSFVSLDNERVDLREKIRNLSILHAHGQFYGECTNASFVSDRPLSHDTGKTKRILKKEIYKRINESKSSLQIESPYFIVNDETETTLKNALKRGVKTTLLTNYLYSTDAIYVSAAFNSIANEWLDTGMDIFLYGGDTQTDYQTINHEVQYSR…
ADM39640.1 (EBI)	Bacillus subtilis subsp. spizizenii ATCC 23059 / NRRL B-14472 / W23	PLD2 ortholog	MSIFSILLSLFFILNILLAIIVIFKERRDASASWAWLLVLFFIPVLGFILYLLFGHNLRRKHLFQWEDRKKIGIEKLLKHQLEDLENKQFQFNNRATFDNKDLIYMLIMNNHAVFTEDNSVDVITDGRDKFQRLLNDIAKAKDHIHLQYYIYKGDELGKKLRDALIQKAKEGVQVRVLYDELGSRTLRKKFFKELREAGGHVEVFFPSKLRPINLRLNYRNHRKLVIIDGIIGYVGGFNVGDEYLGLNPKFGYWRDTHIRLQGTAVHAIQTRFILDWNQASHHHTLTYIPNHFPDYGPKGNVGMQIVTSGPDSEWEQIKNGYIKMISNAKRSILIQTPYFIPDASLLDALRIACLSGIDVNIMIPNKPDHAFVYWATLSYIGELLKAGATVYIYDNGFI…
ADY37185.1 (EBI)	Bacteroides salanitronis DSM 18170 / JCM 13567 / BL78	PLD2 ortholog	MNMIILNEVFLDLFDILYIAVILTTIFVVILDNRNPVKTMAWILVLFFLPLIGLVFYFFFGRSTRKERLISKKGYSRLSKRPMAAYQAQVAYRDLEEKNTLLTFFLRINKALPFDGNQVDIYTDAYSMLQSLMHEISLAKHHIHLQFYIFENDSVGRLLRDLLIDKAREGVKIRLLYDDVGCWKVDPMFFDKMLCEGIEVQSFLKVRFPRFTSKVNYRNHRKIAVIDGKVGFIGGMNIAERYLRGFSWGVWRDTHVRIRGKAVYGLQTSFLTDWYVVDRMLLTSADYFPKMEWQGNVMAQIVTSDPVGGWHDIMQGLVKALCCAKRYFYIETPYLLPTEEVIIALQTAALAGVDVRIMLPKRADTFIIHKGSLSYLDELMQAGVKVYLYRKGFLHSKLW…
BACSK_A.1812 (EBI)	Bacillus clausii KSM-K16	PLD2 ortholog	MMIESAFAIPTYLLVALMIVNILLAAILIFIERKDAQATWAWLLILFFIPLGGFIIYIFLGQTLTRRKMFEWEGIKKVGLEHFIEEQKRDLLDTSFRFYSPTVDKNRELIYMHLMSNDALLTKENRVDIFSDGKEKFAQLLKDIKQAETFIHIQYYIFRYDEIGKTIVDALTEKARQGVKVRLLYDDLGSRSLRKKYLKAFREAGGEIGIFFPSRFTIVNLRLNFRNHRKLVNIDGKCGYVGGFNVGDEYLGKSKKFGYWRDTHLRIVGPAVQAIQTRFILDWNQASKQYHISYHDRYFPEVQPAGDTPVQIVSSGPDSEFEQIKNGYLKMIMDARKSILIQTPYFIPDQTLLDALRVAAQTGIEVKLMIPNKPDHMFVYWATTSHIGEMLRAGATVYQ…
CAB15676.1 (Genome Reviews)	Bacillus subtilis 168	PLD2 ortholog	MSISSILLSLFFILNILLAIIVIFKERRDASASWAWLLVLFFIPVLGFILYLLFGHNLRRKHLFQWEDRKKIGIERLLKHQLEDLETKQFQFNNRATFDNKDLIYMLIMNNHAVFTEDNSVDVITDGRDKFQRLLSDISKAKDHIHLQYYIYKGDELGKKLRDALIQKAKEGVQVRVLYDELGSRTLRKKFFKELREAGGHVEVFFPSKLRPINLRLNYRNHRKLVIIDGMTGYVGGFNVGDEYLGLNPKFGYWRDTHIRLQGTAVHAIQTRFILDWNQASHHHTLTYIPNHFPDYGPKGNVGMQIVTSGPDSEWEQIKNGYIKMISNAKRSILIQTPYFIPDASLLDALRIACLSGIDVNIMIPNKPDHAFVYWATLSYIGDLLKAGATVYIYDNGFI…
ADY20572.1 (EBI)	Bacillus thuringiensis subsp. finitimus YBT-020	PLD2 ortholog	MKNTLKLIFFVLLLFALFVSLRMFIDVAFYSDVIGIKDVSILGIISILFTVSAFLIGCVIFLENRHPSKTLTWLIVLGIFPVFGFFAYLLFGQNFRRKRMFQKKALLDEQAFLQYKGHEDYEERILRNHKHQELLFRLADRLGALNISFQTETRTLTNGDETFQAILDGLKRAKHHIHMEYYIVRDDKLGTEIKDILIQKSKEGVVVRFLYDAVGSFKLSKSYIEELNDAGVEMIPFFPVRFPILNDKINYRNHRKIVIIDGNEGFVGGLNIGDEYLGKDKYFGFWRDTHLYLRGEAVQSLQLIFLQDWFYMTGEAVLAPEYLQAKAVEGDHWGGVQLVAGGPDNKWETIKHLYFAMIASARKSIWIATPYFIPDDDILSALKVAALAGIDVRLLMPSK…
AAO79083.1 {EMBL:AE015928} (Genome Reviews)	Bacteroides thetaiotaomicron ATCC 29148 / DSM 2079 / NCTC 10582 / E50 / VPI-5482	PLD2 ortholog	MIDWNILVSQIATVAFDIVYFGAIISTIVVIILDNRNPVKTMAWILILLFLPIVGLVFYFFFGRSQRRERIIGQKSYDRLLKKPMAEYMAQDCSDVPEEYARLIQLFQHTNQAFPFEGNRIAVYTEGYTKLQSLLRELQKAKQHIHIEYYIFEDDAIGRLVRDVLIEKASQGVEVRVIYDDVGCWHVPNRFFEEMRNAGIEVRSFLKVRFPLFTSRVNYRNHRKIVVIDGRIGFVGGMNLAERYMRGFSWGIWRDTHILIEGKAVHGLQTAFLLDWYFVDRTLITASRYFPKIESCGSSLVQVVTSEPIGPWKEIMQGLTMAINGAKKYFYMQTPYFLPTEQVLAAMQTAALAGVDVRLMLPERADNRITHLGSHSYLADVMQAGVKVYFYKKGFLHSK…
BARCL_1091 (EBI)	Bartonella clarridgeiae CIP 104772 / 73	PLD2 ortholog	MILLNIIVGFTTLFIIASMLAIYTYGCFVRSARGECSYALSVEKSETQIDRIVSRLAKETNGIGIDKDALSLIVSNLDAFCVRAIGAAQAGRSLDLMYYIWDDDLTGRLLLSEVVEAADRGVRVRLLLDDINAQGRDPAYVALDKHPHIEVRVFNPGRARKGGLRRGLEIILRAIMVTRRMHNKAFIVDGRVAFVGGRNLADSYLGASKQSSFRDLDLMLIGPSVKKVETVFDDFWNSTVVLPIHTLVVPNRARDLDIWKAKLSRFRNSKIAKVYLTYVNNHINFEYFIQTGKRLFVADKVDVLSDPPEKALRKHTANWLMEALSQVINGAKKTIQITSPYFVPGKAGTQSFRNLVSKGIDVKILTNSLAATDVAIVHGGYASYRKVLLKSGVQLYELK…
BT0198 (EBI)	Bartonella tribocorum CIP 105476 / IBS 506	PLD2 ortholog	MNFLQIFIGFLFFFFIASMLAIYTYGRFVKSARGQSSYALPIQKDETKLDRIVSQLAEKENGLGVDKDALSLIISNLDAFCVRAIGAAEAGRSLDLMYYIWDDDLTGRLLLSEIVEAADRGVRVRLLLDDINAQARDPAYIALDKHPHIEVRMFNPGRSRKGGLRRGLEIILRAITVTRRMHNKAFIVDGRVAFVGGRNLADSYFDAAEESHFRDLDLMLIGPSVKKVESIFDDFWNSAVVLPIHTLVIAKSASDLSSWKDKLRKFRDSKVAKIYLDYVKEHINFDCFIQTGKRLFLADKVVVLSDPPEKALRKKASNWLMKALSKVIGNAQKTVQITSPYFVPGKVGTQNLSDLVSKGVDVKILTNSLAATDVALVHGGYVPYRKALLKSGVKLYELK…
Bfl433 {UniProtKB/TrEMBL:Q7VQZ7} (Genome Reviews)	Blochmannia floridanus	PLD2 ortholog	MTLTIYSILNYTFICSYWILTIIIIIRVLIKRRTVSSFMAWLLTIYIVPFMGIILYLLCGESNLGKKRSLRSKIAQSTSIRRIQELKNHKHIFSNKNSKIASSLFKLCELRQGIGALKGNQIQLFKKIDNTLASLIKDIDLAKHNIDMVFYIWEPGGLVDHIVTKLIIAAQRGVKCRLILDSVGCINFFNSSYPKILKKAGINIAEALHINLLRIFFRRMDLRQHRKMILIDNHIAYTGSMNMVDPKLFKQNIGVGQWIDIMIRIDGPATTVMRIIFEFDWEIETGEHIVPVLSSSQHLMQQKTTLISTGHTIQIIPSGPGFPEGIIHQVLITSLYKARKQLIITTPYLVPSDDLLYAICAAAQRGVKVHIIIPKNNDSVLVNWASRAFFSELLDAGVL…
AAZ41065.1 (EBI)	Blochmannia pennsylvanicus BPEN	PLD2 ortholog	MIAIHAIFNCIFLCSYWLLIVLVTFRVLIKRRAVPSSMAWLLVIYVLPLIGIITYLLFGESNLGKQRSNRSKIAWSSTMRRIRILKTYKHIFSTEHSVIASSLFKLCEHRQGIGALKGNQIQLLKKTDDTIISLIKDIELAQHSIDMVFYIWESGGLVDHVIKKLIIAAKRGIRCRIILDSAGCANFFSSSCPNIMRQAGVNIVEALHVNLLRVFLRRMDLRQHRKMILIDDHIAYTGSMNMVDPQLFKKNIGIGQWVDIMVRIDGPAASAMSIIFSSDWEIETGQHVLFPLLFNTHIVAAHKLISTGHTIQIIPSGPGCPEGIIHQALLISLYEARKKLIITTPYLVPSDDLLHAICTAAQRGVEVHIIIPQNNDSVLVNWASRAFFSELLKAGVLIH…
BN115_0790 (EBI)	Bordetella bronchiseptica MO149	PLD2 ortholog	MPPPVDRTASHALDASQARATPLGQGIGELADAHPGLSGFHALGDAQDAFAARMLLARAATRTLDVQYYIWRNDMTGTLLLQALHAAAERGVRVRLLLDDNGISGLDDALAALDAHPNAEVRLFNPFPTRSFKALGYLTDFARLNRRMHNKSFTVDNQATIIGGRNIGDEYFGATDGVLFADLDVLAVGPVVGDVSAEFDAYWASESAWPAGPLLPAPGAQTLRALAERAARIEQDPAAGDYMSALRELPFIRELMAGRLPLQWAPARMVSDDPAKGLGKAPPAGLLTQQLRNILGEPRRTLDLVSPYFVPTEAGTQAFAALARGGAQVRVLTNALEATDVAVVHSGYAKRRKALLQSGVRLYEMRRGYAGPKPQGRGRFGSSGSSLHAKTFGVDGERV…
BB0822 {UniProtKB/TrEMBL:Q7WP63} (Genome Reviews)	Bordetella bronchiseptica ATCC BAA-588 / NCTC 13252 / RB50	PLD2 ortholog	MPPPVDRTASHALDASQARATPLGQGIGDLADAHPGLSGFHALGDAQDAFAARMLLARAATRTLDVQYYIWRNDMTGTLLLQALHAAAERGVRVRLLLDDNGISGLDDALAALDAHPNAEVRLFNPFPTRSFKALGYLTDFSRLNRRMHNKSFTVDNQATIIGGRNIGDEYFGATDGVLFADLDVLAVGPVVGDVSAEFDAYWASESAWPAGPLLPAPGAQTLRALAERAARIEQDPAAGDYMSALRELPFIRELMAGRLPLQWAPARMVSDDPAKGLGKAPPAGLLTQQLRNILGEPRRTLDLVSPYFVPTEAGTQAFAALARGGAQVRVLTNALEATDVAVVHSGYAKRRKALLQAGVRLYEMRRSYAGPKPQGRGRFGSSGSSLHAKTFGVDGERV…
BORPA_Chromosome.736 (Genome Reviews)	Bordetella parapertussis 12822 / ATCC BAA-587 / NCTC 13253	PLD2 ortholog	MLPPPVDRTASHALDASQARATPLGQGIGDLADAHPGLSGFHALGDAQDAFAARMLLARAATRTLDVQYYIWRNDMTGTLLLQALHAAAERGVRARLLLDDNGISGLDDALAALDAHPNAEVRLFNPFPTRSFKALGYLTDFSRLNRRMHNKSFTVDNATIIGGRNIGDEYFGATDGVLFADLDVLAVGPVVGDVSAEFDAYWASESAWPAGPLLPAPGAQTLRALAERAARIEQDPAAGDYMSALRELPFIRELMAGRLPLQWAPARMVSDDPAKGLGKAPPAGLLTQQLRNILGEPRRTLDLVSPYFVPTEAGTQAFAALARGGAQVRVLTNALEATDVAVVHSGYAKRRKALLQAGVRLYEMRRSYAGPKPQGRGRFGSSGSSLHAKTFGVDGERV…
AEE68282.1 (EBI)	Bordetella pertussis CS	PLD2 ortholog	MPRLLSRIRAARARAAALLALAGCAILLGACTLPPPVDRTASHALDATQARATPLGQGVGELADTHPGLSGFHVLGDAQDAFAARMLLARAATRTLDVQYYIWRNDMTGTLLLQALHAAAERGVRVRLLLDDNGISGLDDALAALDAHPNAEVRLFNPFPTRSFKALGYLTDFSRLNRRMHNKSFTVDNQATIIGGRNIGDEYFGATDGVLFADLDVLAVGPVVGDVSAEFDAYWASESAWPAGPLLPAPGAQTLRALAERAARIEQDPAAGDYMSALRELPFIRELMAGRLPLQWAPARMVSDDPAKGLGKAPPAGLLTQQLRNILGEPRRTLDLVSPYFVPAEAGTQAFAALARGGAQVRVLTNALEATDVAVVHSGYAKRRKALLQAGVRLYEMRR…
BP3092 {UniProtKB/TrEMBL:Q7VUJ6} (Genome Reviews)	Bordetella pertussis Tohama I / ATCC BAA-589 / NCTC 13251	PLD2 ortholog	MPRLLSRIRAARARAAALLALAGCAILLGACTLPPPVDRTASHALDATQARATPLGQGVGELADTHPGLSGFHVLGDAQDAFAARMLLARAATRTLDVQYYIWRNDMTGTLLLQALHAAAERGVRVRLLLDDNGISGLDDALAALDAHPNAEVRLFNPFPTRSFKALGYLTDFSRLNRRMHNKSFTVDNQATIIGGRNIGDEYFGATDGVLFADLDVLAVGPVVGDVSAEFDAYWASESAWPAGPLLPAPGAQTLRALAERAARIEQDPAAGDYMSALRELPFIRELMAGRLPLQWAPARMVSDDPAKGLGKAPPAGLLTQQLRNILGEPRRTLDLVSPYFVPAEAGTQAFAALARGGAQVRVLTNALEATDVAVVHSGYAKRRKALLQAGVRLYEMRR…
ACU84659.1 {EMBL:CP001643} (Genome Reviews)	Brachybacterium faecium ATCC 43885 / DSM 4810 / NCIB 9860	PLD2 ortholog	MTELWQWLLDHWVLMGTYIYWALDILLRLVSLIVVPRNRRPGSAIAWLLAIMVLPLVGFPLYLMLGKSQLPRRRREKQRIVNRLMRVRAQDIPDSELDDDVPSWLRSAVSLNRELGAFPLTGNNSADLEIDYDTSIASMADDVRTAQSTVHVLFYIMGLDDRTEDFFAALCERADAGVTVRVLYDHWGALSHGTQYRAMRRRLDAHGIEHFPMNPIQPIRDGAFQRPDLRNHRKMVIVDGEIGWMGSQNLIAAHYNKRANIRRGLHWQETMARFRGPIVSELNLLFATDWFYESEQMLPVETVVRPSPDTSGSYECQLVPSGPGFVTENNLALFNQLFYSARERIVAVSPYFVPDESMLAALVTAARRGVEVELFVSEIGDQFLVFHAQRSYYSVLLEA…
ACD74432.1 {EMBL:CP000888} (Genome Reviews)	Brucella abortus S19	PLD2 ortholog	MLKVCWMLDLVSHYWPHILFVLSIVLGAIAAIHATMTKEEVRTAIGWVGVIVLSPIVGAVVYAIAGVNRIRRSTLSYQRANLSNIALYHLSHFDTTNDRVRAAFGRQFGAMKILGDAASLYDFTSGNTIEMLETGDEAYAAMLGAIGRAERSIVLETYIFDHDAIGKKFADALGDAVQRGVEVRVLVDAVGARYSFPSIVKLLKEKGVKVAVFNGNIIIGLRLPYANLRTHRKMLIVDGQTAFTGGMNIRAGFVRAIAGDAVAFDTHFKLEGPAIADLFHIASEDWRFATGELLTGEAWSIAPPENPPGTGTLVRVVGSGPDKNLETNHRMMMGAFSIAQQHILIMTPYLLPDRELISALVTAARRGVSVDIVVPGVNNLKLVDRAMRAQFDQLLRDGC…
CAJ13187.1 (EBI)	Brucella abortus 2308	PLD2 ortholog	MLDLVSHYWPHILFVLSIVLGAIAAIHATMTKEEVRTAIGWVGVIVLSPIVGAVVYAIAGVNRIRRSTLSYQRANLSNIALYHLSHFDTTNDRVRAAFGRQFGAMKILGDAASLYDFTSGNTIEMLETGDEAYAAMLGAIGRAERSIVLETYIFDHDAIGKKFADALGDAVQRGVEVRVLVDAVGARYSFPSIVKLLKEKGVKVAVFNGNIIIGLRLPYANLRTHRKMLIVDGQTAFTGGMNIRAGFVRAIAGDAVAFDTHFKLEGPAIADLFHIASEDWRFATGELLTGEAWSIAPPENPPGTGTLVRVVGSGPDKNLETNHRMMMGAFSIAQQHILIMTPYLLPDRELISALVTAARRGVSVDIVVPGVNNLKLVDRAMRAQFDQLLRDGCRIWRAG…
AAX76379.1 (EBI)	Brucella abortus biovar 1 9-941	PLD2 ortholog	MLDLVSHYWPHILFVLSIVLGAIAAIHATMTKEEVRTAIGWVGVIVLSPIVGAVVYAIAGVNRIRRSTLSYQRANLSNIALYHLSHFDTTNDRVRAAFGRQFGAMKILGDAASLYDFTSGNTIEMLETGDEAYAAMLGAIGRAERSIVLETYIFDHDAIGKKFADALGDAVQRGVEVRVLVDAVGARYSFPSIVKLLKEKGVKVAVFNGNIIIGLRLPYANLRTHRKMLIVDGQTAFTGGMNIRAGFVRAIAGDAVAFDTHFKLEGPAIADLFHIASEDWRFATGELLTGEAWSIAPPENPPGTGTLVRVVGSGPDKNLETNHRMMMGAFSIAQQHILIMTPYLLPDRELISALVTAARRGVSVDIVVPGVNNLKLVDRAMRAQFDQLLRDGCRIWRAG…
ABX64223.1 {EMBL:CP000873} (Genome Reviews)	Brucella canis ATCC 23365 / NCTC 10854	PLD2 ortholog	MLDLVSHYWPHILFVLSIVLGAIAAIHATMTKEEVRTAIGWVGVIVLSPIVGAVVYAIAGVNRIRRSTLSYQRANLSNIALYHLSHFDTTNDRVRAAFGRQFGAMKILGDAVSLYDFTSGNTIEMLETGDEAYAAMLGAIGRAERSIVLETYIFDHDAIGKKFADALGDAVQRGVEVRVLVDAVGARYSFPSIVKLLKEKGVKVAVFNGNIIIGLRLPYANLRTHRKMLIVDGQTAFTGGMNIRAGFVRAIAGDAVAFDTHFKLEGPAIADLFHIASEDWRFATGELLTGEAWSIAPPENPPGTGTLVRVVGSGPDKNLETNHRMMMGAFSIAQQHILIMTPYLLPDRELISALVTAARRGVSVDIVVPGVNNLKLVDRAMRAQFDQLLRDGCRIWRAG…
ADZ89151.1 (EBI)	Brucella melitensis M5-90	PLD2 ortholog	MLDLVSHYWPHILFVLSIVLGAIAAIHATMTKEEVRTAIGWVGVIVLSPIVGAVVYAIAGVNRIRRSTLSYQRANLSNIALYHLSHFDTTNDRVRAAFGRQFGAMKILGDAVSLYDFTSGNTIEMLETGDEAYAAMLGAIGRAERSIVLETYIFDHDAIGKKFADALGDAVQRGVEVRVLVDAVGARYSFPSIVKLLKEKGVKVAVFNGNIIIGLRLPYANLRTHRKMLIVDGQTAFTGGMNIRAGFVRAIAGDAVAFDTHFKLEGPAIADLFHIASEDWRFATGELLTGEAWSIAPPENPPGTGTLVRVVGSGPDKNLETNHRMMMGAFSIAQQHILIMTPYLLPDRELISALVTAARRGVSVDIVVPGVNNLKLVDRAMRAQFDQLLRDGCRIWRAG…
ACO02830.1 {EMBL:CP001489} (Genome Reviews)	Brucella melitensis biotype 2 ATCC 23457	PLD2 ortholog	MLDLVSHYWPHILFVLSIVLGAIAAIHATMTKEEVRTAIGWVGVIVLSPIVGAVVYAIAGVNRIRRSTLSYQRANLSNIALYHLSHFDTTNDRVRAAFGRQFGAMKILGDAVSLYDFTSGNTIEMLETGDEAYAAMLGAIGRAERSIVLETYIFDHDAIGKKFADALGDAVQRGVEVRVLVDAVGARYSFPSIVKLLKEKGVKVAVFNGNIIIGLRLPYANLRTHRKMLIVDGQTAFTGGMNIRAGFVRAIAGDAVAFDTHFKLEGPAIADLFHIASEDWRFATGELLTGEAWSIAPPENPPGTGTLVRVVGSGPDKNLETNHRMMMGAFSIAQQHILIMTPYLLPDRELISALVTAARRGVSVDIVVPGVNNLKLVDRAMRAQFDQLLRDGCRIWRAG…
ACU50171.1 {EMBL:CP001579} (Genome Reviews)	Brucella microti CCM 4915	PLD2 ortholog	MLDLVSHYWPHILFVLSIVLGAIAAIHATMTKEEVRTAIGWVGVIVLSPIVGAVVYAIAGVNRIRRSTLSYQRANLSNIALYHLSHFDTTNDRVRAAFGRQFGAMKILGDAVSLYDFTSGNTIEMLETGDEAYAAMLGAIGRAERSIVLETYIFDHDAIGKKFADALGDAVQRGVEVRVLVDAVGARYSFPSIVKLLKEKGVKVAVFNGNIIIGLRLPYANLRTHRKMLIVDGQTAFTGGMNIRAGFVRAIAGDAVAFDAHFKLEGPAIADLFHIASEDWRFATGELLTGEAWSIAPPENPPGTGTLVRVVGSGPDKNLETNHRMMMGAFSIAQQHILIMTPYLLPDRELISALVTAARRGVSVDIVVPGVNNLKLVDRAMRAQFDQLLRDGCRIWRAG…
AAL53480.1 {EMBL:AE008918} (Genome Reviews)	Brucella melitensis biotype 1 16M / ATCC 23456 / NCTC 10094	PLD2 ortholog	MLKVCWMLDLVSHYWPHILFVLSIVLGAIAAIHATMTKEEVRTAIGWVGVIVLSPIVGAVVYAIAGVNRIRRSTLSYQRANLSNIALYHLSHFDTTNDRVRAAFGRQFGAMKILGDAVSLYDFTSGNTIEMLEAGDEAYAAMLGAIGRAERSIVLETYIFDHDAIGKKFADALGDAVQRGVEVRVLVDAVGARYSFPSIVKLLKEKGVKVAVFNGNIIIGLRLPYANLRTHRKMLIVDGQTAFTGGMNIRAGFVRAIAGDAVAFDTHFKLEGPAIADLFHIASEDWRFATGELLTGEAWSIAPPENPPGTGTLVRVVGSGPDKNLETNHRMMMGAFSIAQQHILIMTPYLLPDRELISALVTAARRGVSVDIVVPGVNNLKLVDRAMRAQFDQLLRDGC…
ABQ62305.1 {EMBL:CP000709} (Genome Reviews)	Brucella ovis ATCC 25840 / 63/290 / NCTC 10512	PLD2 ortholog	MLDLVSHYWPHILFVLSIVLGAIAAIHATMTKEEVRTAIGWVGVIVLSPIVGAVVYAIAGVNRIRRSTLSYQRANLSNIALYHLSHFDTTNDRVRAAFGRQFGAMKILGDAVSLYDFTSGNTIEMLETGDEAYAAMLGAIGRAERSIVLETYIFDHDAIGKKFADALGDAVQRGVEVRVLVDAVGARYSFPSIVKLLKEKGVKVAVFNGNIIIGLRLPYANLRTHRKMLIVDGQTTFTGGMNIRAGFVRAIAGDAVAFDTHFKLEGPAIADLFHIASEDWRFATGELLTGEAWSIAPPENPPGTGTLVRVVGSGPDKNLETNHRMMMGAFSIAQQHILIMTPYLLPDRELISALVTAVRRGVSVDIVVPGVNNLKLVDRAMRAQFDQLLRDGCRIWRAG…
ABY40006.1 (EBI)	Brucella suis ATCC 23445 / NCTC 10510	PLD2 ortholog	MLDLVSHYWPHILFVLSIVLGAIAAIHATMTKEEVRTAIGWVGVIVLSPIVGAVVYAIAGVNRIRRSTLSYQRANLSNIALYHLSHFDTTNDRVRAAFGRQFGAMKILGDAVSLYDFTSGNTIEMLETGDEAYAAMLGAIGRAERSIVLETYIFDHDAIGKKFADALGDAVQRGVEVRVLVDAVGARYSVPSIVKLLKEKGVKVAVFNGNIIIGLRLPYANLRTHRKMLIVDGQTAFTGGMNIRAGFVRAIAGDAVAFDTHFKLEGPAIADLFHIASEDWRFATGELLTGEAWSIAPPENPPGTGTLVRVVGSGPDKNLEANHRMMMGAFSIAQQHILIMTPYLLPDRELISALVTAARRGVSVDIVVPGVNNLKLVDRAMRAQFDQLLRDGCRIWRAG…
NP_700222.1 (NCBI)	Brucella suis biovar 1 1330	PLD2 ortholog	MLDLVSHYWPHILFVLSIVLGAIAAIHATMTKEEVRTAIGWVGVIVLSPIVGAVVYAIAGVNRIRRSTLSYQRANLSNIALYHLSHFDTTNDRVRAAFGRQFGAMKILGDAVSLYDFTSGNTIEMLETGDEAYAAMLGAIGRAERSIVLETYIFDHDAIGKKFADALGDAVQRGVEVRVLVDAVGARYSFPSIVKLLKEKGVKVAVFNGNIIIGLRLPYANLRTHRKMLIVDGQTAFTGGMNIRAGFVRAIAGDAVAFDTHFKLEGPAIADLFHIASEDWRFATGELLTGEAWSIAPPENPPGTGTLVRVVGSGPDKNLETNHRMMMGAFSIAQQHILIMTPYLLPDRELISALVTAARRGVSVDIVVPGVNNLKLVDRAMRAQFDQLLRDGCRIWRAG…
ACB65145.1 {EMBL:CP001025} (Genome Reviews)	Burkholderia ambifaria MC40-6	PLD2 ortholog	MLTSLIRRAPAALSWRAVCRPARALIVCALLPLVACATHPPATSLDRPVSHALSADTATPLRDALAAPEAAHPGQSGFRLLADGATALQMRIALARAATKTLDMQYYIATEDTTGKLLLGAALYAADRGVRVRMLVDDLNFDDIDRVMAALNTHQNIEIRVFNPFGASQRGMVERTANFFTRIDSFTRRMHNKAMIADNQLAIVGGRNLGDQYFSASPTLQFRDLDVLAAGPVTHDISKSFDDYWASASSYPLRVLNHQKFDPKDLDAMRDELREHWRKNADPYNAKPLNATPLAQQIARDQLELVWAPAEFKVDAPDKIARPTDAYVSPPMQRLGELTRGARKEFLAFSPYFVPHDAGVKILGDTTARGVRVAIVTNSLAATDAVAVQAGYAPYRIPL…
ABF79361.1 {EMBL:CP000379} (Genome Reviews)	Burkholderia cenocepacia AU 1054	PLD2 ortholog	MIRLRSWGAILSLLMLAACASLPPQADRAPTHAFTDTDDTRLGVAFRQQAAAHPGQDAFHLLTDPVDALDARVLLADRAERSLDLQYYIWHDDLTGHELADAVMRAADRGVRVRALLDDLGTNADDRKLLEISAHPNIEIRLFNPVASRRFKKLGTLFEFSRVNRRMHNKAMIADNQAAIVGGRNIGDEYFGASSMLEFGDLDVVVHGPVVKDISTEFDTFWNSPYAYPVDTLVGHDAAPGGLERERERLRDYLRAMEDNPYVLEARQRLDRIVHGQGTELSWGHATVLYDDPSKIAHPPKDRDGHLMPQLRALALQPRHDLLIVSPYFVPGKEVVERLRALTARGVRVTVLTNSLASTDVAAVHAGYRRYRSDLVNAGVRLYERRPSGDKSISKQVII…
ACA92792.1 {EMBL:CP000959} (Genome Reviews)	Burkholderia cenocepacia MC0-3	PLD2 ortholog	MIRLRSWGAILSLLMLAACASLPPQADRAPTHAFTDTDDTRLGVAFRQQAAAHPGQDAFHLLTDPVDALDARVLLADRAERSLDLQYYIWHDDLTGHELADAVMRAADRGVRVRALLDDLGTNADDRKLLEISAHPNIEIRLFNPVASRRFKKLGTLFEFSRVNRRMHNKAMIADNQAAIVGGRNIGDEYFGASSMLEFGDLDVVVHGPVVKDISTEFDTFWNSPYAYPVDTLVGHDAAPGGLERERERLRDYLRAMEDNPYVLEARQRLDRIVHGQGTELSWGHATVLYDDPSKIAHPPKDRDGHLMPQLRALALQPRHDLLIVSPYFVPGKEVVERLRALTARGVRVTVLTNSLASTDVAAVHAGYRRYRSDLVNAGVRLYERRPSGDKSISKQVII…
ABK10624.1 (EBI)	Burkholderia cenocepacia HI2424	PLD2 ortholog	MAIEVCCGAAGHGAIRAHVRTADQCRLHSAARTNGFHPGAGTAIMIRLRSWGAILSLLMLAACASLPPQADRAPTHAFTDTDDTRLGVAFRQQAAAHPGQDAFHLLTDPVDALDARVLLADRAERSLDLQYYIWHDDLTGHELADAVMRAADRGVRVRALLDDLGTNADDRKLLEISAHPNIEIRLFNPVASRRFKKLGTLFEFSRVNRRMHNKAMIADNQAAIVGGRNIGDEYFGASSMLEFGDLDVVVHGPVVKDISTEFDTFWNSPYAYPVDTLVGHDAAPGGLERERERLRDYLRAMEDNPYVLEARQRLDRIVHGQGTELSWGHATVLYDDPSKIAHPPKDRDGHLMPQLRALALQPRHDLLIVSPYFVPGKEVVERLRALTARGVRVTVLTNS…
BCAM0919 (EBI)	Burkholderia cenocepacia ATCC BAA-245 / DSM 16553 / LMG 16656 / NCTC 13227 / J2315 / CF5610	PLD2 ortholog	MTMLRSWGAILSSLALVACASLPPQADRAPTHAFTDTDDTRLGAAFRQQAGTHPGQDAFHLLTDPVDALDARVLLADRADRSLDLQYYIWHDDLTGHELADAVIRAADRGVRVRALLDDLGTNADDRKLLEISAHPNIEIRLFNPVATRRFKKLGTVFEFSRVNRRMHNKAMIADNQAAIVGGRNIGDEYFGASSMLEFGDLDVVVHGPVVKDISTEFDTFWNSPYAYPVDTLVGHDAAPGGLDRERERLRDYLRAMEDNPYVLEARQRLDRIVHGQGTELSWGHATVLYDDPSKIAHAPKDSDGHLMPQLRALALQPQHDLLIVSPYFVPGKDVVERLRALTARGVRVTVLTNSLASTDVAAVHAGYRRYRSDLVNAGVRLYERRPSGDKSISKQVII…
ABI88357.1 (EBI)	Burkholderia ambifaria ATCC BAA-244 / AMMD	PLD2 ortholog	MLTSLIRRAPAALSWRAVCRPARALIVCALLPLVACATHPPATSLDRPVSHALSADTATPLRDALAAPEAAHPGQSGFRLLADGATALQMRIALARAATKTLDMQYYIATEDTTGKLLLGAALYAADRGVRVRMLVDDLNFDDIDRVMAALNTHQNIEIRVFNPFGASQRGMVERTANFFTRIDSFTRRMHNKAMIADNQLAIVGGRNLGDEYFSASPTLQFRDLDVLAAGPVTHDISKSFDDYWVSASSYPLRVLNHQKFDPKDLDAMRDELREHWRKNADPYNAKPLNATPLAQQIARDQLELVWAPAEFKVDAPDKIARPTDAYVSPPMQRLGELARGARKEFLAFSPYFVPHDAGVKILGDTTARGVRVAIVTNSLAATDAVAVQAGYAPYRIPL…
ACR32045.1 {EMBL:CP001504} (Genome Reviews)	Burkholderia glumae BGR1	PLD2 ortholog	MPAIPVRREPRVRRPAHPARRFAAAGLAALWLAGCATHPPATTLPRSVTHALPPDTPTPLREALAAPERAHPGQSGFRVLSVGTDALQMRIALARAATKTLDMQYYIATEDTTGKLLLAAALYAADRGVRVRMLVDDLNFKDIGQVMASLNAHPNIEIRVFNPFGATQRGVLARTADFVSKIDRFTRRMHNKAMIADNQLAIVGGRNLGDEYFSASPTLQFRDLDVLAAGPVTADISRSFDTYWASASAYPLRALNHQHFDPQDLDRTREALREHWRENARPYDAKPLNATPLADQIAREQLGLVWADATFAVDSPDKITMARGTYQSPPMQQLARLTQQARREFLLISPYFVPHQAGVEALGRLVARGVRVAVLTNSLSATDAVAVQAGYAPYRVPLL…
AEA64662.1 (EBI)	Burkholderia gladioli BSR3	PLD2 ortholog	MPAISARRESRARHPARAARRLAVAGLAALALVLSGCATHPPATSLPRPVTHALPQDTPTPLRDALAAPERAHPGESGFRVLSVGTDALQMRIALARAATRTLDMQYYIATEDTTGKLLLAAALYAADRGVRVRMLVDDLNFKDIGQIMASLNAHPNIEIRVFNPFGATQRGMFARTADLVTKIDRFTRRMHNKAMIADNQLAIVGGRNLGDEYFSASPTLQFRDLDVLAAGPVTADISSSFDAYWASASAYPLRALNHQRFSPQDLDQARDALREHWRENATPYDAKPLNATPLAAQIAGEQLGLVWAPAEFKADSPEKITMASGTYQSPPMQTLAKLAKEARSEFLVFSPYFVPHDAGVEALGALSARGVRVAILTNSLAATDAVAVQAGYAPYRVP…
ABX14242.1 {EMBL:CP000868} (Genome Reviews)	Burkholderia multivorans ATCC 17616 / 249	PLD2 ortholog	MLISLIRRAPAAGSPVGASPAVRCVRTRIARLLTVFALLPLVAACATHPPATALERSVSHALPQSTATPLRDALAAPQAAHPGQSGFRLLADGAEALQMRIALARAATKTLDMQYYIATEDTTGKLLLGAALYAADRGVRVRMLVDDLNFHDIDRVMAALNTHENIEIRVFNPFGASRQGVMQRTTDFLTRIDSFTRRMHNKAMIADNQIAIVGGRNLGDEYFSASATLQFRDLDVLAAGPVTDDISHSFDTYWASASSYPLRVLNHQTFKPKELDAMRDELREHWRKNADPYNAKPLNATPLSQQIARDELGLVWAPAEFKVDAPDKIARPNDQYVSPPMQRLVELTRAAQQEFLAFSPYFVPHDAGVKILGDTAARGVRVAILTNSLAATDAVAVQA…
ABN86321.1 {EMBL:CP000571} (Genome Reviews)	Burkholderia pseudomallei 668	PLD2 ortholog	MPDRPALRGLAPHHPPRIVKAAARALVLCAALALSGCATHPPATTLERTVSHALPPDASTPLADALAVQARAHPGESGFVVLPRGDEALQMRIAVARAATKTLDIQYYIAAEDTTGKLLLGAALYAADRGVRVRMLVDALNFKDIGRLMAALDAHANLEVRVFNPFGAPRLGMFARTANVFTRIDNFTRRMHNKAMISDNQIAIVGGRNLGDEYFNASPTLQFRDLDVLAAGPVTRAVSASFDAYWSSALTYPLPALNRRRYDAKDLDAARDALRAHWRANATPYNAKPLNATPLAAQIARNELGLVWASAEFTADSPEKIAAPDDSYKSPPMQRLFALTRDAQREFLVLSPYFVPHDAGVNALGRLTARGVRVAILTNSLAATDAIAVQAGYAPYRVP…
ACC69985.1 {EMBL:CP001043} (Genome Reviews)	Burkholderia phymatum DSM 17167 / STM815	PLD2 ortholog	MSAHNSNDAASRRHRQQQRRLSLARNAPGPLPVHAFAWFMSALLLAACAARPPANTFDRPVTHALPASEPTPLATALAPPEAAHPGQSGFRVLSDGAEALQTRIALARSATRTLDMQYYIAEEDTTGKLLLGAALYAADHGVRVRMLVDDLNFKDIDRVMAALNSHDKIEIRVFNPFGSAQTSFYQRSRNFFTQVGAFTRRMHNKAMIADNQIAIVGGRNLGDEYFSASPTLQFRDIDVLAAGPITADISASFDAYWNDSNAYPLRALNKQKFDPHDLDEMRDELRAHWRKNADPYNAKPLNATPLAAQIASNELQLVWAPAEFKVDSPDKMKLPADQYKSPPMQRLVELMHDSQREFLITSPYFVPHQAGIDALGALVQRGVSVKVLTNSLAATDAVA…
ACD16504.1 {EMBL:CP001052} (Genome Reviews)	Burkholderia phytofirmans DSM 17436 / PsJN	PLD2 ortholog	MATFRGLVAVLLITLLSACASLPPQTGRTATHALTDTDSTRLATAFIPQERKHPENSAFHLLPNGVDALLARIVLAETAERTLDLQYYIWHDDLTGRHLADAVLKAADRGVRVRILLDDLGTGADDKVLLAISSHPNIEIRLFNPIANRTFKKLGTALEFSRVNRRMHNKSLIADNQAAILGGRNIGDEYFGASSEVDFGDLDVLTFGPVVHKVSNAFDEFWNSDAAYPIASLTGHAAEPDALPAYRAKLTAFVAAEHDSPYVTQARARLRDTLQAREADFSWGKATLLYDDPAKITRSPGDPQGHLLSQFHALSVEPAKEVLIISPYFVPGKKGVEWMRAQTRRGVRVTVLTNSLAATDVAAVHAGYQRYRKDLLDAGVHLYELKPAPDEDAGEKKKS…
BPSS1883 {UniProtKB/TrEMBL:Q63J33} (Genome Reviews)	Burkholderia pseudomallei K96243	PLD2 ortholog	MPDRPALRGLAPRHPPRIVKAAARALVLCAALALSGCATHPPATTLERTVSHALPPDASTPLADALAVQARAHPGESGFVVLPRGDEALQMRIAVARAATKTLDIQYYIAAEDTTGKLLLGAALYAADRGVRVRMLVDALNFKDIGRLMAALDAHANLEVRVFNPFGAPRLGMFARTANVFTRIDNFTRRMHNKAMISDNQIAIVGGRNLGDEYFNASPTLQFRDLDVLAAGPVTRAVSASFDAYWSSALTYPLPALNRRRYDAKDLDAARDALRAHWRANATPYNAKPLNATPLAAQIARNELGLVWASAEFTADSPEKIAAPDDSYKSPPMQRLFALTRDAQREFLVLSPYFVPHDAGVNALGRLTARGVRVAILTNSLAATDAIAVQAGYAPYRVP…
ADN58505.1 {EMBL:CP002217} (Genome Reviews)	Burkholderia sp. CCGE1003	PLD2 ortholog	MQSHSEQKHTAMQRKRAINSARHFFLLCCASAFLTACATRPPATAFDRPVTHALPDTTATPLRTALVPLEAAHPGESGFRVLSSGTDALQMRIALARAATKTLDMQYYIANEDTTGKLLLGAALYAADHGVRVRMLVDDLNFKDIDRIMAGLNSHQNIEIRVFNPFGSAHEGVFERTTNLFTQIGHFTRRMHNKAMIADNQLAIVGGRNLGDEYFSASEVLQFRDIDVLAAGPITAHVSASFDDYWNSSLAYPLRVLNKQKFDPHELDQTRDDLRQHWRTNADPYNAKPLNATPLSAQIARKQLGLTWARAEFEVDQPEKIETPSPDYVSPPMKRLGELMKDARKDFLIVSPYFVPHDAGVKALGELTQRGVRVAILTNSLAATDAVAVQAGYSPFRVP…
ABC34668.1 (EBI)	Burkholderia thailandensis E264 / ATCC 700388 / DSM 13276 / CIP 106301	PLD2 ortholog	MPDRPACRRLAPRSALRIVKAAARALVVCAALGLAGCATQPPATTLDRTVSHALPPDAPTPLADALAAQTRLHPGESGFVVLSRGDEALQMRIAVARAATKTLDIQYYIAAEDTTGKLLLGAALYAADRGVRVRMLVDDLNFKDVDKLMAALDAHANLEVRVFNPFGAARLGMLARTANVFTQIDNFTRRMHNKAMIADNQVAIVGGRNLGDEYFNASPTLQFRDLDVLAAGPVTHDISTSFDAYWSSALTYPLSALNRRRYDAKDLDAARDALRTHWRANATPYNAKPLNATPLAAQIARNELGLVWARAEFTADSPEKIAAPDDSYKSPPMQRLFELTRDAQREFLVLSPYFVPHDAGVKALGLLTARGVRVAILTNSLAATDAVAVQAGYAPYRVP…
ABO57344.1 {EMBL:CP000615} (Genome Reviews)	Burkholderia vietnamiensis G4 / LMG 22486	PLD2 ortholog	MTMLRSWGAILSLLMLAACASLPPQVDRTPTHAYTDTGNTRLGVAFRAQAATHPGQDAFHLLSDPVDALDARVLLADRADRSLDLQYYIWHDDLTGHALADAIIRAADRGVRVRVLLDDLGTNADDRKLLEISSHPHIEIRLFNPVATREFKKIGTVLEFSRVNRRMHNKAMIADNQAAIIGGRNIGDEYFGASSMLEFGDLDVVVHGRVVNDISTEFDTFWNSPYAYSVGALVGHDATPGSLDRERERLRDYLRAMEDNPYVLEARERLDRIVHGEGTELSWGRATVLYDDPAKIARAPNDSEGHLLPQLRALALRPEHELLIVSPYLVPGAAMIERLRALTARGVRVTILTNSLASTDVAAVHAGYRRYRRELVEAGVRLYERRPSGDKSISKRLII…
ABE31908.1 {EMBL:CP000270} (Genome Reviews)	Burkholderia xenovorans LB400	PLD2 ortholog	MPSYEDQNRTALQHECASSTPRRSFAWGTTRHFFLLCCATAFLTACATRPPATAFERQVTHALPVTEATPLRTALMPVEAAHPDQSGFRLLPNGTDALQMRIALARAATRTLDMQYYIANEDTTGKLLLGAALYAADHGVRVRMLVDDLNFKDIDRVMAGLNSHENIEIRVFNPFGSAQQGLFERTTNVFTQIGHFTRRMHNKAMIADNQLAIVGGRNLGDEYFSASETLQFRDLDVLAAGPITADISASFDDYWNSSIAYPLRVLNKQKFDAKELDQTRDELRQHWRTNADPYNAKPLNATPLASQIAKDQLGLTWAPAEFKADLPEKIVHPSPDYVSPPMQRLGELMRDAQKDFLVISPYFVPHETGVKAAGELTHRGVRIAVLTNSLAATDAVAVQ…
CAH63798.1 (EBI)	Chlamydophila abortus DSM 27085 / S26/3	PLD2 ortholog	MFMNKTRWSLVIAFFFVFIAKDAAAFMVHFPESKESVGVVIHDNSVEVYESVLSAIDVANHYIELSPCMAGGNLLKEIVEHIDARMDLIPGLRAYLLIQPTFIDSEDKIVLEGIKSRWPNRFFYLFTGCPPGPSILSPNVIESHVKISIIDGKYIFMGGTNFEDFMCTRGDTIPEPVESPRLVIGGIHRPLAFRDQDITVSSARLGTELRKEFHAHYALWRTYAERPWFNKNLDDFRALPFPQLSVEEAQATYCPKIEENSDLVSTDLKNIRVIFSGPDESKNAITQGYVDLIDNAKKSIKIANMYFIPNNDILESLRSASFSRKVRTEIITNGSNENSPPLTEVYAWGNRMNYFFLSYGERPALWKKFIFSKKQPNSSLRVNEYYVRDTQLHKKCMIV…
AAP05105.1 {EMBL:AE015925} (Genome Reviews)	Chlamydophila caviae GPIC	PLD2 ortholog	MNTMRWGLVIALFCSFITKDAFAFTVHFPTSKEHASVIVHDNSVEVYEKLLSAIDVAEHYVELCPCMTGGNLLKEIVEHLHVRMSQAPQLCAYILIQPTFIDSKDKQVLEDAKANWPDRFFYLFTGCPPGSSILAPNVIESHIKISMVDGKYIFMGGTNFEDFMCTKGDTIPEPVESPRLIIAGTRRPRAFRDQDVTISSAQLGTELRKEFHAHYALWHAYAQKPWFNKNLNDFRALPYPKLTVEEAAATYCSAIEESPDLVTTDLKNIRVIFSGPDESKNAITQEYVDLINRAEKSIKIANMYFIPKDEIIESLKSACFSRGVLSEIITNGCTENSPDLTAVYAWGNRMNYFFLSYGERPSLWKKFIFSNKTPCNSLFINEYFVPDTQLHKKCMIVDG…
BAE81422.1 (EBI)	Chlamydophila felis Fe/C-56	PLD2 ortholog	MKKIHWGLVIAIFCSFITKDACAFIVHFPSYQEQAGVLVHENSVEVYEKLLSAIDVANHYVELCPCMAGGDLLTEIIEHLDARMSEVPELRAYILIQPTFIDSKDKQLLEHMRSLWPDRFFYMFTGCPPGSSILAPNVIESHIKLSIVDGKFIFMGGTNFEDFMCTRGDAIPDPVESPRLVIGGIQRPRAFRDQDVTLCSAKLGSELRKEFHAHYALWSAYANNPWFNKNLSDFRALSFPELSVEEAESTYCREIEDHVDFITTDLKNIRVIFSGPDESINAITQEYVRLISGAEKSIQIANMYFIPKDEIIEGIKSACHRGVRTEILTNGCTENSPDLTAVYAWGNRMNYFFLAYGERPSLWKKYAFSKKQPCSSLSISEYFVRDTQLHKKCMIVDQR…
CBY16881.1 (EBI)	Chlamydophila psittaci RD1	PLD2 ortholog	MFMNKMRWSLIIALVFVFITKDAPAFIVHFPESKEHAGVIVHDNSVEVYESILSAIDVANHYIELSPCMAGGNLLKEIIEHIDARMALISELRAYLLIQPTFIDSDDKSVLESIKSRWPDRFFYLFTGCPPGPSILSPNVIESHVKISIVDGKYIFMGGTNFEDFMCTRGDSIPEPVESPRLVIGGIHRPLAFRDQDITVSSAQLGTELRKEYHAHYALWSAYAERPWFNKNVDDFRALPFPQLAIEDAQATYCREIEENSDLVSTDLKNIRVIFSGPDESNNAITQGYIDLIDNAKKSIKIANMYFIPNDKILESLRSASLSRKVHTEVITNGSNENSPKLTEVYAWGNRMNYFFLSYGERPALWKKFVFSKKQPSSSLFINEYYVRDTQLHKKCMIV…
ADZ19012.1 (EBI)	Chlamydophila psittaci ATCC VR-125 / 6BC	PLD2 ortholog	MNKMRWSLIIALVFVFITKDAPAFIVHFPESKEHAGVIVHDNSVEVYESILSAIDVANHYIELSPCMAGGNLLKEIIEHIDARMALISELRAYLLIQPTFIDSDDKSVLESIKSRWPDRFFYLFTGCPPGPSILSPNVIESHVKISIVDGKYIFMGGTNFEDFMCTRGDSIPEPVESPRLVIGGIHRPLAFRDQDITVSSAQLGTELRKEYHAHYALWSAYAERPWFNKNVDDFRALPFPQLAIEDAQATYCREIEENSDLVSTDLKNIRVIFSGPDESNNAITQGYIDLIDNAKKSIKIANMYFIPNDKILESLRSASLSRKVHTEVITNGSNENSPKLTEVYAWGNRMNYFFLSYGERPALWKKFVFSKKQPSSSLFINEYYVRDTQLHKKCMIVDD…
AEB41649.1 (EBI)	Chlamydophila pecorum ATCC VR-628 / E58	PLD2 ortholog	MRKVYLLLALILVGALPGHVCAKEISVSGEEPVKVLVHDHGLEAFQMFMQCIDSANSYVELCPCMTGGNLLKEMLTRLDKRMHQAPLLKTYLIIQPTFIDSEDRRILAEMKESWPERFFYVYTGCPSSTNVLKPNVMEMHVKLSLVDGKYFILGGSNFEDFMCTPGDVDPEDTDSPRIIVSGIRRPLAFRDQDVTLCSVSLGKMLREEFHKYFRMWEYYAEHFWFQENLEEFSGKVPEMPEEVLEATCLAFDEHPDVVSVKPSQVRVIFGGPHEGQPNAITQEFVRLIRSARSSLHIAQMYFVPKKEIIQGLIHAVGKQGVRLEVITNGCHELSPSMTEAYAWGNRMNYFAVSFGEHTSLWKKSFWQGKKPNALASFYEFAIRETQLHKKCMIVDGATF…
AAD18579.1 {EMBL:AE001363} (Genome Reviews)	Chlamydia pneumoniae	PLD2 ortholog	MMSRLRFRLAALGIFFILLVPNSVSAKTIVASDKEKVGVLVYDNSVEAFQQILDCIDHANFYVELCPCMTGGRTLKEMVDHLEARMDLVPELCSYIIIQPTFTDAEDQKLLKALKERHPNRFFYVFTGCPPSTSILAPNVIEMHIKLSIIDGKYCILGGTNFEEFMCTPGDEVPEKVDNPRLFVSGVRRPLAFRDQDIMLRSTAFGLQLREEYHKQFAMWDYYAHHMWFIDNPEQFAGACPPLTLEQAEETVFPGFDKHEDLVLVDSSKIRIVLGGPHDKQPNPVTQEYLKLIQGARSSVKLAHMYFIPKDELLNALVDVSHNHGVHLSLITNGCHELSPAITGPYAWGNRINYFALLYGKRYPLWKKWFCEKLKPYERVSIYEFAIWETQLHKKCMII…
ACZ33414.1 {EMBL:CP001713} (Genome Reviews)	Chlamydophila pneumoniae LPCoLN	PLD2 ortholog	MSRLRFRLAALGIFFILLVPNFVSAKTIVASDNEKVGVLVYDNSVEAFQQILDCIDHANSYVELCPCMAGGRTLKEMVDHLEARMDLVPELCSYIIIQPTFTNAEDQKLLKALKERHPNRFFYVFTGCPPSTSILAPNVIEMHIKLSIIDGKYCILGGTNFEEFMCTPGDKVPENVDNPRLFVSGVRRPLAFRDQDIMLRSTAFGLQLREEYHKQFAMWDYYAHHMWFIDNPEQFAGACPPLTLEQAEETVFPGFDKHEDLVLVDSSKIRIVLGGPHDKQPNPVTQEYLKLIQGARSSVKLAHMYFIPKDELLNALVDVSHNHGVHLSLITNGCHELSPAITGPYAWGNRINYFALLYGKRYPLWKKWFCEKLKPYERVSIYEFAIWETQLHKKCMIID…
ADH18895.1 {EMBL:CP001888} (Genome Reviews)	Chlamydia trachomatis serovar G G/11222	PLD2 ortholog	MKMAFLRKIFVFVACVVSLNGFAHTIAIPDGDKKAKVLIHDNGYEMYEHLLAAISSAKYTVELCPCLAGGEILSTVLQRLEQRMEEVPALVSYILVQPTCIDDNDRKNLKTLQENYPDRFFYLFSDWPPYCNVFFPNVTESHTKLSIVDGKYIFIGGSNLEDLQCSKGDVDLEVSDSPRAVIGGVLRPSAMRDQDVTIVSEEYGALLRKEFCAHYALWKDFTQKLWLNKKLDDFRGIDPINLSIEKARSSFCAMIETSLCAVSVPLDKMHFIFSGPDESNNTIAEEYVRLINQAQHSIRIAQMFFIPVAKIYDSLMAACWDRGVEIYLVTNGRTDRSPEITRSYAWGNRINYFPLTFGSRPLLWERFLYSPSRASMKFYVSEFYVANTQLHKKCMLVDD…
CAP03976.1 {EMBL:AM884176} (Genome Reviews)	Chlamydia trachomatis serovar L2 434/Bu / ATCC VR-902B	PLD2 ortholog	MKMAFLRKIFVFVACVVSLNGFAHTIAIPDGDKKAKVLIHDNGYEMYEHLLAAISSAKYTVELCPCLAGGEILSTVLQRLEQRMEEVPALVSYILVQPTCIDDNDRKNLKTLQENYPDRFFYLFSDWPPYCNVFFPNVTESHTKLSIVDGKYIFIGGSNLEDLQCSKGDVDLEVSDSPRAVIGGVLRPSAMRDQDVTIVSEEYGALLRKEFCAHYALWKDFTQKLWLNKKLDDFRGIDPINLSIEKARSSFCAMIETSLCAVSVPLDKMHFIFSGPDESNNTIAEEYVRLINQAQHSIRIAQMFFIPVAKIYDSLMAACWDRGVEIYLVTNGRTDRSPEITRSYAWGNRINYFPLTFGSRPLLWERFLYSPSRASMKFYVSEFYVANTQLHKKCMLVDD…
ADH17051.1 (EBI)	Chlamydia trachomatis serovar E E/150	PLD2 ortholog	MKMAFLRKIFVFVACVVSLNGFAHTIAIPDGDKKAKVLIHDNGYEMYEHLLAAISSAKYTVELCPCLAGGEILSTVLQRLEQRMEEVPALVSYILVQPTCIDDNDRKNLKTLQENYPDRFFYLFSDWPPYCNVFFPNVTESHTKLSIVDGKYIFIGGSNLEDLQCSKGDVDLEVSDSPRAVIGGVLRPSAMRDQDVTIVSEEYGALLRKEFCAHYALWKDFTQKLWLNKKLDDFRGIDPINLSIEKARSSFCAMIETSLCAVSVPLDKMHFIFSGPDESNNTIAEEYVRLINQAQHSIRIAQMFFIPVAKIYDSLMAACWDRGVEIYLVTNGRTDRSPEITRSYAWGNRINYFPLTFGSRPLLWERFLYSPSRASMKFYVSEFYVANTQLHKKCMLVDD…
ADH17974.1 {EMBL:CP001887} (Genome Reviews)	Chlamydia trachomatis serovar G G/9768	PLD2 ortholog	MKIAFLRKIFVFVACVVSLNGFAHTIAIPDGDKKAKVLIHDNGYEMYEHLLAAISSAKYTVELCPCLAGGEILSTVLQRLEQRMEEVPALVSYILVQPTCIDDNDRKNLKTLQENYPDRFFYLFSDWPPYCNVFFPNVTESHTKLSIVDGKYIFIGGSNLEDLQCSKGDVDLEVSDSPRAVIGGVLRPSAMRDQDVTIVSEEYGALLRKEFCAHYALWKDFTQKLWLNKKLDDFRGIDPINLSIEKARSSFCAMIETSLCAVSVPLDKMHFIFSGPDESNNTIAEEYVRLINQAQHSIRIAQMFFIPVAKIYDSLMAACWDRGVEIYLVTNGRTDRSPEITRSYAWGNRINYFPLTFGSRPLLWERFLYSPSRASMKFYVSEFYVANTQLHKKCMLVDD…
AAX50544.1 (EBI)	Chlamydia trachomatis serovar A HAR-13 / ATCC VR-571B	PLD2 ortholog	MKMAFLRKIFVFVACVVSLNGFAHTIAIPDGDKKAKVLIHDNGYEMYEHLLAAISSAKYTVELCPCLAGGEILSTVLQRLEQRMEEVPALVSYILVQPTCIDDNDRKNLKTLQENYPDRFFYLFSDWPPYCNVFFPNVTESHTKLSIVDGKYIFIGGSNLEDLQCSKGDVDLEVSDSPRAVIGGVLRPSAMRDQDVTIVSEEYGALLRKEFCAHYALWKDFTQKLWLNKKLDDFRGIDPINLSIEKARSSFCAMIETSLCAVSVPLDKMHFIFSGPDESNNTIAEEYVRLINQAQHSIRIAQMFFIPVAKIYDSLMAACWDRGVEIYLVTNGRTDRSPEITRSYAWGNRINYFPLTFGSRPLLWERFLYSPSRASMKFYVSEFYVANTQLHKKCMLVDD…
CAP06930.1 {EMBL:AM884177} (Genome Reviews)	Chlamydia trachomatis serovar L2b UCH-1/proctitis	PLD2 ortholog	MKMAFLRKIFVFVACVVSLNGFAHTIAIPDGDKKAKVLIHDNGYEMYEHLLAAISSAKYTVELCPCLAGGEILSTVLQRLEQRMEEVPALVSYILVQPTCIDDNDRKNLKTLQENYPDRFFYLFSDWPPYCNVFFPNVTESHTKLSIVDGKYIFIGGSNLEDLQCSKGDVDLEVSDSPRAVIGGVLRPSAMRDQDVTIVSEEYGALLRKEFCAHYALWKDFTQKLWLNKKLDDFRGIDPINLSIEKARSSFCAMIETSLCAVSVPLDKMHFIFSGPDESNNTIAEEYVRLINQAQHSIRIAQMFFIPVAKIYDSLMAACWDRGVEIYLVTNGRTDRSPEITRSYAWGNRINYFPLTFGSRPLLWERFLYSPSRASMKFYVSEFYVANTQLHKKCMLVDD…
AEJ77854.1 (EBI)	Chlamydia trachomatis L2c	PLD2 ortholog	MKMAFLRKIFVFVACVVSLNGFAHTIAIPDGDKKAKVLIHDNGYEMYEHLLAAISSAKYTVELCPCLAGGEILSTVLQRLEQRMEEVPALVSYILVQPTCIDDNDRKNLKTLQENYPDRFFYLFSDWPPYCNVFFPNVTESHTKLSIVDGKYIFIGGSNLEDLQCSKGDVDLEVSDSPRAVIGGVLRPSAMRDQDVTIVSEEYGALLRKEFCAHYALWKDFTQKLWLNKKLDDFRGIDPINLSIEKARSSFCAMIETSLCAVSVPLDKMHFIFSGPDESNNTIAEEYVRLINQAQHSIRIAQMFFIPVAKIYDSLMAACWDRGVEIYLVTNGRTDRSPEITRSYAWGNRINYFPLTFGSRPLLWERFLYSPSRASMKFYVSEFYVANTQLHKKCMLVDD…
ADI50959.1 {EMBL:CP002052} (Genome Reviews)	Chlamydia trachomatis serovar D D-EC	PLD2 ortholog	MKMAFLRKIFVFVACVVSLNGFAHTIAIPDGDKKAKVLIHDNGYEMYEHLLAAISSAKYTVELCPCLAGGEILSTVLQRLEQRMEEVPALVSYILVQPTCIDDNDRKNLKTLQENYPDRFFYLFSDWPPYCNVFFPNVTESHTKLSIVDGKYIFIGGSNLEDLQCSKGDVDLEVSDSPRAVIGGVLRPSAMRDQDVTIVSEEYGALLRKEFCAHYALWKDFTQKLWLNKKLDDFRGIDPINLSIEKARSSFCAMIETSLCAVSVPLDKMHFIFSGPDESNNTIAEEYVRLINQAQHSIRIAQMFFIPVAKIYDSLMAACWDRGVEIYLVTNGRTDRSPEITRSYAWGNRINYFPLTFGSRPLLWERFLYSPSRASMKFYVSEFYVANTQLHKKCMLVDD…
AEP12995.1 (EBI)	Chloracidobacterium thermophilum B	PLD2 ortholog	MDAVWFEWTAFILFGVVGLIVSGHALLYKREARSALLWLLVVWFLPVLGAVLYLLIGINRLQRRAQRLRDATALPPAAEQIAGEDQTEMLADDDLGGLARLVQQVTGQPLLAGNHITPLVNGVQAYPTMLDAIAQARHSIALATYIFDRDGIGDQFVQALLAAQQRGVSIRILIDDVYVRLVRGSAFRFLKAAGLNVVSFNPPVLPARLHAANLRNHRKLLIVDGQIGFTGGMNIHRPYWRPENPATAFRDLHFHVRGPVVRHMVETFTDDWYFTTGERLDTRFWGEEGPQPAGPALARGIEAGPDETLDRLRWVFLGALNVARQSVRIWTPYFVPDQSLLAALSAAALRGVEVDILTPVENNHPLVQWAGRAHYWQVLEHGARIWERPGPFDHSKLMV…
CAX10733.1 {EMBL:FM872308} (Genome Reviews)	Chlamydia trachomatis serovar B Jali20/OT	PLD2 ortholog	MKMAFLRKIFVFVACVVSLNGFAHTIAIPDGDKKAKVLIHDNGYEMYEHLLAAISSAKYTVELCPCLAGGEILSTVLQRLEQRMEEVPALVSYILVQPTCIDDNDRKNLKTLQENYPDRFFYLFSDWPPYCNVFFPNVTESHTKLSIVDGKYIFIGGSNLEDLQCSKGDVDLEVSDSPRAVIGGVLRPSAMRDQDVTIVSEEYGALLRKEFCAHYALWKDFTQKLWLNKKLDDFRGIDPINLSIEKARSSFCAMIETSLCAVSVPLDKMHFIFSGPDESNNTIAEEYVRLINQAQHSIRIAQMFFIPVAKIYDSLMAACWDRGVEIYLVTNGRTDRSPEITRSYAWGNRINYFPLTFGSRPLLWERFLYSPSRASMKFYVSEFYVANTQLHKKCMLVDD…
ADI51971.1 (EBI)	Chlamydia trachomatis serovar D D-LC	PLD2 ortholog	MKMAFLRKIFVFVACVVSLNGFAHTIAIPDGDKKAKVLIHDNGYEMYEHLLAAISSAKYTVELCPCLAGGEILSTVLQRLEQRMEEVPALVSYILVQPTCIDDNDRKNLKTLQENYPDRFFYLFSDWPPYCNVFFPNVTESHTKLSIVDGKYIFIGGSNLEDLQCSKGDVDLEVSDSPRAVIGGVLRPSAMRDQDVTIVSEEYGALLRKEFCAHYALWKDFTQKLWLNKKLDDFRGIDPINLSIEKARSSFCAMIETSLCAVSVPLDKMHFIFSGPDESNNTIAEEYVRLINQAQHSIRIAQMFFIPVAKIYDSLMAACWDRGVEIYLVTNGRTDRSPEITRSYAWGNRINYFPLTFGSRPLLWERFLYSPSRASMKFYVSEFYVANTQLHKKCMLVDD…
AAC67877.1 {EMBL:AE001273} (Genome Reviews)	Chlamydia trachomatis D/UW-3/Cx	PLD2 ortholog	MKMAFLRKIFVFVACVVSLNGFAHTIAIPDGDKKAKVLIHDNGYEMYEHLLAAISSAKYTVELCPCLAGGEILSTVLQRLEQRMEEVPALVSYILVQPTCIDDNDRKNLKTLQENYPDRFFYLFSDWPPYCNVFFPNVTESHTKLSIVDGKYIFIGGSNLEDLQCSKGDVDLEVSDSPRAVIGGVLRPSAMRDQDVTIVSEEYGALLRKEFCAHYALWKDFTQKLWLNKKLDDFRGIDPINLSIEKARSSFCAMIETSLCAVSVPLDKMHFIFSGPDESNNTIAEEYVRLINQAQHSIRIAQMFFIPVAKIYDSLMAACWDRGVEIYLVTNGRTDRSPEITRSYAWGNRINYFPLTFGSRPLLWERFLYSPSRASMKFYVSEFYVANTQLHKKCMLVDD…
CBG87877.1 {EMBL:FN543502} (Genome Reviews)	Citrobacter rodentium ICC168	PLD2 ortholog	MTRLARAITPLCERHPGECGLLVLDDSLDAFAARYRLVEMAERTLDIQYYIWEDDMSGRLLFSVLLAAAKRGVHVRLLLDDNNTPGLDDTLQLLDSHPNIEVRLFNPFSFRMLRALGYLTDFARLNRRMHNKSFTVDGVVTLVGGRNVGDAYFGAGQEPLFSDIDVMAIGPVVRDVADDFERYWRCRSVSTLKSVLSLSEEEIAFRIEQPESWYNDDITRRYLHTLETSQFISHLESASLPLIWAKTRLLSDDPSKGEGKAQRHSLLPQRLFDVMGSPGERIDIISAYFVPTRAGVAQLLQLVRKGVRIAILTNSLAANDVAVVHAGYARWRKKLLRYGVELYELKPTREHETVVHDRGLTGNSGSSLHAKTFSIDGCKVFIGSLNFDPRSTLLNTEMG…
CAN02888.1 {EMBL:AM711867} (Genome Reviews)	Clavibacter michiganensis subsp. michiganensis NCPPB 382	PLD2 ortholog	MDPSMTTLVLAGLAVVVDFIVRVVALLVIPRNRRPSTAMAWLMAIFFLPYIGIFLFLLIGSTRLPKRRREKQQEINRFIIESTEGIERVTREHSWPSWLDSVVELNRTLGAMPLVGGNRAKLYSHYDESIQAMTAEVDRATRYVHVEFYILAWDVTSAPFFDALERAVQRGVTVRVLLDHIASLRAPGYTRTTRKLTAIGADWHLMLPVQPLRGRYQRPDLRNHRKVLVVDGRVGFMGSQNMVHRSYNKVVNRKRGLKWQDLMTRLEGPIVSGLNAIFITDWYAETDQLLVRETEPIEIAASDDDEELDCQVVPSGPGFPGENNLRLFNALLYYAQERIVITSPYFVPDDSMRYAITTAVQRGLSVELFVSEIGDQPVVYHAQRSYYEELLKAGVRIWM…
CAQ03077.1 {EMBL:AM849034} (Genome Reviews)	Clavibacter michiganensis subsp. sepedonicus ATCC 33113 / DSM 20744 / JCM 9667 / LMG 2889 / C-1	PLD2 ortholog	MTTLILAGLAVLVDFIVRVVALLVIPRNRRPSTAMAWLMAIFFLPYLGIFLFLLIGSTRLPKRRREKQQEINRFIIESTEGIERVTREHSWPSWLDSVVELNRTLGSMPLVGGNRAKLYSHYDESIAAMTAEVDRATRYVHVEFYILAWDVTSAPFFDALERAVQRGVTVRVLLDHIASLRAPGYKRTTRKLTAIGADWNLMLPVQPLRGRYQRPDLRNHRKVLVIDGRVGFMGSQNMVHRSYDKVVNRKRGLKWQDLMTRLEGPIVSGLNAIFITDWYAETDQLLVRETDPIEVAASDDDEELDCQVVPSGPGFPGENNLRLFNALLYYAQERIVITSPYFVPDDSMRYAITTAVQRGLSVELFVSEIGDQPVVYHAQRSYYEELLNAGVRIWMYRAP…
ABG84511.1 (EBI)	Clostridium perfringens ATCC 13124 / NCTC 8237 / Type A	PLD2 ortholog	MHLFINMIFLINIVFIISIIFIERRNPQTTWAWILILTFLPILGFIIYILFGQNITREKNFKRKILDDKTKQKYLNSFKSHYKLDNISLKYKDLIMMNFNNDNSTYTQRNDIDLYFDANSLFEEMIDEINKAEKFIHMEFYIFKSDEIGKKILQALTKKAKEGVEVKLLVDSIGNSIHKKDIDKLKAAGGDFKIFFPGFCKYINLRINYRNHRKILIIDSKVAFLGGFNIGDEYLGKDKNIGHWRDTHTKIKGLAINDLEGRFLLDWSYANESDLDIDLKKYFINPHSTDLPKKIIGAQIVSSGPDHTEQQIKNGYFKIINSAKKNLFIQTPYFVPDEPMLEALRLAALSGVDVKIMLPGNPDHKFMGWIANSYFESLLNAGAKIYLYEKGFLHAKTIV…
BAB81136.1 {EMBL:BA000016} (Genome Reviews)	Clostridium perfringens 13 / Type A	PLD2 ortholog	MHLFINMIFLINIVFIISIIFIERRNPQTTWAWILILTFLPILGFIIYILFGQNITREKNFKRKILDDKTKQKYLNSFKSHYKLDNISLKYKDLIMMNFNNDNSTYTQRNDIDLYFDANSLFEEMIDEINKAEKFIHMEFYIFKSDEIGKKILQALTKKAKEGVEVKLLVDSIGNSIHKKDIDKLKAAGGDFKIFFPGFCKYINLRINYRNHRKILIIDSKVAFLGGFNIGDEYLGKDKNIGHWRDTHTKIKGLAINDLEGRFLLDWSYANESDLDIDLKKYFINPHSTDLPKKIIGAQIVSSGPDHTEQQIKNGYFKIINSAKKNLFIQTPYFVPDEPMLEALRLAALSGVDVKIMLPGNPDHKFMGWIANSYFESLLNAGAKIYLYEKGFLHAKTIV…
ABG86629.1 (EBI)	Clostridium perfringens SM101 / Type A	PLD2 ortholog	MHLLINIIFLINIIFIISIIFIERRNPQTTWAWILILTFLPILGFIIYILFGQNITREKNFKRKILDDKTKQKYLNSFKSHYKLDNISLKYKDLIMMNFNNDNSTYTQRNDIDLYFDANSLFQEMIYEINKAEKFIHMEFYIFKSDEIGKKILQALTKKAKEGVEVKLLVDSIGNSIHKKDIDKLKAAGGDFKIFFPGFCKYINLRINYRNHRKILIIDSKVAFLGGFNIGDEYLGKDKNIGNWRDTHTKIKGLAINDLEARFLLDWSYANESDLDIDLKKYFINPHSTNLPNNIIGAQIVSSGPDHTEQQIKNGYFKIINSAKKNLFIQTPYFVPDEPMLEALRLAALSGVDVKIMLPGNPDHKFMEWIANSYFESLLNAGVKIYLYEKGFLHAKTIV…
ABN52627.1 {EMBL:CP000568} (Genome Reviews)	Clostridium thermocellum ATCC 27405 / DSM 1237	PLD2 ortholog	MWSRIKSIVKFLYHRVVLISLAILIQLIALVSVVLKFNDYFVFFYWACLIISMIAVFLILNGKSNPSYKIAWIIPILLFPIFGGLFYIFFGGKKLSRRERRKLKSIGMKVENALVLQPEVLSEIMLHDDGAAVQSRYIQNVAHYPPHKNSTAEYLSIGEKKYEKLKEELKKAKHFIFMEYFIIQEGIMWNSILEILVEKAKNGVDVRLIYDDMGCLLFLPRNYNKKLESMGIKCCVFNPVSPILSAKINNRDHRKIAIIDGHTAFTGGINLADEYINEIKKHGHWKDTAIMIKGEAVWNMTVMFLSMWDYLRGIEEDFEKFRYKFKKESEIEDGYFQPFSDSPFDDETVGETVYLNLLNKAKRYVYITTPYLVIDYKMTQALASAAKSGIDVRIITPHI…
ADU73922.1 (EBI)	Clostridium thermocellum DSM 1313 / LMG 6656 / LQ8	PLD2 ortholog	MWSRIKSIVKFLYHRVVLISLAILIQLIALVSVVLKFNDYFVFFYWACLIISMIAVFLILNGKSNPSYKIAWIIPILLFPIFGGLFYIFFGGKKLSRRERRKLKSIGMKVENALVLQPEVLSEIMLHDDGAAVQSRYIQNVAHYPPHKNSTAEYLSIGEKKYEKLKEELKKAKHFIFMEYFIIQEGIMWNSILEILVEKAKNGVDVRLIYDDMGCLLFLPRNYNKKLESMGIKCCVFNPVSPILSAKINNRDHRKIAIIDGHTAFTGGINLADEYINEIKKHGHWKDTAIMIKGEAVWNMTVMFLSMWDYLRGIEEDFEKFRYKFKKESEIEDGYFQPFSDSPFDDETVGETVYLNLLNKAKRYVYITTPYLVIDYKMTQALASAAKSGIDVRIITPHI…
AAZ26223.1 (EBI)	Colwellia psychrerythraea 34H / ATCC BAA-681	PLD2 ortholog	MPALQRLHVIIILIATLSGCASLPEEIKHPVEPLAPQLTSTLSTLTDSFQPEQSTQEESAILLQDNGWDALAQRLALIETAEQSIDVQYYIWNADASGLYLANRLIAAADRGVKVRVMLDDFNLSERESFLAALDLHPQIEIRIFNPIPSRRGVVKWLNLLSDFSRLNRRMHNKSFTVDGVLSIVGGRNIGDEYFDLSDEINFRDRDVLVMGTVVTDIQASFVNYWNSGWSYPINLLADKVSSDLAVLDKVPAPHYKHYPALPAGNKSAKSFLKDMMDEMTWVQARFISDRPVPVDVDNTNEPKATAKLLAELANQSDQEILLESAYLIFDDRQLKALQMLTDNGVQIKALTNSMASNDLVTNHSGYAGRREDMLDHGIQLYELKPETTLCEESTRDLS…
ACP33870.1 {EMBL:CP001601} (Genome Reviews)	Corynebacterium aurimucosum ATCC 700975 / DSM 44827 / CN-1	PLD2 ortholog	MNLNIDLSVWQFVLLLIDYGIKIIAIGVVPEGRRPSSSTAWLLAILVLPIVGLPLFLLMGSPYINRRRHRIQQEANALLSDVTASTPNHPSGRLSPEVESLIQLNRNLTGHPALIGHNKGLHASYEEAILAMARAVDRAEKYVLIEIYIQSWDEVTDVFFQSLARARERGVEVKLLLDQIGSLKYKGYFTLGKRLTEIDVDWRLMLPLQLHKGRFRRPDLRNHRKIVVIDGHTGFLGSMNMIKREYKTKDRAWIDYMVELTGPVVTSLAAVFAVDWYLESEEQLSLDMQPYDDAMTADSNHLQLVPSGPGYTTEPNLRMFNSVVHHAKEKLILCSPYFIPDESLLEAVTTACYRDVEVELLVSAKADQFMVNHAQSSYYQALLEAGVRIFQFPEPFVLH…
ADE55650.1 {EMBL:CP001998} (Genome Reviews)	Coraliomargarita akajimensis DSM 45221 / IAM 15411 / JCM 23193 / KCTC 12865	PLD2 ortholog	MGCVSMANATNLFSVKRVCVHPSRRRQSWTVDTGRVVCLLGIIGLLSGCASLPERTGVETSHAIPVGAESRLAQEALELQSAKTGAAADSGMLLLENGLDALVARGGLAQYAERSLDIQYYLYHTDTSGYLLTQVILDAADRGVRVRVLLDDMDLGGRDREMVTLNQHPNIEIRSFNPFIRGQWRLGQMLTRFGSVTRRMHNKAFIADNQFAILGGRNIGDTYFGADPDNAFGDLDVVLVGASVAEVSKSFDLYWNSELSYPVELLSGKTPREEDLEVGRIKLAEFVEAQQGSKYARALRASDLVKQAEAGEVEYYWGTAQVLYDDPMKLASDRSEADLHLSPQLAPYMQAIEHELIVVSPYFVPGKEGVAFFEKLRERGVAVKIVTNSLSSNDVPIVH…
AEX42705.1 (EBI)	Corynebacterium diphtheriae 31A	PLD2 ortholog	MIDWQTAGLIIDYAIKIVAIGFVPEGRRPSSSTAWLLAILLLPFVGLPLFLLMGSPYINRRRHDVQRRAFQMIRERQSHVPDYPPDTVQSPELTSMIRMNRRLTAMTATTGSVKLHSDYDETIQAMADAVDQARDYVHVQIYIVAWDDTTDVFFRALERAVQRGVEVRLLFDQVGSWKYPGYRRLGKRLTAIGVDFHLMLPLQPFRWRFRRPDLRNHRKLLIIDGQRGFIGSQNMIASHYTPRNRAKGRHWVDVMVELEGPIVASMNTVFVVDWSQESHIVPEFEVPPADHGDVMQIVPSGPGFSTEPNLRLFNEMIHHAKNQLIMCSPYFIPDESMLEAVTSACYRGVRVELLVSEQADQFVVDHAQSSYYQTLLEAGVHIYRYHAPAVLHSKFLIAD…
AEX68189.1 (EBI)	Corynebacterium diphtheriae ATCC 27012 / C7 beta	PLD2 ortholog	MIDWQTAGLIIDYAIKIVAIGFVPEGRRPSSSTAWLLAILLLPFVGLPLFLLMGSPYINRRRHDVQRRAFQMIRERQSHVPDYPPDTVQSPELTSMIRMNRRLTAMTATTGSVKLHSDYDETIQAMADAVDQARDYVHVQIYIVAWDDTTDVFFRALERAVQRGVEVRLLFDQVGSWKYPGYRRLGKRLTAIGVDFHLMLPLQPFRWRFRRPDLRNHRKLLIIDGQRGFIGSQNMIASHYTPRNRSKGRHWVDVMVELEGPIVASMNTVFVVDWSQESHIVPEFEVPPADHGDVMQIVPSGPGFSTEPNLRLFNEMIHHAKNQLIMCSPYFIPDESMLEAVTSACYRGVRVELLVSEQADQFVVDHAQSSYYQTLLEAGVHIYRYHAPAVLHSKFLIAD…
CAE50574.1 {EMBL:BX248353} (Genome Reviews)	Corynebacterium diphtheriae ATCC 700971 / NCTC 13129 / Biotype gravis	PLD2 ortholog	MIDWQTAGLIIDYAIKIVAIGFVPEGRRPSSSTAWLLAILLLPFVGLPLFLLMGSPYINRRRHDVQRRAFQMIRERQSHVPDYPPDTVQSPELTSMIRMNRRLTAMTATTGSVKLHSDYEETIQAMADAVDQARDYVHVQIYIVAWDDTTDVFFRALERAVQRGVEVRLLFDQVGSWKYPGYRRLGKRLTAIGVDFHLMLPLQPFRWRFRRPDLRNHRKLLIIDGQRGFLGSQNMIAPHYTPRNRAKGRHWVDVMVELEGPIVASMNTVFVVDWSQESHIVPEFEVPPADHGDVMQIVPSGPGFSTEPNLRLFNEMIHHAKNQLIMCSPYFIPDESMLEAVTSACYRGVRVELLVSEQADQFVVDHAQSSYYQTLLEAGVHIYRYHAPAVLHSKFLIAD…
AEI08519.1 (EBI)	Corynebacterium resistens DSM 45100 / JCM 12819 / GTC 2026	PLD2 ortholog	MSFQLLDPLNMVMNLTDNLEWWQVLLIVADYSLKIAALGWVPHDRRPTSAMAWLLAIFLVPFFGLLLFFLMGSPYVNRRRHRIQKEANEQIREIAADEPDVPHGFEVCPEIDSLVKLNRELTSLPATEGKLHKLHDDYRQTIVEMAKLVDQAKDYVHCEIYIMAWDSTTEPLFTAFERAVQRGVKVRALYDHLGSHKYKGNRRLGKRLKKIGVEYHVMLPLQPWRWRFRRPDLRNHRKILVVDGKRAFIGSQNLIEPEYQNKKNHRIGRQWHDIMAEVSGPVVTTINSVFAVDWYTESGEKLGLIKPGHRKQEMVVDLEDTGSDLMQVVPSGPGFTTEPNLRLFTSVCHHAKHKLVLVSPYFIPDESLMEAVTTACYRGVEVELYVSEKSDQALVGHAQ…
CAQ05684.1 {EMBL:AM942444} (Genome Reviews)	Corynebacterium urealyticum ATCC 43042 / DSM 7109	PLD2 ortholog	MWWLEPVQMAVGVVDQLKWYHFLIVGLDYVLKFVALGWVPQKRRPSSAMAWLLAIFLIPFVGILLFVMIGSPVVNRRRHKIQVQANELIRDMSSGEPDVPKGLDVTDEQLSMVQLNRELTAMPAVGGTMQKMYSDYAESIRAIANAIDDAQHYVNVEIYIMAWDETTDPFFQALARAADRGVAVRLMYDHVGSMKYPESHLLGRKLDRLGIEWYAMLPLKPWRWKFRRPDLRNHRKLVIIDGERAFMGSQNMIDASYLNSGNLKLGRQWVDIMGEFTGPIVSIINSVFAVDWYTESGETLNLIDPSVHAERLATAQKDTGAELMQLVPSGPGFTTEPNLRLFVSMAHHAKESLQIVSPYFIPDESLLEAVTTAAYRGVKVSLYVSEESDQMMVGHAQAS…
CA2559_12853 (EBI)	Croceibacter atlanticus ATCC BAA-628 / HTCC2559 / KCTC 12090	PLD2 ortholog	MQYIQDNIWIILLIVNYAVALVTAFFVLLHNRNPSRTLSYFLILIVLPFVGIFVYYFFGQEYRKEKLFDKKKVMSNSILKKWEKRLLVDDTDIEGEKNDIIEKQSKLIKLIQNKPRKPLTYNNKVELLINGNNTFDAIFEALRQAKDHIHLEYYIFSADKIGKQLINILCDKANEGVSVKVMYDYVGNQLKSPNVEQLKSCGVEIHPFMPVWFPNLTRKLNYRDHRKITVIDGVVGFLGGVNISDEYCNGQNDVYWRDTHLKIEGDAVKSLQSQFLLNWSFVTDQEIDIEEKYFPSVNFKANLPIQIVASGPDSRWPYIMEAIFMAINNAQKSIKITTPYFIPNDQILTALKTASRSGVDVQIIIPKEGDSFAAKYATYSYIEELLESGIRVFCYCKGM…
CBA29861.1 (EBI)	Cronobacter turicensis DSM 18703 / LMG 23827 / z3032	PLD2 ortholog	MTKKTSCFTSGYWDNTTNSRAHNTRLGRAIAPTTAQHPHHSGLHPLDDSLDAFAARYLLAEMAEQTIDVQYYIWEDDMSGRLLFGALLAAARRGVRVRILLDDNNTVGMDSTLRLLNAHPNIEIRLFNPFSFRTLRALGYLTDFARLNRRMHNKSFTVDGEVTIIGGRNVGDAYFGAGEQPLFSDLDVLAIGPVVADVTQDFERYWRSRSVSTLDNVLDVEAEEIDARVQLPPHWKDDPVAQRYLERLESTPFASYIETRTLPLVWAKTRLLSDDPRKGQGRARKNTLLPQRMMTHIGEPKTQFDIISSYFVPTRGGVAMLLALRRKGVKIAILTNSLAANDVAVVHAGYARWRKKLLRHGVELYELKPTRDAGRVPHDRGLTGNSGSSLHAKTFSVDN…
CAJ97253.1 {EMBL:AM260480} (Genome Reviews)	Cupriavidus necator ATCC 17699 / H16 / DSM 428 / Stanier 337	PLD2 ortholog	MFQTLCHVPFDTRPSRAARHAGASRGLRRLTAAMLGSALAAGLLAGCASLPASAQRTPSSAPVSTADTPLGKVLAPRLAQHPGESLFYPLQSGPDALAARLAMARAAQRSLDLQTYIFETTGTGAAVLGDIIDAADRGVRVRMLLDDLHTGGMDKILSAIDSHPNIEVRLFNPFANRSVRWLEMLAGFKRLDRRMHNKSMTVDNQMTLLGGRNVGDAYFSARADMDFSDLDVLIAGPAVPQVSAVFDEYWNDQSSYPVVALIPAGKEAPVEMRSLRKGLEARGDQAVASPYVKELLESGLAKGIESGRMPAYSGKAVVVSDKAAKITHQTDDDPGHATARLEKMINGAQKEVLLISPYFVPDDDGEAWLIALAKRGIRVRILTNSFAATDVSPVHAGYA…
AAZ64548.1 {EMBL:CP000091} (Genome Reviews)	Cupriavidus pinatubonensis JMP 134 / LMG 1197	PLD2 ortholog	MHEPCNVSVSSVTRHGRSRHAWRAAWRRAASLVTTLFCAGVLAGCASLPASAERTPSTAPTDTSDTPLGKALAPRLAQHPGDSLFYPLSSGPDALAARLAMARAAQRSLDLQTYIFEPTGTGAAVLGDIINAADRGVRVRLLLDDMHTGGLDKVLAAIDSHPNIEVRLFNPFANRGARWLEMLWSFSRLDRRMHNKSMTVDNQISLVGGRNVGDAYFSARADMDFSDLDVLVAGPVVPQVSAVFDAYWNDPSSYPVAALIPEGKDAPEEMRALRKRLEARGEQARASPYVQELLDSGLAKGIESGHMPGYTGKATVVSDSASKATGKTEGDGYATVRLEHMISAAKNEVVLVSPYFVPDDDGEAWLVALARRGIHVRILTNSFAANDVSAVHAGYMPHR…
CAQ71543.1 {EMBL:CU633750} (Genome Reviews)	Cupriavidus taiwanensis R1 / LMG 19424	PLD2 ortholog	MLCCAALLGGCALPPLNPRTESFALTPAEGRATPLGQALADELARHPGLSGIHPLQNAYAAFAARVQLARTAQRTLDVQYYIWRNDLTGTLLLEALHEAAERGVRVRLLLDDNGIAGMDELLAAMDAHPQVEVRIFNPFVIRHPKALNFLTDFQRLNRRMHNKSFTADGVATIIGGRNVGDEYFGATDGVLFADLDVIAVGPAAGDVAQDFDRYWSSASAYPVDRLLPPVSVEGLQALVSHAREVERNPAAAAYLAAVRELPDVQRMLDGTLQFQWATTRMVSDNPAKALGEATRSTLVAHQLREILGEPRRELDLVSPYFVPSTGGTAFFTDMARRGVAVRVLTNALEATDVSAVHSGYAKRRKALLEAGVDLYELRRAAAPRQKEERAGPFGSSGSS…
ABX36140.1 {EMBL:CP000884} (Genome Reviews)	Delftia acidovorans DSM 14801 / SPH-1	PLD2 ortholog	MEWLRQYLTHENALLLLSVTWSVYVVIVAVWILLQRSAPVATLSWLLSMAAIPVGGLAIYYFFGPQRLKRQRIKRLRARKTSRVRTGVQRLRERMPGSSERLHQVARLVAATSDFPVSTAADLRLLVGGAATFDAIIEAVNAARHHIHLEYYIFEPDQTGTALRDLLIQRARAGIQVRLLVDALGSKKLGRRFLQPLEDAGAEVALFHGTKIGRRLRPVINFRTHRKILVCDGKVGFTGGVNVTDEENARVMPDAYHDVHLRLEGAIVNWLQTVFLEDWAYALEKDPKNEPADIDLLLPDAPEGPLPVQIITSGPDNGLQAIYRAHLAAINAAEERVWLTTPYFVPTEAALAALTNASLRGVDVQLLVPRRSDSALVTAAARSYYDELIRCGVRVYEYK…
ACL05133.1 {EMBL:CP001322} (Genome Reviews)	Desulfatibacillum alkenivorans AK-01	PLD2 ortholog	MDLTSSYWAWISVNLLPALGFILAVLVLAHILMTRRSPPSTLAWLMAIIFVPVIGVTLYLLFGGRKTRHMIESKPLLPDPEQTIDSDELAAGAYIQHKRHGVFRPYAKNSTVLLSDGVHAFHETIRLIEEAQESVYLATFIMGKDRTGSWLIEALAAKASQGVRVRLLMDALGSMKINRRFTRHLTAAGGKVDFFMPMMRLPFRGRANLRNHRKILTVDGRSAIVGGMNLAHEYMGPKMAPGRWLDMAMMVEGPSVANLETVFRSDWKFVSGETLPESVIPPWENNDKRQATLQVIASGPDVKGDSLRDALLTWIFKAEMRAWIVTPYFVPDELLVQALSIAARRGVDVRIIIPRRSNHLMADLARAAYLTYLQEAGVSVMLYQPGMLHAKAIIVDDTV…
AFM41569.1 (EBI)	Desulfosporosinus acidiphilus DSM 22704 / JCM 16185 / SJ4	PLD2 ortholog	MYWLILLLFVQIVLFGSVILLENKDPGKTVTWLFILSLLPVLGFLLYVLFAQRQRNQLFKKKTLISKRLPYNSDQQETLLEQECPMLYQERSIDPKILKLLYNSGYAPPSVHNRVVVLVNGGEKFKALLQALENASHHIHLSYYIFKDDEIGADILKILSRKSSEGVEVRVLLDGVGSLSIAGNFMGTMRKMGIQAHWYFPVRFPFLTPRLNLRYHRKIVIVDGSVGFMGGLNIGDEYLSRNPKLGFWRDTHIKLLGESVHTLQTIFLNDWYSVSEQEIKGEIYFPKVDIPDILPIQIGVGGPDTTRSSILQGFFVALTMAKKNIKIETPYFIPDESLMMALKTAALSGIDVQIIIQGVPEHKVTYWAMNSYLEELLKAGVQIYQYMKGILHAKILLID…
AGA69404.1 (EBI)	Desulfitobacterium dichloroeliminans LMG P-21439 / DCA1	PLD2 ortholog	MIRFFIGLALITFFLALVIVYLEKENPENTTSWLSFLGVLNVFGFVLYLIFGCTPIKNRLFRRKHIPGDRLPRLTHHQVESMNQDHVFFQESLIGKHLSKIVLKSSYAPLSGNNSALLLHNGQGKFEALLQDLECAQDHIHMEYYIYHEDKIGETIQKILIRKARAGIKIRLILDGLGSKSLSKSFIQELKAAGIEYQWFFPLRFPQLLATLNYRNHRKLVVIDGKIGYLGGINIGDEYLSLSPKYGFWRDTHLRLEGESVQTIQETFLNDWYFTTNNIVRDKRYFPEYELFGDLLTQIIGGGPDSKHESVKALFYTIVSAAQSEIFITTPYFIPDESMVMALKSAALKGASVKILLQGKPDHKLPYLASSSYYCDLVKVGVEIYRYQKGILHSKVITI…
ACL19347.1 {EMBL:CP001336} (Genome Reviews)	Desulfitobacterium hafniense DCB-2 / DSM 10664	PLD2 ortholog	MKNLPMLYRVIFIALLLLLQIFALVMIIWRFSSYFIYFYTVCTSLSIVALLYILNSKSDPAYKIAWVIPILIFPIFGGLFYLLFGRNKLSKRKKREMKAVNEKMNQSLIPNQAILQELEAQNHRAANLSRYIDKYSYCPVYQNTITEYLPLGELMYERLLEELRKAEKFIFLEYFIIDEGVMWDSILEILVEKVQQGVDVRVLYDDVGSLFKLPYGYEKKLEEKGIKCSVFNRLIPVLSIHMNNRDHRKIAVIDGKTAFTGGINLADEYINAYDRFGHWKDSAILIQGEAVWNFTVMFLSLWNYETETDEDYTRFKLPVHEAEAYPSDGFVQPFGDSPLDEEPMGENVYLTLIVQAERYIYINTPYLILNNVMLSALCSAAKRSVDVRIVTPYRGDRWF…
BAE85865.1 (EBI)	Desulfitobacterium hafniense Y51	PLD2 ortholog	MKNLPMLYRVIFIALLLLLQIFALVMIIWRFSSYFIYFYTVCTSLSIVALLYILNSKSDPAYKIAWAIPILIFPIFGGLFYLLFGRNKLSKRKKREMKAVNEKMNQSLIPNQAILQELEAQNHRAANLSRYIDKYSYCPVYQNTITEYLPLGELMYERLLEELKKAEKFIFLEYFIIDEGVMWDSILEILVEKVQQGVDVRVLYDDVGSLFKLPYGYEKKLEEKGIKCSVFNRLIPVLSIHMNNRDHRKIAVIDGKTAFTGGINLADEYINAYDRLGHWKDSAILIQGEAVWNFTVMFLSLWNYETETDEDYTRFKLPVHEAEAYPSDGFVQPFGDSPLDEEPMSENVYLTLIVQAERYIYINTPYLILNNVMLSALCSAAKRSVDVRIMTPYRGDRWF…
AGF79203.1 (EBI)	Desulfocapsa sulfexigens DSM 10523 / SB164P1	PLD2 ortholog	MDQDSLHWSVHIATIIIPVADLILRLGLSIRVIMRKRQYGVTLAWLVVILLLPFFGAITYLLFGENRIGETRAKRIKDSLDHYRKWLEALPAIAPVNWSELNSELKAIHHLANSLIGIPAMDGNHLELIEEPELIMRAIIKDIDAAQSTCHLQFYIWAEGGTADEVVAAVIRAAGRGVTCRILIDSIGSNDFLKGEKIQTLLAAGVQIEEELPAGFIKALFVRVDIRNHRKIVVIDGKIAYTGSQNMVDPKFFKQDSGLGHWIDIMVRIQGPVVEALAGTFISDWFLETDSQQVQFRSLDQDIRHIREIADITHQPLKGNVPVQFVPSGPGFSKDAIHSLLLTTIYASRKNITLTTPYFVPDESILTALQSAARRGVDVRIIVPEKNDSRLVHYASWAR…
ADM98417.1 {EMBL:CP002038} (Genome Reviews)	Dickeya dadantii 3937	PLD2 ortholog	MTAFYTVLSGLLVFSYWLLVASITLRILMKRRAVPSAMAWLLVIYILPLVGIVAYLLFGELHLGKQRAERARQMWPVTAQWLRELKEYRRIFATENSEVARSLFQLCERRQGISGIKGNQLQLLASFDDTIRTLIRDIELARNNIEMVFYIWQAGGLVDQVMTALLAASRRGVKCRILLDSAGSVQFFHSTYPEIMRAADITVVDALQVNLLRAFLRRMDLRQHRKVILIDNRIAYTGSMNMVDPRYFKQDSGVGQWVDLMVRIEGPVTTTMGVIYSLDWEMETGQRLPPPPPDVNIMPFEQERGHTVQVIASGPGYPEDMIHQALLTAVYSARHQLIMTTPYFVPSDDLQHAICTAAQRGVDVSVIVPYKNDSMMVGWACKAFFTELLAAGVKIYQFE…
ACT07032.1 {EMBL:CP001655} (Genome Reviews)	Dickeya zeae Ech1591	PLD2 ortholog	MTAFYTVLSGLLVFSYWLLIASITLRILMKRRAVPSAMAWLLVIYILPLVGIVAYLLFGELHLGKRRAERARQMWPVTAQWLRELKEYRRIFATENSEVARSLFQLCERRQGIGGIKGNQLHLLTSFEDTLRTLIRDIELAHSNIEMVFYIWQAGGLVDQVMSALLSAAQRGVKCRILLDSAGSVQFFHSTYPEAMRTAGITIVDALQVNLLRAFLRRMDLRQHRKVILIDNRIAYTGSMNMVDPRYFKQDSGVGQWVDLMVRIEGPVTTTMGVIYSLDWEMETGQRLPPPPPDVTIMPFEQERGHTVQVIASGPGYPEEMIHQALLTAVYSARHQLIMTTPYFVPSDDLQHAICTAAQRGVDVSIIVPYKNDSMMVGWACKAFFTELLAAGVKIYQFE…
ABV94943.1 {EMBL:CP000830} (Genome Reviews)	Dinoroseobacter shibae DSM 16493 / NCIMB 14021 / DFL 12	PLD2 ortholog	MGGLGALDPTANAAARTRHIVKTFFLMASLSVMLLSACGPAVRTFEQTPSYAPDQPTRTQLARAVSQLGDPRDGRSGVRLIGNGEEAIAARLALAAAAEQTIDAQYYLLHDDLTGHVFAWSLLQAADRGVRVRLLLDDMDTGGYDAATAALDAHENVEIRLFNPFWRDQNLLAAGLTDFKRINRRMHNKSMTADNAMSIVGGRNIGDEYFLAKRDMNYSDIDVLVAGPVVDAVSTNFDAYWNSRFAVPARAVIGAPKDMSLDAARDRLDALIGDARELEYASVIRRARAQNFTASTLALEWVPARMYSDPPSKAAGANDDGEILASQLAKYFAAAKSDVQIISAYFVPRDRGSAWLAELEDKGVEVSVVTNSLASNDVKPVYAHYAKDRRRLLESGVSL…
BAI29931.1 (EBI)	Escherichia coli O103_H2 12009 / EHEC	PLD2 ortholog	MNDLPRLASAVLPLCSQHPGQCGLFPLEKSLDAFAARYRLAEMAEHTLDVQYYIWQDDMSGRLLFSALLAAAKRGVRVRLLLDDNNTPGLDDILRLLDSHPRIEVRLFNPFSFRLLRPLGYITDFSRLNRRMHNKSFTVDGVVTLVGGRNIGDAYFGAGEEPLFSDLDVMAIGPVVEDVADDFARYWYCKSVSPLQQVLDVPEGEMADRIELPASWHNDAMTHRYLRKMESSPFINHLVDGTLPLIWAKTRLLSDDPAKGEGKAKRHSLLPQRLFDIMGSPSERIDIISSYFVPTRAGVAQLLRMVRKGVKIAILTNSLAANDVAVVHAGYARWRKKLLRYGVELYELKPTREQSSTLHDRGITGNSGASLHAKTFSIDGKTVFIGSFNFDPRSTLLNT…
BAI35261.1 {EMBL:AP010960} (Genome Reviews)	Escherichia coli O111_H- 11128 / EHEC	PLD2 ortholog	MNDLPRLASAVLPLCSQHPGQCGLFPLEKSLDAFAARYRLAEMAEHTLDVQYYIWQDDMSGRLLFSALLAAAKRGVRVRLLLDDNNTPGLDDILRLLDSHPRIEVRLFNPFSFRLLRPLGYITDFSRLNRRMHNKSFTVDGVVTLVGGRNIGDAYFGAGEEPLFSDLDVMAIGPVVEDVADDFARYWYCKSVSPLQQVLDVPEGEMADRIELPASWHNDAMTHRYLRKMESSPFINHLVDGTLPLIWAKTRLLSDDPAKGEGKAKRHSLLPQRLFDIMGSPSERIDIISSYFVPTRAGVAQLLRMVRKGVKIAILTNSLAANDVAVVHAGYARWRKKLLRYGVELYELKPTREQSSTLHDRGITGNSGASLHAKTFSIDGKTVFIGSFNFDPRSTLLNT…
ABV18198.1 {EMBL:CP000800} (Genome Reviews)	Escherichia coli O139_H28 E24377A / ETEC	PLD2 ortholog	MNDLPRLASAVLPLCSQHPGQCGLFPLEKSLDAFAARYRLAEMAEHTLDVQYYIWQDDMSGRLLFSALLAAAKRGVRVRLLLDDNNTPGLDDILRLLDSHPRIEVRLFNPFSFRLLRPLGYITDFSRLNRRMHNKSFTVDGVVTLVGGRNIGDAYFGAGEEPLFSDLDVMAIGPVVEDVADDFARYWYCKSVSPLQQVLDVPEGEMADRIELPASWHNDAMTHRYLRKMESSPFINHLVDGTLPLIWAKTRLLSDDPAKGEGKAKRHSLLPQRLFDIMGSPSERIDIISSYFVPTRAGVAQLLRMVRKGVKIAILTNSLAANDVAVVHAGYARWRKKLLRYGVELYELKPTREQSSTLHDRGITGNSGASLHAKTFSIDGKTVFIGSFNFDPRSTLLNT…
CAS08685.1 {EMBL:FM180568} (Genome Reviews)	Escherichia coli O127_H6 E2348/69 / EPEC	PLD2 ortholog	MPRLASAVLPLCSQHPGQCGLFPLEKSLDAFAARYRLAEMAEHTLDVQYYIWQDDMSGRLLFSALLAAAKRGVRVRLLLDDNNTPGLDNILRLLDSHPRIEVRLFNPFSFRLLRPLGYITDFSRLNRRMHNKSFTVDGVVTLVGGRNIGDAYFGAGEEPLFSDLDVMAIGAVVEDVADDFARYWYCKSVSPLQQVLDVPEGEMADRIELPASWHNDVMTHRYLRKMESSPFINHLVDGTLPLIWAKTRLLSDDPAKGEGKAKRHSLLPQRLFDIMGSPSERIDIISSYFVPTRAGVAQLLRMVRKGVKIAILTNSLAANDVAVVHAGYARWRKKLLRYGVELYELKPTREQSSTLHDRGITGNSGASLHAKTFSIDGKTVFIGSFNFDPRSTLLNTEMG…
CBG33933.1 (EBI)	Escherichia coli O44_H18 042 / EAEC	PLD2 ortholog	MNDLPRLASAVLPLCSQHPGQCGLFPLEKSLDAFAARYRLAEMAEHTLDVQYYIWQDDMSGRLLFSALLAAAKRGVRVRLLLDDNNTPGLDDILRLLDSHPRIEVRLFNPFSFRLLRPLGYITDFSRLNRRMHNKSFTVDGVVTLVGGRNIGDAYFGAGEEPLFSDLDVMAIGPVVEDVADDFARYWYCKSVSPLQQVLDVPEGEMADRIELPASWHNDAMTHRYLRKMESSPFINHLVDGTLPLIWAKTRLLSDDPAKGEGKAKRHSLLPQRLFDIMGSPSERIDIISSYFVPTRAGVAQLLRMVRKGVKIAILTNSLAANDVAVVHAGYARWRKKLLRYGVELYELKPTREQSSTLHDRGITGNSGASLHAKTFSIDGKTVFIGSFNFDPRSTLLNT…
CAR02386.1 {EMBL:CU928161} (Genome Reviews)	Escherichia coli O45_K1 S88 / ExPEC	PLD2 ortholog	MPRLASAVLPLCSQHPGQCGLFPLEKSLDAFAARYRLAEMAEHTLDVQYYIWQDDMSGRLLFSALLAAAKRGVRVRLLLDDNNTPGLDDILRLLDSHPRIEVRLFNPFSFRLLRPLGYITDFSRLNRRMHNKSFTVDGVVTLVGGRNIGDAYFGAGEEPLFSDLDIMAIGPVVEDVADDFARYWYCKSVSPLQQVLDVPEGEMADRIELPASWHDDAMTHRYLRKMESSPFVNHLVDGTLPLIWAKTRLLSDDPAKGEGKAKRHSLLPQRLFDIMGSPSERIDIISSYFVPTRAGVAQLLRMVRKGVKIAILTNSLAANDVAVVHAGYARWRKKLLRYGVELYELKPTREQSSTLHDRGITGNSGASLHAKTFSIDGKTVFIGSFNFDPRSTLLNTEMG…
CAU97018.1 {EMBL:CU928145} (Genome Reviews)	Escherichia coli 55989 / EAEC	PLD2 ortholog	MPRLASAVLPLCSQHPGQCGLFPLEKSLDAFAARYRLAEMAEHTLDVQYYIWQDDMSGRLLFSALLAAAKRGVRVRLLLDDNNTPGLDDILRLLDSHPRIEVRLFNPFSFRLLRPLGYITDFSRLNRRMHNKSFTVDGVVTLVGGRNIGDAYFGAGEEPLFSDLDVMAIGPVVEDVADDFARYWYCKSVSPLQQVLDVPEGEMADRIELPASWHNDAMTHRYLRKMESSPFINHLVDGTLPLIWAKTRLLSDDPAKGEGKAKRHSLLPQRLFDIMGSPSERIDIISSYFVPTRAGVAQLLRMVRKGVKIAILTNSLAANDVAVVHAGYARWRKKLLRYGVELYELKPTREQSSTLHDRGITGNSGASLHAKTFSIDGKTVFIGSFNFDPRSTLLNTEMG…
AAG55792.1 {EMBL:AE005174} (Genome Reviews)	Escherichia coli O157_H7	PLD2 ortholog	MMKKTPTSTKDSLPNKEMNDLPRLASAVLPLCSQHPGQCGLFPLEKSLDAFAARYRLAEMSEHTLDVQYYIWQDDMSGRLLFSALLAAAKRGVRVRLLLDDNNTPGLDDILRLLDSHPRIEVRLFNPFSFRLLRPLGYITDFSRLNRRMHNKSFTVDGVVTLVGGRNIGDAYFGAGEEPLFSDLDVMAIGPVVEDVADDFARYWYCKSVSPLQQVLDVPEGEMADRIELPASWHNDAMTHRYLRKMESSPFINHLVDGTLPLIWAKTRLLSDDPAKGEGKAKRHSLLPQRLFDIMGSPSERIDIISSYFVPTRAGVAQLLRMVRKXVKIAILTNSLAANDVAVVHAGYARWRKKLLRYGVELYELKPTREQSSTLHDRGITGNSGASLHAKTFSIDGKT…
ACI38689.1 {EMBL:CP001164} (Genome Reviews)	Escherichia coli O157_H7 EC4115 / EHEC	PLD2 ortholog	MPRLASAVLPLCSQHPGQCGLFPLEKSLDAFAARYRLAEMSEHTLDVQYYIWQDDMSGRLLFSALLAAAKRGVRVRLLLDDNNTPGLDDILRLLDSHPRIEVRLFNPFSFRLLRPLGYITDFSRLNRRMHNKSFTVDGVVTLVGGRNIGDAYFGAGEEPLFSDLDVMAIGPVVEDVADDFARYWYCKSVSPLQQVLDVPEGEMADRIELPASWHNDAMTHRYLRKMESSPFINHLVDGTLPLIWAKTRLLSDDPAKGEGKAKRHSLLPQRLFDIMGSPSERIDIISSYFVPTRAGVAQLLRMVRKGVKIAILTNSLAANDVAVVHAGYARWRKKLLRYGVELYELKPTREQSSTLHDRGITGNSGASLHAKTFSIDGKTVFIGSFNFDPRSTLLNTEMG…
ACT71191.1 {EMBL:CP001368} (Genome Reviews)	Escherichia coli O157_H7 TW14359 / EHEC	PLD2 ortholog	MPRLASAVLPLCSQHPGQCGLFPLEKSLDAFAARYRLAEMSEHTLDVQYYIWQDDMSGRLLFSALLAAAKRGVRVRLLLDDNNTPGLDDILRLLDSHPRIEVRLFNPFSFRLLRPLGYITDFSRLNRRMHNKSFTVDGVVTLVGGRNIGDAYFGAGEEPLFSDLDVMAIGPVVEDVADDFARYWYCKSVSPLQQVLDVPEGEMADRIELPASWHNDAMTHRYLRKMESSPFINHLVDGTLPLIWAKTRLLSDDPAKGEGKAKRHSLLPQRLFDIMGSPSERIDIISSYFVPTRAGVAQLLRMVRKGVKIAILTNSLAANDVAVVHAGYARWRKKLLRYGVELYELKPTREQSSTLHDRGITGNSGASLHAKTFSIDGKTVFIGSFNFDPRSTLLNTEMG…
CAR18244.1 {EMBL:CU928164} (Genome Reviews)	Escherichia coli O7_K1 IAI39 / ExPEC	PLD2 ortholog	MPRLASAVLPLCSQHPGQCGLFPLEKSLDAFAARYRLAEIAEHTLDVQYYIWQDDMSGRLLFSALLAAAKRGVRVRLLLDDNNTPGLDDILRLLDSHPRIEVRLFNPFSFRLLRPLGYITDFSRLNRRMHNKSFTVDGVVTLVGGRNIGDAYFGAGEEPLFSDLDVMAIGPVVEDVADDFARYWYCKSVSPLQQVLDVPEGEMADRIELPASWHNDAMTHRYLRKMESSPFINHLVDGTLPLIWAKTRLLSDDPAKGEGKAKRHSLLPQRLFDIMGSPSERIDIISSYFVPTRAGVAQLLRMVRKGVKIAILTNSLAANDVAVVHAGYARWRKKLLRYGVELYELKPKREQSSTLHDRGITGNSGASLHAKTFSIDGKTVFIGSFNFDPRSTLLNTEMG…
CAR07391.1 {EMBL:CU928162} (Genome Reviews)	Escherichia coli O81 ED1a	PLD2 ortholog	MPQLASAVLPLCSQHPGQCGLFPLEKSLDAFAARYRLAEMAEHTLDVQYYIWQDDMSGRLLFSALLAAAKRGVRVRLLLDDNNTPGLDNILRLLDSHPRIEVRLFNPFSFRLLRPLGYITDFSRLNRRMHNKSFTVDGVVTLVGGRNIGDAYFGAGEEPLFSDLDVMAIGPVVEDVADDFARYWYCKSVSPLQQVLDVPEGEMADRIELPASWHDDAMTHRYLRKMESSPFINHLVDGTLSLIWAKTRLLSDDPAKGEGKAKRHSLLPQRLFDIMGSPSERIDIISSYFVPTRAGVAQLLRMVRKGVKIAILTNSLAANDVAVVHAGYARWRKKLLRYGVELYELKPTREQSSTLHDRGITGNSGASLHAKTFSIDGKTVFIGSFNFDPRSTLLNTEMG…
CAQ97944.1 {EMBL:CU928160} (Genome Reviews)	Escherichia coli O8 IAI1	PLD2 ortholog	MPRLASAVLPLCSQHPGQCGLFPLEKSLDAFAARYRLAEMAEHTLDVQYYIWQDDMSGRLLFSALLAAAKRGVRVRLLLDDNNTPGLDDILRLLDSHPRIEVRLFNPFSFRLLRPLGYITDFSRLNRRMHNKSFTVDGVVTLVGGRNIGDAYFGAGEEPLFSDLDVMAIGPVVEDVADDFARYWYCKSVSPLQQVLDVPEGEMADRIELPASWHNDAMTHRYLRKMESSPFINHLVDGTLPLIWAKTRLLSDDPAKGEGKAKRHSLLPQRLFDIMGSPSERIDIISSYFVPTRAGVAQLLRMVRKGVKIAILTNSLAANDVAVVHAGYARWRKKLLRYGVELYELKPTREQSSTLHDRGITGNSGASLHAKTFSIDGKTVFIGSFNFDPRSTLLNTEMG…
ADN45824.1 {EMBL:CP001671} (Genome Reviews)	Escherichia coli OR_K5_H- ABU 83972	PLD2 ortholog	MPQLASAVLPLCSQHPGQCGLFPLEKSLDAFAARYRLAEMAEHTLDVQYYIWQDDMSGRLLFSALLAAAKRGVRVRLLLDDNNTPGLDNILRLLDSHPRIEVRLFNPFSFRLLRPLGYITDFSRLNRRMHNKSFTVDGVVTLVGGRNIGDAYFGAGEEPLFSDLDVMAIGPVVEDVADDFARYWYCKSVSPLQQVLDVPEGEMADRIELPASWHDDAMTHRYLRKMESSPFINHLVDGTLSLIWAKTRLLSDDPAKGEGKAKRHSLLPQRLFDIMGSPSERIDIISSYFVPTRAGVAQLLRMVRKGVKIAILTNSLAANDVAVVHAGYARWRKKLLRYGVELYELKPTREQSSTLHDRGITGNSGASLHAKTFSIDGKTVFIGSFNFDPRSTLLNTEMG…
B21_01050 {UniProtKB/TrEMBL:C5W3Q0} (Genome Reviews)	Escherichia coli B / BL21	PLD2 ortholog	MPRLASAVLPLCSQHPGQCGLFPLEKSLDAFAARYRLAEMAEHTLDVQYYIWQDDMSGRLLFSALLAAAKRGVRVRLLLDDNNTPGLDDILRLLDSHPRIEVRLFNPFSFRLLRPLGYITDFSRLNRRMHNKSFTVDGVVTLVGGRNIGDAYFGAGEEPLFSDLDVMAIGPVVEDVADDFARYWYCKSVSPLQQVLDVPEGEMADRIELPASWHNDAMTHRYLRKMESSPFINHLVDGTLPLIWAKTRLLSDDPAKGEGKAKRHSLLPQRLFDIMGSPSERIDIISSYFVPTRAGVAQLLRMVRKGVKIAILTNSLAANDVAVVHAGYARWRKKLLRYGVELYELKPTREQSSTLHDRGITGNSGASLHAKTFSIDGKTVFIGSFNFDPRSTLLNTEMG…
ACT29575.1 {EMBL:CP001665} (Genome Reviews)	Escherichia coli B / BL21-DE3	PLD2 ortholog	MMKKTPTSTKDSLPNKEMNDLPRLASAVLPLCSQHPGQCGLFPLEKSLDAFAARYRLAEMAEHTLDVQYYIWQDDMSGRLLFSALLAAAKRGVRVRLLLDDNNTPGLDDILRLLDSHPRIEVRLFNPFSFRLLRPLGYITDFSRLNRRMHNKSFTVDGVVTLVGGRNIGDAYFGAGEEPLFSDLDVMAIGPVVEDVADDFARYWYCKSVSPLQQVLDVPEGEMADRIELPASWHNDAMTHRYLRKMESSPFINHLVDGTLPLIWAKTRLLSDDPAKGEGKAKRHSLLPQRLFDIMGSPSERIDIISSYFVPTRAGVAQLLRMVRKGVKIAILTNSLAANDVAVVHAGYARWRKKLLRYGVELYELKPTREQSSTLHDRGITGNSGASLHAKTFSIDGKT…
ACT38725.1 {EMBL:CP000819} (Genome Reviews)	Escherichia coli B / REL606	PLD2 ortholog	MPRLASAVLPLCSQHPGQCGLFPLEKSLDAFAARYRLAEMAEHTLDVQYYIWQDDMSGRLLFSALLAAAKRGVRVRLLLDDNNTPGLDDILRLLDSHPRIEVRLFNPFSFRLLRPLGYITDFSRLNRRMHNKSFTVDGVVTLVGGRNIGDAYFGAGEEPLFSDLDVMAIGPVVEDVADDFARYWYCKSVSPLQQVLDVPEGEMADRIELPASWHNDAMTHRYLRKMESSPFINHLVDGTLPLIWAKTRLLSDDPAKGEGKAKRHSLLPQRLFDIMGSPSERIDIISSYFVPTRAGVAQLLRMVRKGVKIAILTNSLAANDVAVVHAGYARWRKKLLRYGVELYELKPTREQSSTLHDRGITGNSGASLHAKTFSIDGKTVFIGSFNFDPRSTLLNTEMG…
ACR64471.1 {EMBL:CP001396} (Genome Reviews)	Escherichia coli K12 / MC4100 / BW2952	PLD2 ortholog	MPRLASAVLPLCSQHPGQCGLFPLEKSLDAFAARYRLAEMAEHTLDVQYYIWQDDMSGRLLFSALLAAAKRGVRVRLLLDDNNTPGLDDILRLLDSHPRIEVRLFNPFSFRLLRPLGYITDFSRLNRRMHNKSFTVDGVVTLVGGRNIGDAYFGAGEEPLFSDLDVMAIGPVVEDVADDFARYWYCKSVSPLQQVLDVPEGEMADRIELPASWHNDAMTHRYLRKMESSPFINHLVDGTLPLIWAKTRLLSDDPAKGEGKAKRHSLLPQRLFDIMGSPSERIDIISSYFVPTRAGVAQLLRMVRKGVKIAILTNSLAANDVAVVHAGYARWRKKLLRYGVELYELKPTREQSSTLHDRGITGNSGASLHAKTFSIDGKTVFIGSFNFDPRSTLLNTEMG…
ADD55900.1 (EBI)	Escherichia coli O55_H7 CB9615 / EPEC	PLD2 ortholog	MMKKTPTSTKDSLPNKEMNDLPRLASAVLPLCSQHPGQCGLFPLEKSLDAFAARYRLAEMSEHTLDVQYYIWQDDMSGRLLFSALLAAAKRGVRVRLLLDDNNTPGLDDILRLLDSHPRIEVRLFNPFSFRLLRPLGYITDFSRLNRRMHNKSFTVDGVVTLVGGRNIGDAYFGAGEEPLFSDLDVMAIGPVVEDVADDFARYWYCKSVSPLQQVLDVPEGEMADRIELPASWHNDAMTHRYLRKMESSPFINHLVDGTLPLIWAKTRLLSDDPAKGEGKAKRHSLLPQRLFDIMGSPSERIDIISSYFVPTRAGVAQLLRMVRKGVKIAILTNSLAANDVAVVHAGYARWRKKLLRYGVELYELKPTREQSSTLHDRGITGNSGASLHAKTFSIDGKT…
ACX40235.1 {EMBL:CP001637} (Genome Reviews)	Escherichia coli ATCC 33849 / DSM 4235 / NCIB 12045 / K12 / DH1	PLD2 ortholog	MMKKTPTSTKDSLPNKEMNDLPRLASAVLPLCSQHPGQCGLFPLEKSLDAFAARYRLAEMAEHTLDVQYYIWQDDMSGRLLFSALLAAAKRGVRVRLLLDDNNTPGLDDILRLLDSHPRIEVRLFNPFSFRLLRPLGYITDFSRLNRRMHNKSFTVDGVVTLVGGRNIGDAYFGAGEEPLFSDLDVMAIGPVVEDVADDFARYWYCKSVSPLQQVLDVPEGEMADRIELPASWHNDAMTHRYLRKMESSPFINHLVDGTLPLIWAKTRLLSDDPAKGEGKAKRHSLLPQRLFDIMGSPSERIDIISSYFVPTRAGVAQLLRMVRKGVKIAILTNSLAANDVAVVHAGYARWRKKLLRYGVELYELKPTREQSSTLHDRGITGNSGASLHAKTFSIDGKT…
ACB02240.1 {EMBL:CP000948} (Genome Reviews)	Escherichia coli K12 / DH10B	PLD2 ortholog	MPRLASAVLPLCSQHPGQCGLFPLEKSLDAFAARYRLAEMAEHTLDVQYYIWQDDMSGRLLFSALLAAAKRGVRVRLLLDDNNTPGLDDILRLLDSHPRIEVRLFNPFSFRLLRPLGYITDFSRLNRRMHNKSFTVDGVVTLVGGRNIGDAYFGAGEEPLFSDLDVMAIGPVVEDVADDFARYWYCKSVSPLQQVLDVPEGEMADRIELPASWHNDAMTHRYLRKMESSPFINHLVDGTLPLIWAKTRLLSDDPAKGEGKAKRHSLLPQRLFDIMGSPSERIDIISSYFVPTRAGVAQLLRMVRKGVKIAILTNSLAANDVAVVHAGYARWRKKLLRYGVELYELKPTREQSSTLHDRGITGNSGASLHAKTFSIDGKTVFIGSFNFDPRSTLLNTEMG…
CBJ00618.1 (EBI)	Escherichia coli O78_H11 H10407 / ETEC	PLD2 ortholog	MPRLASAVLPLCSQHPGQCGLFPLEKSLDAFAARYRLAEMAEHTLDVQYYIWQDDMSGRLLFSALLAAAKRGVRVRLLLDDNNTPGLDNILRLLDSHPRIEVRLFNPFSFRLLRPLGYITDFSRLNRRMHNKSFTVDGVVTLVGGRNIGDAYFGAGEEPLFSDLDVMAIGPVVEDVADDFARYWYCKSVSPLQQVLDVPEGEMADRIELPASWHNDAMTHRYLRKMESSPFINHLVDGTLPLIWAKTRLLSDDPAKGEGKAKRHSLLPQRLFDIMGSPSERIDIISSYFVPTRAGVAQLLRMVRKGVKIAILTNSLAANDVAVVHAGYARWRKKLLRYGVELYELKPTREQSSTLHDRGITGNSGASLHAKTFSIDGKTVFIGSFNFDPRSTLLNTEMG…
ABV05506.1 {EMBL:CP000802} (Genome Reviews)	Escherichia coli O9_H4 HS	PLD2 ortholog	MNDLPRLASAVLPLCSQHPGQCGLFPLEKSLDAFAARYRLAEMAEHTLDVQYYIWQDDMSGRLLFSALLAAAKRGVRVRLLLDDNNTPGLDDILRLLDSHPRIEVRLFNPFSFRLLRPLGYITDFSRLNRRMHNKSFTVDGVVTLVGGRNIGDAYFGAGEEPLFSDLDVMAIGPVVEDVADDFARYWYCKSVSPLQQVLDVPEGEMADRIELPASWHNDAMTHRYLRQMESSPFINHLVDGTLPLIWAKTRLLSDDPAKGEGKAKRHSLLPQRLFDIMGSPSERIDIISSYFVPTRAGVAQLLRMVRKGVKIAILTNSLAANDVAVVHAGYARWRKKLLRYGVELYELKPTREQSSTLHDRGITGNSGASLHAKTFSIDGKTVFIGSFNFDPRSTLLNT…
ABJ00434.1 (EBI)	Escherichia coli O1_K1 / APEC	PLD2 ortholog	MMKKTPTSTKDSLLNKEMNDLPRLASAVLPLCSQHPGQCGLFPLEKSLDAFAARYRLAEMAEHTLDVQYYIWQDDMSGRLLFSALLAAAKRGVRVRLLLDDNNTPGLDDILRLLDSHPRIEVRLFNPFSFRLLRPLGYITDFSRLNRRMHNKSFTVDGVVTLVGGRNIGDAYFGAGEEPLFSDLDIMAIGPVVEDVADDFARYWYCKSVSPLQQVLDVPEGEMADRIELPASWHDDAMTHRYLRKMESSPFVNHLVDGTLPLIWAKTRLLSDDPAKGEGKAKRHSLLPQRLFDIMGSPSERIDIISSYFVPTRAGVAQLLRMVRKGVKIAILTNSLAANDVAVVHAGYARWRKKLLRYGVELYELKPTREQSSTLHDRGITGNSGASLHAKTFSIDGKT…
ADX51382.1 (EBI)	Escherichia coli ATCC 55124 / KO11	PLD2 ortholog	MMKKTPTSTKDSLPNKEMNDLPRLASAVLPLCSQHPGQCGLFPLEKSLDAFAARYRLAEMAEHTLDVQYYIWQDDMSGRLLFSALLAAAKRGVRVRLLLDDNNTPGLDDILRLLDSHPRIEVRLFNPFSFRLLRPLGYITDFSRLNRRMHNKSFTVDGVVTLVGGRNIGDAYFGAGEEPLFSDLDVMAIGPVVEDVADDFARYWYCKSVSPLQQVLDVPEGEMADRIELPASWHNDAMTHRYLRKMESSPFINHLVDGTLPLIWAKTRLLSDDPAKGEGKAKRHSLLPQRLFDIMGSPSERIDIISSYFVPTRAGVAQLLRMVRKGVKIAILTNSLAANDVAVVHAGYARWRKKLLRYGVELYELKPTREQSSTLHDRGITGNSGASLHAKTFSIDGKT…
ABG69052.1 {EMBL:CP000247} (Genome Reviews)	Escherichia coli O6_K15_H31 536 / UPEC	PLD2 ortholog	MMKKTPTSTKDSLPNKEMNDLPRLASAVLPLCSQHPGQCGLFPLEKSLDAFAARYRLAEMAEHTLDVQYYIWQDDMSGRLLFSALLAAAKRGVRVRLLLDDNNTPGLDNILRLLDSHPRIEVRLFNPFSFRLLRPLGYITDFSRLNRRMHNKSFTVDGVVTLVGGRNIGDAYFGAGEEPLFSDLDVMAIGPVVEDVADDFARYWYCKSVSPLQQVLDVPEGEMADRIELPASWHNDVMTHRYLRKMESSPFINHLVDGTLPLIWAKTRLLSDDPAKGEGKAKRHSLLPQRLFDIMDSPSERIDIISSYFVPTRAGVAQLLRMVRKGVKIAILTNSLAANDVAVVHAGYARWRKKLLRYGVELYELKPTREQSSTLHDRGITGNSGASLHAKTFSIDGKT…
AAN79783.1 {EMBL:AE014075} (Genome Reviews)	Escherichia coli O6_H1 CFT073 / ATCC 700928 / UPEC	PLD2 ortholog	MMKKTPTSTKDSLPNKEMNDLPQLASAVLPLCSQHPGQCGLFPLEKSLDAFAARYRLAEMAEHTLDVQYYIWQDDMSGRLLFSALLAAAKRGVRVRLLLDDNNTPGLDNILRLLDSHPRIEVRLFNPFSFRLLRPLGYITDFSRLNRRMHNKSFTVDGVVTLVGGRNIGDAYFGAGEEPLFSDLDVMAIGPVVEDVADDFARYWYCKSVSPLQQVLDVPEGEMADRIELPASWHDDAMTHRYLRKMESSPFINHLVDGTLSLIWAKTRLLSDDPAKGEGKAKRHSLLPQRLFDIMGSPSERIDIISSYFVPTRAGVAQLLRMVRKGVKIAILTNSLAANDVAVVHAGYARWRKKLLRYGVELYELKPTREQSSTLHDRGITGNSGASLHAKTFSIDGKT…
ACA78184.1 {EMBL:CP000946} (Genome Reviews)	Escherichia coli ATCC 8739 / DSM 1576 / Crooks	PLD2 ortholog	MNDLPRLASAVLPLCSQHPGQCGLFPLEKSLDAFAARYRLAEMAEHTLDVQYYIWQDDMSGRLLFSALLAAAKRGVRVRLLLDDNNTPGLDDILRLLDSHPRIEVRLFNPFSFRLLRPLGYITDFSRLNRRMHNKSFTVDGVVTLVGGRNIGDAYFGAGEEPLFSDLDVMAIGPVVEDVADDFARYWYCKSVSPLQQVLDVPEGEMADRIELPASWHNDAMAHRYLRKMESSPFINHLVDGTLPLIWAKTRLLSDDPAKGEGKAKRHSLLPQRLFDIMGSPSERIDIISSYFVPTRAGVAQLLRMVRKGVKIAILTNSLAANDVAVVHAGYARWRKKLLRYGVELYELKPTREQSSTLHDRGITGNSGASLHAKTFSIDGKTVFIGSFNFDPRSTLLNT…
AAC74130.2 {EMBL:U00096} (Genome Reviews)	Escherichia coli K12	PLD2 ortholog	MPRLASAVLPLCSQHPGQCGLFPLEKSLDAFAARYRLAEMAEHTLDVQYYIWQDDMSGRLLFSALLAAAKRGVRVRLLLDDNNTPGLDDILRLLDSHPRIEVRLFNPFSFRLLRPLGYITDFSRLNRRMHNKSFTVDGVVTLVGGRNIGDAYFGAGEEPLFSDLDVMAIGPVVEDVADDFARYWYCKSVSPLQQVLDVPEGEMADRIELPASWHNDAMTHRYLRKMESSPFINHLVDGTLPLIWAKTRLLSDDPAKGEGKAKRHSLLPQRLFDIMGSPSERIDIISSYFVPTRAGVAQLLRMVRKGVKIAILTNSLAANDVAVVHAGYARWRKKLLRYGVELYELKPTREQSSTLHDRGITGNSGASLHAKTFSIDGKTVFIGSFNFDPRSTLLNTEMG…
EGR74921.1 (NCBI)	Escherichia coli	PLD2 ortholog	MPRLASAVLPLCSQHPGQCGLFPLEKSLDAFAARYRLAEMAEHTLDVQYYIWQDDMSGRLLFSALLAAAKRGVRVRLLLDDNNTPGLDDILRLLDSHPRIEVRLFNPFSFRLLRPLGYITDFSRLNRRMHNKSFTVDGVVTLVGGRNIGDAYFGAGEEPLFSDLDVMAIGPVVEDVADDFARYWYCKSVSPLQQVLDVPEGEMADRIELPASWHNDAMTHRYLRKMESSPFINHLVDGTLPLIWAKTRLLSDDPAKGEGKAKRHSLLPQRLFDIMGSPSERIDIISSYFVPTRAGVAQLLRMVRKGVKIAILTNSLAANDVAVVHAGYARWRKKLLRYGVELYELKPTREQSSTLHDRGITGNSGASLHAKTFSIDGKTVFIGSFNFDPRSTLLNTEMG…
BAI54486.1 (EBI)	Escherichia coli O150_H5 SE15	PLD2 ortholog	MMKKTPTSTKDSLPNKEMNDLPRLASAVLPLCSQHPGQCGLFPLEKSLDAFAARYRLAEMAEHTLDVQYYIWQDDMSGRLLFSALLAAAKRGVRVRLLLDDNNTPGLDDILRLLDSHPRIEVRLFNPFSFRLLRPLGYITDFSRLNRRMHNKSFTVDGVVTLVGGRNIGDAYFGAGEEPLFSDLDVMAIGPVVEDVADDFARYWYCKSVSPLQQVLDVPEGEMADHIELPASWHNDVMTHRYLRKMESSPFIHHLVDGTLPLIWAKTRLLSDDPAKGEGKAKRHSLLPQRLFDIMGSPSERIDIISSYFVPTRAGVAQLLRMVRKGVKIAILTNSLAANDVAVVHAGYARWRKKLLRYGVELYELKPTREQSSTLHDRGITGNSGASLHAKTFSIDGKT…
BAG76633.1 {EMBL:AP009240} (Genome Reviews)	Escherichia coli SE11	PLD2 ortholog	MMKKTPTSTKDSLPNKEMNDLPRLASAVLPLCSQHPGQCGLFPLEKSLDAFAARYRLAEMAEHTLDVQYYIWQDDMSGRLLFSALLAAAKRGVRVRLLLDDNNTPGLDDILRLLDSHPRIEVRLFNPFSFRLLRPLGYITDFSRLNRRMHNKSFTVDGVVTLVGGRNIGDAYFGAGEEPLFSDLDVMAIGPVVEDVADDFARYWYCKSVSPLQQVLDVPEGEMADRIELPASWHNDAMTHRYLRKMESSPFINHLVDGTLPLIWAKTRLLSDDPAKGEGKAKRHSLLPQRLFDIMGSPSERIDIISSYFVPTRAGVAQLLRMVRKGVKIAILTNSLAANDVAVVHAGYARWRKKLLRYGVELYELKPTREQSSTLHDRGITGNSGASLHAKTFSIDGKT…
ACB18671.1 {EMBL:CP000970} (Genome Reviews)	Escherichia coli SMS-3-5 / SECEC	PLD2 ortholog	MPRLASAVLPLCSQHPGQCGLFPLEKSLDAFAARYRLAEMAEHTLDVQYYIWQDDMSGRLLFSALLAAAKRGVRVRLLLDDNNTPGLDDILRLLDSHPRIEVRLFNPFSFRLLRPLGYITDFSRLNRRMHNKSFTVDGVVTLVGGRNIGDAYFGAGEEPLFSDLDVMAIGPVVEDVADDFARYWYCKSVSPLQQVLDVTEGEMADRIELPASWHNDAMTHRYLRKMESSPFINHLVDGTLPLIWAKTRLLSDDPAKGEGKAKRHSLLPQRLFDIMGSPSERIDIISSYFVPTRAGVAQLLRMVRKGVKIAILTNSLAANDVAVVHAGYARWRKKLLRYGVELYELKPTREQSSTLHDRGITGNSGASLHAKTFSIDGKTVFIGSFNFDPRSTLLNTEMG…
ADN71788.1 (EBI)	Escherichia coli UM146	PLD2 ortholog	MPRLASAVLPLCSQHPGQCGLFPLEKSLDAFAARYRLAEMAEHTLDVQYYIWQDDMSGRLLFSALLAAAKRGVRVRLLLDDNNTPGLDDILRLLDSHPRIEVRLFNPFSFRLLRPLGYITDFSRLNRRMHNKSFTVDGVVTLVGGRNIGDAYFGAGEEPLFSDLDIMAIGPVVEDVADDFARYWYCKSVSPLQQVLDVPEGEMADRIELPASWHDDAMTHRYLRKMESSPFVNHLVDGTLPLIWAKTRLLSDDPAKGEGKAKRHSLLPQRLFDIMGSPSERIDIISSYFVPTRAGVAQLLRMVRKGVKIAILTNSLAANDVAVVHAGYARWRKKLLRYGVELYELKPTREQSSTLHDRGITGNSGASLHAKTFSIDGKTVFIGSFNFDPRSTLLNTEMG…
ABE06651.1 {EMBL:CP000243} (Genome Reviews)	Escherichia coli UTI89 / UPEC	PLD2 ortholog	MMKKTPTSTKDSLLNKEMNDLPRLASAVLPLCSQHPGQCGLFPLEKSLDAFAARYRLAEMAEHTLDVQYYIWQDDMSGRLLFSALLAAAKRGVRVRLLLDDNNTPGLDDILRLLDSHPRIEVRLFNPFSFRLLRPLGYITDFSRLNRRMHNKSFTVDGVVTLVGGRNIGDAYFGAGEEPLFSDLDIMAIGPVVEDVADDFARYWYCKSVSPLQQVLDVPEGEMADRIELPASWHDDAMTHRYLRKMESSPFVNHLVDGTLPLIWAKTRLLSDDPAKGEGKAKRHSLLPQRLFDIMGSPSERIDIISSYFVPTRAGVAQLLRMVRKGVKIAILTNSLAANDVAVVHAGYARWRKKLLRYGVELYELKPTREQSSTLHDRGITGNSGASLHAKTFSIDGKT…
ACR68855.1 {EMBL:CP001600} (Genome Reviews)	Edwardsiella ictaluri 93-146	PLD2 ortholog	MSTFYTVISWLAIFGYWLLIASVTLRILMKRRAVPSAMAWLLIIYILPLVGIIAYLSFGELHLGKRRAERARTMWPSTARWLADLRSCRSIFATHNSEVAAPLFQLCERRQGIAGVKGNQLQLLTSTDDTLNALIRDIELAHTSIEMMFYIWQPGGLADRVAEAMMAAARRGIRCRLMLDSAGSVAFFRSPYPAMMREAGIEVVEALQVNLLRVFLRRMDLRQHRKVVLIDNFIAYTGSMNLVDPRYFKQDAGVGQWIDVMARMEGPVATTMGIYYAFDWEMETGKRILPPEPICNILPFEKESGHTIQVIASGPGFPEELIHQSLLTAVYSARQQLVMTTPYFVPSDDLLHAICTAAQRGVDVSIIVPKKNDSMMVGWASRAFFTEMLAAGVKIYQFE…
ACY84359.1 {EMBL:CP001135} (Genome Reviews)	Edwardsiella tarda EIB202	PLD2 ortholog	MSTFYTVISWLAIFGYWLLIASVTLRILMKRRAVPSAMAWLLIIYILPLVGIIAYLSFGELHLGKRRAERARAMWPSTARWLADLRSCRSIFATHNSEVAAPLFQLCERRQGIAGVKGNQLQLLTSTDDTLNALIRDIALAHNSIEMMFYIWQPGGLADQVAEAMMAAARRGVRCRLMLDSAGSVAFFRSPYPAMMREAGIEVVEALQVNLLRVFLRRMDLRQHRKVVLIDNFIAYTGSMNLVDPRYFKQDAGVGQWIDVMARMEGPVATTMGIYYAFDWEMETGKRILPPEPVCNILPFEKESGHTIQVIASGPGFPEELIHQSLLTAVYSARQQLVMTTPYFVPSDDLLHAICTAAQRGVDVSIIVPKKNDSMMVGWASRAFFTEMLAAGVKIYQFE…
ADM41519.1 {EMBL:CP002154} (Genome Reviews)	Edwardsiella tarda FL6-60	PLD2 ortholog	MSTFYTVISWLAIFGYWLLIASVTLRILMKRRAVPSAMAWLLIIYILPLVGIIAYLSFGELHLGKRRAERARAMWPSTARWLADLRSCRSIFATHNSEVAAPLFQLCERRQGIAGVKGNQLQLLTSTDDTLNALIRDIALAHNSIEMMFYIWQPGGLADQVAEAMMAAARRGVRCRLMLDSAGSVAFFRSPYPAMMREAGIEVVEALQVNLLRVFLRRMDLRQHRKVVLIDNFIAYTGSMNLVDPRYFKQDAGVGQWIDVMARMEGPVATTMGIYYAFDWEMETGKRILPPEPVCNILPFEKESGHTIQVIASGPGFPEELIHQSLLTAVYSARQQLVMTTPYFVPSDDLLHAICTAAQRGVDVSIIVPKKNDSMMVGWASRAFFTEMLAAGVKIYQFE…
ABP60241.1 {EMBL:CP000653} (Genome Reviews)	Enterobacter sp. 638	PLD2 ortholog	MMKKMPSFTSDSLSNEDLPPTHKTRLGRAIAPVSAEHPGLCGLLPLDDSLDAFACRYRLAEMAEKTLDVQYYIWEDDMSGRLLFSVLLSAATRGVRVRLLLDDNNTQGLDAILRLLDSHQNIDVRLFNPFSFRTLRSLGYLTDFARLNRRMHNKSFTVDGEVTIIGGRNVGDAYFGAGDAPLFSDLDVMAVGPVVADVSDDFERYWDSACVSTLKQVLELSEAEIEARIQPPDEWYQNEITQRYLNKLESSQFITQLEARDLPLIWAKTRLLSDDPRKGLGRAKRHSLLPQRLLDVMGSPVEQIDIISSYFVPTRAGVALLLQMVRKGVKVAILTNSLAANDVAVVHAGYARWRKKLLRHGIELYELKPTQDFVPGLHDRGLTGNSGSSLHAKTFSIDG…
AAO80457.1 {EMBL:AE016830} (Genome Reviews)	Enterococcus faecalis ATCC 700802 / V583	PLD2 ortholog	MILSVLTVIYFINAIIAGITILLKPRDVAAIWAWLLVLIALPVFGFFLYLFFGRGLTDKKKFYLQQSDLRELENFQNFQEESFELYSQKMPTEEQQQFTDFFSSLNRMPLTKKNDVEIFTDGTEKFNALMADIKKAQHSIHIEYYAFVTDHIGTKILNLLEEKAAEGVEVRLLYDAFGSKGTKVHHLNELKKNGGFVQTFITSQKALLKFRLNYHDHRKIVVIDGKVGYIGGFNVADQYAGTTKKFGYWRDTHLRIQGPAASLLQMRFLMDWNVSSPEKNRVAYQLDYFFKLEALVPEANTSIQMIASGPNSDREQIKLAFIKLITSAKKRVWIQTPYLVPDDSVLAALKVAAASGVDVKIMIPDKPDHPFIYRATQYYGRLLMKENIEILIYNGGFLH…
CAX59137.1 (EBI)	Erwinia billingiae Eb661	PLD2 ortholog	MAEAYTPEPDEPDFEQTRLTRAVSPLVDNHPDHSGIHPLEDGLDAFAARYLLMTMAEHTLDIQYYIWQNDMSGRLLFSAVLEAAERGVKVRLLLDDNNTMGLDETLSQLSKHPNIEIRLFNPFSFRTLRALGYLTDFARLNRRMHNKSFTVDGEATIVGGRNVGDEYFGAGEEPLFSDLDVLAIGPVVAEVTKDFERYWKSRAVEPFSKVVDLDDAAANSAVSLPEAWHSDPQVERYLERIHASPFVAQLESGDLRLIWANTRLLSDDPRKGLGRAKAGSLLPQRMLEVIGKPQTQFDIISAYFVPTRAGVAQLLSLVRKGVKIAILTNSLAANDVSVVHAGYAKWRKKLLRHGITLYELKPHTDNRDKPHDRGLTGNSGSSLHAKTFSVDNEKVFIGS…
CAX55971.1 (EBI)	Erwinia pyrifoliae Ep1/96	PLD2 ortholog	MTELQQSPDANLSAAVRPRLAQAVVPLAQQHPEHSGIFPLSEGLDAFAARYLLISMAERSLDIQYYIWQNDMSGRLLFSAVLDAAQRGVKVRLLLDDNNTRGLDNTLSELNRHPNIAVRLFNPFSFRTLRAIGYITDFARLNRRMHNKSFTVDNTATIVGGRNIGDEYFAAGDEPLFTDLDVLAVGPVVDDVAQDFDRYWQSKAVAPLNRVVDEDVGEPSAVTLPHTWRDTPQVQGYLRRVDETPFVSQLENRSLPFIWANTRLLSDDPRKGLGRARTSTLLPQRMLSAIGKPQRQFDIISAYFVPTRAGVAQLLSLVRNGVKIAVLTNSLAANDVSVVHAGYAKWRKKLLRHGITLYELKPHDGMSQAPHDRGLTGNSGASLHAKTFSVDNQQLFIGS…
CAO97113.1 {EMBL:CU468135} (Genome Reviews)	Erwinia tasmaniensis DSM 17950 / Et1/99	PLD2 ortholog	MTEIHQWPDAGFSATTARSRLAQAVIPLAEQHPEHSGIFPLDEGLDAFAARYLLISMAERSLDIQYYIWQNDMSGRLLFSAVLTAAQRGVKIRLLLDDNNTGGLDDTLSELNRHPNIEIRLFNPFSFRTLRALGYITDFARLNRRMHNKSFTVDNTATIVGGRNIGDEYFAAGDEPLFTDLDVLAVGPVVGEVAQDFSRYWQSRAVAPLNTVVDEEAGELSAVTLPQAWRETTRVQRYLRRVDESPFVSQLESRSLPFIWANTRLLSDDPRKGLGRARTSTLLPQRMLSAIGKPQRQFDIISAYFVPTRAGVAQLLSLVRKGVKIAVLTNSLAANDVSVVHAGYAKWRKKLLRHGVTLYELKPHNGMAPASHDRGLTGNSGASLHAKTFSVDNQQLFIG…
ACR73801.1 {EMBL:CP001106} (Genome Reviews)	Eubacterium eligens ATCC 27750 / VPI C15-48	PLD2 ortholog	MKKYKICEILLVILAIFLCVAFYELIGICVAYKKQPEVSNTTKKETKNGSWNECSENTERAVIIEKNPEALLQRVRLIKNAKKEIILSTFAFKSDESGKLILGALHDAADRGVHIRLLVDGMESWIDMEGNPYFYGLSSHENVEIKLYNKANPLKPWKMMGRMHDKYLIADGKTYILGGRNTYNYFLGDFPGHKNYDRDVLVVCDEPEKENSVNQLLEYFETIWEQEDSGYFHDNKKLANRKSVKNAVLELQNGYQKYFEENKERICDTDYTDETFETEKIALVSNPIHTGSKEPVVWYQLGELMKNAKNRVKIHTPYIICNDMMYNTWEEIAENVSDFSIMTNSVANNGNPFGAADYAKNRNRILSTGINIWEYEGGYSYHGKSILIDDDLSVIGSFN…
ADO38569.1 (EBI)	Eubacterium limosum KIST612	PLD2 ortholog	MTFSFFTLASPFSVFVFIVNILFSFTIIFLERKTPQSTYAWLLFLWIIPVLGFVFYLFFSQNLTKRKIYRYNTPENEQYQLLLRRQKKALVDRQRIAKNKTIAKKYRYNIEYHLNVSHALYTDNNSIDIYTDGHEKFNALFKAIENARSTVHIEYYIIKYDGLGRKFMELLTKKAREGVEVRLLFDEMGGRYIPKSALKELESSGGQYGIFFPSRLRFINLRLNYRDHRKIVIIDGKTGFIGGFNVGDEYLGLKKKMGYWRDTHLKIEGYAAYELQMRFFLDWRTSGNKAKLNINSENIHRYFPYMENCEGSGIQIVSSGPDDPNQVIKQGFIRMITNAEKYILIQSPYFVTDESIMEALKIALLSGIDVRIMIPNKPDHIFIYWATLSYVGELIKYGA…
ACB60183.1 {EMBL:CP001022} (Genome Reviews)	Exiguobacterium sibiricum DSM 17290 / JCM 13490 / 255-15	PLD2 ortholog	MLDVLSTMLVILAYGLIIVNVLAVITVIFLERRDVGATWAWVLILYFVPLIGFLIYLFFGRLLKKTNFYHVEQTEQQEQSRRVALQLTELDKHETQQRHPAIVRYDQLIRMNLVSNDALLSFKNEVVILSDGEQKFNRMMTDIVNAEHEINIQYYIIQKDSLGQALIAALTNKAKQGIKVRLLYDAVGSRDLKRSDFKELMKHDGEVYAFFPPTIGLINFRLNNRNHRKSCIVDGKIGYIGGFNVGTEYLGIDEKFGYWRDTHFRLEGEVVHDQLDRFILDWNQASDSYTPKNTFYYGAHSIEQELPMQIVTSGPDSKTEHLKNLLIKMISSAKYSIYIQSPYFIPDTSYMDACKMALLSGVEIRIMIPNKPDHPFVYWATTAAAGELIDYGAKIYTYE…
ACQ69199.1 {EMBL:CP001615} (Genome Reviews)	Exiguobacterium sp. ATCC BAA-1283 / AT1b	PLD2 ortholog	MEVTIGLIIVILTWLILLLNLTFAITIIFFERRDIGTTWAWLLVLFFLPLIGFFVYIFFGRLIKSQNFYEVEEEKREAYHHHVAEQLDQLDQSTAPFNHPLLLKHRRLARLNLVSTNAMMSFHNDIRVLHDGKEKFDQLFQDIERATKEVNIQYYIIQNDALGQSLIRLLTEKAKQGLRVRLLYDAVGSRGLRHKHFKDLLAHGGEVKSFFPSKLGINFRVNNRNHRKLCIIDGELGYIGGFNVGDEYLGKDEHFGYWRDVHLRISGDAVKELLERFILDWNRSVPTKTKARKDDFVWPTEGISHHAAPVQIVTSGPNSSTEHLKNMLVKMITQSKECIYIQTPYFIPDASFLDACRIALMAGTKIKLMIPNKPDHMFVYWATYANAAELVRYGAEVFT…
ADN75766.1 {EMBL:CP002209} (Genome Reviews)	Ferrimonas balearica DSM 9799 / CCM 4581 / PAT	PLD2 ortholog	MDNLYQAATLLSLVGYWVLVAGVSLRIALKRRPFGVSLAWLLLIYIIPLFGVVCYLLFGELNIGKKRTSRAEAMFEPYADWFQELADQHRRSVPQMGQHARPIHGLCLNRTGIPSLVGNHMELLHQGDVIFDRLVADIDAAQHSVALEFYIWSPGGRADEVAQALIRAAGRGVKVQVLLDAAGSRSFFNSGWPDTLAEAGIEVVEALAVSPLRMFFRRLDLRQHRKIVVIDNQIGYTGSMNLADSRMFKQDAGVGQWVDVLVRFTGPAVPVLRAIQSWDWEVETGERHLPEVPKFDTLAHEPHGEDALQVIPSGPGLPDNVIQKVLLLSIYHARTSLTLCSPYFVPSEHLMDALKTAAQRGVTVNLIVPDKNDSMMVEWASRSFFSELLRSGVNIYRFK…
ABZ87960.1 {EMBL:CP000937} (Genome Reviews)	Francisella philomiragia subsp. philomiragia ATCC 25017	PLD2 ortholog	MENFLLHLLYILEANIILFVCQAFTILIVLKLIVDKKSASNILAWLLAILFIPYVAIPFFFILQRKDKRSFWQKENMDISESGLQSFCINDSDSCKNLPIETINVFTNMDLPTLTSKNSFEMYTNGVKSFEAFMEAIKAAKKNIYIQTYVFKNDTTSKLVISALEKKAAEGVEVKMMIDSLGSFYIYRHNRKIFKNLRKLGAQVVFFMPVISNPLRNYINYRNHRKIYIFDNQTVFSGGMNIGDEYMSPIEHEGMWDDILFKIQGDSLAYFLKVFCSDWHFATNEELEFKIENTISQEGFVQVIPSGPDLQQDQLYSGLITAINSAKEKLWIITPYLIPSAELYHSIILAKKKGIDVKIITPKKSNHQLADRARASYIRDFLANDIDVHFTKNMIHAKA…
CAL09013.1 (EBI)	Francisella tularensis subsp. tularensis FSC 198	PLD2 ortholog	MENFLLSLLYILDANIVLFVCQALTIFIVLKLIVDKKSASNILAWLLAILFIPYIAIPFFFIFQRKDKRSFWQKEAMNISQPSLDLFCLDKSESCKNLPNEIINVFANMDLNTLTTKNSFEMYTDGVKSFQAFMQAIESAQQNIYIQTYVFKNDTTSKLVINALEKKAAEGVEIKMMIDSLGSFYVYRHNRKIFKKLRDLGAKVVFFIPVISNPLRNYINYRNHRKIYIFDNHTIFSGGMNIGDEYMSPIEHQGMWDDLLFKIQGESLIYFLKVFCSDWHFATNQEIDFNIDNTIIQEGFVQVIPSGPDLKEDQLYSGLITAINSAKEKLWIITPYLIPSAELYHSIVLAKKKGLEVKIITPKKSNHKLVDKARASYIRDFLEANIDIHFTKNMIHAKA…
ADA78680.1 {EMBL:CP001633} (Genome Reviews)	Francisella tularensis subsp. tularensis NE061598	PLD2 ortholog	MENFLLSLLYILEANIVLFVCQALTIFIVLKLIVDKKSASNILAWLLAILFIPYIAIPFFFIFQRKDKRSFWQKEAMNISQPSLDLFCLDKSESCKNLPNEIINVFANMDLNTLTTKNSFEMYTDGVKSFQAFMQAIESAQQNIYIQTYVFKNDTTSKLVINALEKKAAEGVEIKMMIDSLGSFYVYRHNRKIFKKLRDLGAKVVFFMPVISNPLRNYINYRNHRKIYIFDNHTIFSGGMNIGDEYMSPIEHQGMWDDLLFKIQGESLIYFLKVFCSDWHFATNQEIDFNIDNTIIQEGFVQVIPSGPDLKEDQLYSGLITAINSAKEKLWIITPYLIPSAELYHSIVLAKKKGLEVKIITPKKSNHKLVDKARASYIRDFLEANIDIHFTKNMIHAKA…
ABU61746.1 {EMBL:CP000803} (Genome Reviews)	Francisella tularensis subsp. holarctica FTNF002-00 / FTA	PLD2 ortholog	MENFLLSLLYILEANIVLFVCQALTIFIVLKLIVDKKSASNILAWLLAILFIPYIAIPFFFIFQRKDKRSFWQKEAMNISQPSLDLFCLDKSESCKNLPNEIINVFANMDLNTLTTKNSFEMYTDGVKSFQAFMQAIESAQQNIYIQTYVFKNDTTSKLVINALEKKAAEGVEIKMMIDSLGSFYVYRHNRKIFKKLRDLGAKVVFFMPVISNPLRNYINYRNHRKIYIFDNHTIFSGGMNIGDEYMSPIEHQGMWDDLLFKIQGESLIYFLKVFCSDWHFATNQEIDFNIDNTIIQEGFVQVIPSGPDLKEDQLYSGLITAINSAKEKLWIITPYLIPSAELYHSIVLAKKKGLEVKIITPKKSNHKLVDKARASYIRDFLEANIDIHFTKNMIHAKA…
CAJ79642.1 (EBI)	Francisella tularensis subsp. holarctica LVS	PLD2 ortholog	MENFLLSLLYILEANIVLFVCQALTIFIVLKLIVDKKSASNILAWLLAILFIPYIAIPFFFIFQRKDKRSFWQKEAMNISQPSLDLFCLDKSESCKNLPNEIINVFANMDLNTLTTKNSFEMYTDGVKSFQAFMQAIESAQQNIYIQTYVFKNDTTSKLVINALEKKAAEGVEIKMMIDSLGSFYVYRHNRKIFKKLRDLGAKVVFFMPVISNPLRNYINYRNHRKIYIFDNHTIFSGGMNIGDEYMSPIEHQGMWDDLLFKIQGESLIYFLKVFCSDWHFATNQEIDFNIDNTIIQEGFVQVIPSGPDLKEDQLYSGLITAINSAKEKLWIITPYLIPSAELYHSIVLAKKKGLEVKIITPKKSNHKLVDKARASYIRDFLEANIDIHFTKNMIHAKA…
ACD30883.1 {EMBL:CP000915} (Genome Reviews)	Francisella tularensis subsp. mediasiatica FSC147	PLD2 ortholog	MENFLLSLLYILEANIVLFVCQALTIFIVLKLIVDKKSASNILAWLLAILFIPYIAIPFFFIFQRKDKRSFWQKEAMNISQPSLDLFCLDKSKSCKNLPNEIINVFANMDLNTLTTKNSFEMYTDGVKSFQAFMQAIESAQQNIYIQTYVFKNDTTSKLVINALEKKAAEGVEIKMMIDSLGSFYVYRHNRKIFKKLRDLGAKVVFFMPVISNPLRNYINYRNHRKIYIFDNHTIFSGGMNIGDEYMSPIEHQGMWDDLLFKIQGESLIYFLKVFCSDWHFATNQEIDFNIDNTIIQEGFVQVIPSGPDLKEDQLYSGLITAINSAKEKLWIITPYLIPSAELYHSIVLAKKKGLEVKIITPKKSNHKLVDKARASYIRDFLEANIDIHFTKNMIHAKA…
ABK89765.1 (EBI)	Francisella tularensis subsp. novicida U112	PLD2 ortholog	MENFLLSLLYILEANIILFVCQALTIFIVLKLIVDKKSASNILAWLLAILFIPYVAIPFFFIFQRKDKRSFWQKEAMNISQPSLDLFCLDKSESCKNLPNEIINVFANMDLNTLTTKNSFEMYTDGVKSFQAFMQAIESAQQNIYIQTYVFKNDTTSKLVINALEKKAAEGVEIKMMIDSLGSFYVYRHNRKIFKKLRDLGAKVVFFMPVISNPLRNYINYRNHRKIYIFDNHTVFSGGMNIGDEYMSPIEHQGMWDDLLFKIQGESLIYFLKVFCSDWHFATNQEIDFNIDNTIIQEGFVQVIPSGPDLKEDQLYSGLITAINSAKEKLWIITPYLIPSAELYHSIVLAKKKGLEVKIITPKKSNHKLVDKARASYIRDFLEANIDIHFTKNMIHAKA…
ABI83042.1 {EMBL:CP000437} (Genome Reviews)	Francisella tularensis subsp. holarctica OSU18	PLD2 ortholog	MENFLLSLLYILEANIVLFVCQALTIFIVLKLIVDKKSASNILAWLLAILFIPYIAIPFFFIFQRKDKRSFWQKEAMNISQPSLDLFCLDKSESCKNLPNEIINVFANMDLNTLTTKNSFEMYTDGVKSFQAFMQAIESAQQNIYIQTYVFKNDTTSKLVINALEKKAAEGVEIKMMIDSLGSFYVYRHNRKIFKKLRDLGAKVVFFMPVISNPLRNYINYRNHRKIYIFDNHTIFSGGMNIGDEYMSPIEHQGMWDDLLFKIQGESLIYFLKVFCSDWHFATNQEIDFNIDNTIIQEGFVQVIPSGPDLKEDQLYSGLITAINSAKEKLWIITPYLIPSAELYHSIVLAKKKGLEVKIITPKKSNHKLVDKARASYIRDFLEANIDIHFTKNMIHAKA…
CAG45630.1 (EBI)	Francisella tularensis subsp. tularensis SCHU S4 / Schu 4	PLD2 ortholog	MENFLLSLLYILEANIVLFVCQALTIFIVLKLIVDKKSASNILAWLLAILFIPYIAIPFFFIFQRKDKRSFWQKEAMNISQPSLDLFCLDKSESCKNLPNEIINVFANMDLNTLTTKNSFEMYTDGVKSFQAFMQAIESAQQNIYIQTYVFKNDTTSKLVINALEKKAAEGVEIKMMIDSLGSFYVYRHNRKIFKKLRDLGAKVVFFMPVISNPLRNYINYRNHRKIYIFDNHTIFSGGMNIGDEYMSPIEHQGMWDDLLFKIQGESLIYFLKVFCSDWHFATNQEIDFNIDNTIIQEGFVQVIPSGPDLKEDQLYSGLITAINSAKEKLWIITPYLIPSAELYHSIVLAKKKGLEVKIITPKKSNHKLVDKARASYIRDFLEANIDIHFTKNMIHAKA…
ABO46748.1 {EMBL:CP000608} (Genome Reviews)	Francisella tularensis subsp. tularensis WY96-3418	PLD2 ortholog	MENFLLSLLYILEANIVLFFCQALTIFIVLKLIVDKKSASNILAWLLAILFIPYIAIPFFFIFQRKDKRSFWQKEAMNISQPSLDLFCLDKSESCKNLPNEIINVFANMDLNTLTTKNSFEMYTDGVKSFQAFMQAIESAQQNIYIQTYVFKNDTTSKLVINALEKKAAEGVEIKMMIDSLGSFYVYRHNRKIFKKLRDLGAKVVFFMPVISNPLRNYINYRNHRKIYIFDNHTIFSGGMNIGDEYMSPIEHQGMWDDLLFKIQGESLIYFLKVFCSDWHFATNQEIDFNIDNTITQEGFVQVIPSGPDLKEDQLYSGLITAINSAKEKLWIITPYLIPSAELYHSIVLAKKKGLEVKIITPKKSNHKLVDKARASYIRDFLEANIDIHFTKNMIHAKA…
AAL95119.1 {EMBL:AE009951} (Genome Reviews)	Fusobacterium nucleatum subsp. nucleatum ATCC 25586 / CIP 101130 / JCM 8532 / LMG 13131	PLD2 ortholog	MQDISKILLTLVQLFLQYVWVANLFFIIVIIMIEKKNPLYTILWIFLLTLVPYVGFFIYLFFGLTFKKKRVANKIYKIKKLKSRKDVSKSDNEELKRWKGLITYLEMSTDNHISSNNDIQVYFTGEDFFPELKKEIANAKKFINMEYFIFQFDGIGKEIADLLIEKAKEGVEVNLIIDGVNLANFRLKQYFKNTGVNLHLFFRTYIPIFNIRLNYRNHRKVTIIDNRIAFVGGMNIGDEYLGKGKIGYWRDTSVKIYGDIVSSFEKEFYFSLSIVKNEFLKDEKFSNEISLKYEEDEGIYMQLISSGPNYEFPAIRDNYIKLIQEARKSVFIQTPYFVPDDLLLDTLKSAVLSGIDVKIMIPNKADHPFIYWVNQYYVWELLRLGANIYRYENGFIHSK…
AEC18325.1 (EBI)	Gallibacterium anatis UMN179	PLD2 ortholog	MIITADIITILQYAIPVTIWICQVSITLRLLFKQQAMSVTLSWLLIVYIVPIIGIIAYFIFGEIKLGSHRAKLFHQLRPKYVAWFNQYKDYKNLVENNDALRYKALFELCQRRQNIPCIIGNDLHILQTPQSIIHSIIKDIEQANFSINMTFYIWQSGGLIEQVEQALLKAKQRGVQIHILLDSVGSRDFLLSKHCQQLRQQGIEILEALHANPLRMFLERIDLRQHRKIVVIDNQIAYTGSMNMVDPSEFKQDANVGQWIDIMVRIDGPVSSILNHLHAWDWEIETEQQQPFAFALCPLLPIENDNSHAVQIVATGPGFPDDLMSQTLSVAIFSARKSITITSPYFVPNQSIEDALKIAAQRGVEVNIILPKKNDSTMVQWASRALFDNLLAAGVKIH…
ACX67531.1 (EBI)	Geobacillus sp. Y412MC10	PLD2 ortholog	MVWLLVALITFILQMVAVLLLEFRNPSKAVAWLFILFCLPFIGFVLYFFVAQDYQKRLKIRKRGSRLFQEIRAHLWDRAAVVRRKGDMNNPGFHHNDRLFNLLNHLSESPITGCNQSRVLTDGEETYEAMLNAMEEAKDHIHVEFYIFRHDRIGTKFQDVMIRKAQEGVKVRLVCDGLGSYKLKKTFIQRFKESGVEFYFFLPAMVSMFSRRINYRNHRKIVVVDGTIGFLGGINVGDDYLGEYPNMGYWRDTHLEVKGDAVYFLQNVFLHDWKLASGERIADFGLFPEHQCTGEEQVQILSSGPDLNWNAIQEMCFGAISVAKERIWITTPYFIPDEGIYEALKTAAVSGVDVRIIIPDHADSRLVKMASLSYVEELLAAGVKFYEYEKGFIHAKVLI…
AAR36774.1 {EMBL:AE017180} (Genome Reviews)	Geobacter sulfurreducens ATCC 51573 / DSM 12127 / PCA	PLD2 ortholog	MASRQRIMPFGNTKQSPRGTVWQLQLAVAALLALAVALLTPGPGGALGAPDGVTQGASLSRSIQPLLDAHPGKTGLHVLEKGEESLLARAWLADHATETIDVQYFIWSTDNIGILASEALLRAAERGVRVRVLVDDLLIDAPPESLLALARHPRIDIRIYNPTMTVGTSKVKRLGNVVTGFRSVNQRMHDKTALFDGVVGITGGRNMADEYYDYDQEYTFRDRDILMLGPAVAEAEASFARFWESPLAVPVEKLLKKGMKKMTPERTARVYADLHAYAGKPENFASEVRQALRDLPDRFDGLLREMVWDEARFISDLPGKNSGRDGLGGGGQSTTALVEAVRSAKRRVTIQSPYLVMPAGGLELFRALVERGVEVRIVTNSLAATDNLQAFSGYRKQRE…
ACS23652.1 {EMBL:CP001638} (Genome Reviews)	Geobacillus sp. WCH70	PLD2 ortholog	MRNTLRVIIFVLAVAAFLFLTNDYWEGKLLGGLSILISCSVVFIAFVISLENRKPAHTITWLVVLGSFPLIGFFFYLMFGRNYRKQRLFQKKAMLDEQTFLKFQGQREWAIEQMPIGEHQRPLLQLAHRIGKSPVSLATETRVLTNGEETFSTIFEELEKATHHIHLEYYIVRHDEVGQKLKTILIEKAKKGVHVRFLYDAVGSWKLSKTYIQELRDAGVEMIPFSPVRLPFLSNTINFRNHRKIIVIDGTIGFVGGLNIGDEYLGKDKYFGFWRDTHLWIRGEAVRTLQLIFLQDWYYMTGKTLLTPEYLSPELVHYDGQGGVQLIAGGPDQKWEVIKHLYFAMITSAQRSIWIASPYFVPDEDILTALKIAALSGLDVRILAPKRPDKKIVFYASRS…
ABM61134.1 {EMBL:CP000544} (Genome Reviews)	Halorhodospira halophila DSM 244 / SL1	PLD2 ortholog	MSRPGALIRRCGAALVLLGALIGCAPVHQAPETPQQPARLPATEGPLAEWLRAVPAARQGATGFQLITGGLEAYQWRAHSARMAEQRLHLQYYIWRDDEAGRLLLAELLDAAERGVDVALLLDDMDVRGNDRPLAALDAHPNAEVRLFNPYRARSGALRAGVELLLRASDLNHRMHNKAWIADGRLAIVGGRNISNAYFYAGDPFNFMDIDLAMAGPLAHQADRAFTDYWNSPAAIPIDQLQRARANAKTLERFQERLRAWRDEQADHPLRHHAADPPAQLRETDAYTWTRDAELAVDNPSKALGHTGQPTTRAVLNALTERFAGVEERLTLASPYFIPGAEGTAGLTGLAQRGVEVAILTNSLAATDVALAHSGYARRRQTLLEAGVDLYELRPSAWQ…
ACX95320.1 {EMBL:CP001801} (Genome Reviews)	Halothiobacillus neapolitanus ATCC 23641 / c2	PLD2 ortholog	MLELFDLQNAHWAALYVLVEWLVRLFALIVVPMRRPPVTATAWLLLIFFQPLIGGIIYLFVGRPRVSSARQQKIDDLEKALAPNLNHLQKQQSLHHRTTLPDQWRPIAQLARHWRIFPEFGGNAVAVIEQLPELVRQLVADIDNANHSVHLLFYIAARDDLTEPVFTAMLRAVKRGVEVRLLVDDYGSKKFMAPLLALEAEGIRVARAFPRSKLPRQSARFDLRNHRKLVVIDGLIGYAGSMNLIRPDFKPNIIYEDIMLRLRGPIALELQTIFAGDWYIERNAMLTGVQYFPTPEAAGDEICLGLPSGPEYPDPVQQQLLLSLIHVSTESIRLVTPYFVPDDAMLLALKTAAQRGVEVELILSERLDQRLVQWAQESYYAELLDEGIIIRRYPRYFLH…
CAJ99212.1 (EBI)	Helicobacter acinonychis Sheeba	PLD2 ortholog	MKVFLVLLSVFFFSGCFGLVYEAPISNPPISYNPYTTTIGSLYAKNLKEHPNNSAAILLEDGFDALLHRVGLIRMSQKSIDMQTYIYKNDLSSQLIAKELLSAANRGVKVRILLDDNGLHSDFSDIMLLNFHKNIEVKIFNPYYIRNKGLRYFEMLADYERIKKRMHNKLFIVDNFAVIIGGRNIGDNYFDNDLETNFLDLDALFLGGVTSKSKESFENYWKFHRSIPISLLRTHKRLKNNAKKIAKLHEKIPISTEDANEFEKKVNDFMERFQKYQYPIYYGNANFLADLPTKIDTPSYSPIKTAFEKALKDAKNSIFIASSYFIPGKKMMKIFRDQVSKGVELSVLTNSLSSTDAIVVYGAWERYRNQLVRMGANVYEIRNDFFNRQIKGRFSTKHS…
CBI66934.1 {EMBL:FN598874} (Genome Reviews)	Helicobacter pylori B8	PLD2 ortholog	MKIFLVLLSVFFFNGCFGLVYKTPISSPPISYDPYTTTIGSLYAKNLKENPNHSAAILLEDGFDALLHRVGLIRMSQKSIDMQTYIYKNDLSSQVIAKELLNAANRGVKVRILLDDNGLDSDFSDIMLLNFHKNIEVKIFNPYYIRNKGLRYFEMLADYERIKKRMHNKLFIVDNFAVIIGGRNIGDNYFDNDLDTNFLDLDALFFGGVASKAKESFERYWRFHRSIPVSLLRTHKRLKNNAKEIAKLHEKIPISAEDKNQFEKKVNDFIDRFQKYQYPIYYGNAIFLADSPKKIDTPLYSPIKIAFEKALKNAKDSVFIASSYFIPGKKMMKIFKNQISKGIELNILTNSLSSTDAIVVYGAWERYRNQLVRMGANVYEIRNDFFNRQIKGRFSTKHS…
ADU81044.1 (EBI)	Helicobacter pylori Gambia94/24	PLD2 ortholog	MKIFLVLLSVFFFNGCFGLVYKTPISSPPISYDPYTTTIGSLYAKNLKENPNHSAAILLEDGFDALLHRVGLIRMSQKSIDMQTYIYKNDLSSQVIAKELLNAANRGVKVRILLDDNGLDSDFSDIMLLNFHKNIEVKIFNPYYIRNKGLRYFEMLADYERIKKRMHNKLFIVDNFAVIIGGRNIGDNYFDNDLDTNFLDLDALFFGGVASKAKESFERYWRFHRSIPVSLLRTHKRLKNNAKEIAKLHEKIPISAEDANEFEKKVNDFIERFQKYQYPIYYGNAIFLADLPAKIDTPLYSPIKIAFEKALKNAKDSVFIASSYFIPGKKIMKIFKNQISKGIELNILTNSLSSTDAIVVYGAWERYRNKLVRMGANVYEIRNDFFNRQIKGRFSTKHS…
ACX98817.1 {EMBL:CP001680} (Genome Reviews)	Helicobacter pylori 52	PLD2 ortholog	MKILLVLLSVFFFNGCFGLVYKTPISSPPISYDPYTTTIGSLYAKNLKENPNHSAAILLEDGFDALLHRVGLIRMSQKSIDMQTYIYKNDLSSQVIAKELLNAANRGVKVRILLDDNGLDSDFSDIMLLNFHKNIEVKIFNPYYIRNKGLRYFEMLADYERIKKRMHNKLFIVDNFAVIIGGRNIGDNYFDNDLDTNFLDLDALFFGGVASKAKESFERYWRFHRSIPVSLLRTHKRLKNNAKEIAKLHEKIPISTEDKNQFEKKVNDFIERFQKYQYPIYYGNAIFLADSPKKIDTPLYSPIKIAFEKALKNAKDSVFIASSYFIPGKKMMKIFKNQISKGIELNILTNSLSSTDAIVVYGAWERYRNQLVRMGANVYEIRNDFFNRQIKGRFSTKHS…
ADU80432.1 (EBI)	Helicobacter pylori India7	PLD2 ortholog	MKIFLVLLSVFFFNGCFGLVYKTPISSPPISYDPYTTTIGSLYAKNLKENPNRSTAILLEDGFDALLHRVGLIRMSQKSIDMQTYIYKNDLSSQVIAKELLNAADRGVKVRILLDDNGVYSDFSDIMLLNFHKNIEVKIFNPYYIRNKGLRYFEMLADYERIKKRMHNKLFIVDNFAVIIGGRNIGDNYFDNDLDTNFLDLDALFFGGVASKAKESFERYWRFHRSIPVSLLRTHKRLKNNAKEIAKLHEKIPISAEDKNQFEKKVNDFIDRFQKYQYPIYYGNAIFLADSPQKIDTPLYSPIKIAFEKALKNAKDSVFIASSYFIPGKKMMKIFKNQISKGIELNILTNSLSSTDAIVVYGAWERYRNQLVRMGANVYEIRNDFFNRQIKGRFSTKHS…
ADN79330.1 {EMBL:CP002184} (Genome Reviews)	Helicobacter pylori 908	PLD2 ortholog	MKIFLVILSVFFFNGCFGLVYKTPISNPPISYDPYTTTIGSLYAKNLKENPNHSAAILLEDGFDALLHRVGLIRMSQKSIDMQTYIYKNDLSSQVIAKELLNAANRGVKVRILLDDNGLDSDFSDIMLLNFHKNIEVKIFNPYYIRNKGLRYFEMLADYERIKKRMHNKLFIVDNFAVIIGGRNIGDNYFDNDLDTNFLDLDALFFGGVASKAKESFENYWRFHRSIPVSLLRTHKRLKNNAKEIAKLHEKIPISAEDANEFEKKVNDFIERFQKYQYPIYYGKAIFLADLPAKIDTPLYSPIKIAFEKALKNAKDSVFIASSYFIPGKKIMKIFKNQISKGIELNILTNSLSSTDAIVVYGAWERYRNKLVRMGANVYEIRNDFFNRQIKGRFSTKHS…
CAX28738.1 {EMBL:FM991728} (Genome Reviews)	Helicobacter pylori B38	PLD2 ortholog	MKIFLVILSVFFFNGCFGLVYKTPISSPPISYDPYTTTIGSLYAKNLKENPNHSAAILLEDGFDALLHRVGLIRMSQKSIDMQTYIYKNDLSSQVIAKELLNAANRGVKVRILLDDNGLDSDFSDIMLLNFHKNIEVKIFNPYYIRNKGLRYFEMLADYERIKKRMHNKLFIVDNFAVIIGGRNIGDNYFDNDLDTNFLDLDALFFGGVASKAKESFERYWRFHRSIPVSLLRTHKRLKNNAKEIAKLYEKIPISAEDKNQFEKKVNDFIDRFQKYQYPIYYGNAIFLADSPKKIDTPLYSPIKIAFEKALKNAKDSVFIASSYFIPGKKMMKIFKNQISKGIELNILTNSLSSTDAIVVYGAWERYRNQLVRMGANVYEIRNDFFNRQIKERFSTKHS…
ADO03368.1 (EBI)	Helicobacter pylori Cuz20	PLD2 ortholog	MKIFLVLLSVFFFNGCFGLVYKTPISSPPISYDPYTTAIGSLYAEKLKENPNHSAAILLEDGFDALLHRVGLIRMSQKSIDMQTYIYKNDLSSQVIAKELLNAANRGVKVRILLDDNGVYSDFSDIMLLNFHKNIEVKIFNPYYIRNKGLRYFEMLADYERIKKRMHNKLFIVDNFAVIIGGRNIGDNYFDNDLDTNFLDLDALFFGGVASKAKESFERYWRFHRSIPVSLLRTHKRLKNNAKEIAKLHEKIPISAEDKNQFEKKVNDFIERFQKYQYPIYYGNAIFLADSPKKIDTPLYSPIKIAFEKALKNAKDSVFIASSYFIPGKKMMKIFKNQISKGIELNILTNSLSSTDAIVVYGAWERYRNQLVRMGANVYEIRNDFFNRQIKGRFSTKHS…
ADU40569.1 {EMBL:CP002096} (Genome Reviews)	Helicobacter pylori 35A	PLD2 ortholog	MKIFLVLLSVFFFNGCFGLVYKTPISSPPISYDPYTTTIGSLYAEKLKENPNHSAAILLEDGFDALLHRVGLIRMSQKSIDMQTYIYKNDLSSQVIAKELLNAANRGVKVRILLDDNGLDSDFSDIMLLNFHKNIEVKIFNPYYIRNKGLRYFEMLADYERIKKRMHNKLFIVDNFSVIIGGRNIGDNYFDNDLDTNFLDLDALFFGGVASKAKESFERYWRFHRSIPVSLLRTHKRLKNNAKEIAKLHEKIPISAEDKNQFEKKVNDFIERFQKYQYPIYYGNAIFLADSPKKIDTPLYSPIKIAFEKALKNAKDSVFIASSYFIPGKKMMKIFKNQISKGIELNILTNSLSSTDAIVVYGAWERYRNQLVRMGANVYEIRNDFFNRQIKGRFSTKHS…
ACI26941.1 {EMBL:CP001173} (Genome Reviews)	Helicobacter pylori G27	PLD2 ortholog	MKIFLVLLSVFFFNGCFGLVYKTPISSPPISYDPYTTTIGSLYAKNLKENPNHSAAILLEDGFDALLHRVGLIRMSQKSIDMQTYIYKNDLSSQVIAKELLNAANRGVKVRILLDDNGLDSDFSDIMLLNFHKNIEVKIFNPYYIRNKGLRYFEMLADYERIKKRMHNKLFIVDNFAVIIGGRNIGDNYFDNDLDTNFLDLDALFFGGVASKAKESFERYWRFHRSIPVSLLRTHKRLKNNAKEIAKLHEKIPISAEDKNQFEKKVNDFIDRFQKYQYPIYYGNAIFLADSPKKIDTPLYSPIKIAFEKALKNAKDSVFIASSYFIPGKKMMKIFKKQISKGIELNILTNSLSSTDAIVVYGAWERYRNQLVRMGANVYEIRNDFFNRQIKGRFSTKHS…
ABF84251.1 (EBI)	Helicobacter pylori HPAG1	PLD2 ortholog	MKIFLVFLSVFFFNGCFGLVYKTPISSPLISYDPYTTTIGSLYAKKLKENPNHSAAILLEDGFDALLHRVGLIRMSQKSIDMQTYIYKNDLSSQVIAKELLNAANRGVKVRILLDDNGVYSDFSDIMLLNFHKNIEVKIFNPYYIRNKGLRYFEMLADYERIKKRMHNKLFIVDNFAVIIGGRNIGDNYFDNDLDTNFLDLDALFFGGVASKAKESFERYWRFHRSIPVSLLKTHKRLKNNAKEIAKLHEKIPISAEDKNQFEKKVNDFIDRFQKYQYPIYYGNAIFLADSPKKIDTPLYSPIKIAFEKALKNAKDSVFIASSYFIPGKKMMKIFKNQISKGIELNILTNSLSSTDAIVVYGAWERYRNQLVRMGANVYEIRNDFFNRQIKGCFSTKHS…
AAD05760.1 {EMBL:AE001439} (Genome Reviews)	Helicobacter pylori J99 / ATCC 700824	PLD2 ortholog	MKIFLVILSVFFFNGCFGLAYKTPISNPPISYDPYTTTIGSLYAKNLKENPKHSAAILLEDGFDALLHRVGLIRMSQKSIDMQTYIYKNDLSSQVIAKELLNAANRGVKVRILLDDNGLDSDFSDIMLLNFHKNIEVKIFNPYYIRNKGLRYFEMLADYERIKKRMHNKLFIVDNFAVIIGGRNIGDNYFDNDLDTNFLDLDALFFGGVASKAKESFENYWRFHRSIPVSLLRTHKRLKNNVKEIAKLHEKIPISAEDANEFEKKVNDFIERFQKYQYPIYYGNAIFLADLPAKIDTPLYSPIKIAFEKALKNAKDSVFIASSYFIPGKKIMKIFKNQISKGIELNILTNSLSSTDAIVVYGAWERYRNKLVRMGANVYEIRNDFFNRQIKGRFSTKHS…
BAJ57201.1 (EBI)	Helicobacter pylori F30	PLD2 ortholog	MKIFLVLLSVFFFNGCFGLVYKTPISSPPISYDPYTTTIGSLYAGKLKENPNHSAAILLEDGFDALLHRVGLIRMSQKSIDMQTYIYKNDLSSQVIAKELLNAANRGVKVRILLDDNGLDSDFSDIMLLNFHKNIEVKIFNPYYIRNKGLRYFEMLADYERIKKRMHNKLFIVDNFAVIIGGRNIGDNYFDNDLDTNFLDLDALFFGGVASKAKESFERYWRFHRSIPVSLLRTHKKLKNNAKEIAKLHEKIPISAEDKNQFEKKVNDFIERFQKYQYPIYYGNAIFLADSPKKIDTPLYSPIKIAFEKALKNAKDSVFIASSYFIPGKKMMKIFKNQISKGIELNILTNSLSSTDAIVVYGAWERYRNQLVRMGANVYEIRNDFFNRQIKGRFSTKHS…
ADO01806.1 (EBI)	Helicobacter pylori SJM180	PLD2 ortholog	MKIFLVFLSVFFFNGCFGLVYKTPISSPPISYDPYTTTIGSLYAKNLKENPNHSAAILLEDGFDALLHRVGLIRMSQKSIDMQTYIYKNDLSSQVIAKELLNAANRGVKVRILLDDNGLDSDFSDIMLLNFHKNIEVKIFNPYYIRNKGLRYFEMLADYERIKKRMHNKLFIVDNFAVIIGGRNIGDNYFDNDLDTNFLDLDALFFGGVASKAKESFERYWRFHRSIPVSLLRTHKRLKNNAKEIAKLHEKIPISAEDKNQFEKKVNDFIDRFQKYQYPIYYGNAIFLADSPKKIDTPLYSPIKIAFEKALKNAKDSVFIASSYFIPGKKMMKIFKNQISKGIELNILTNSLSSTDAIVVYGAWERYRNQLVRMGANVYEIRNDFFNRQIKGRFSTKHS…
ADO06439.1 {EMBL:CP002074} (Genome Reviews)	Helicobacter pylori PeCan4	PLD2 ortholog	MKIFLVLLSVFFFNGCFGLVYKTPISSPPISYDPYTTTIGSLYAKNLKENPNHSAAILLEDGFDALLHRVGLIRMSQKSIDMQTYIYKNDLSSQVIAKELLNAANRGVKVRILLDDNGLDSDFSDIMLLNFHKNIEVKIFNPYYIRNKGLRYFEMLADYERIKKRMHNKLFIVDNFAVIIGGRNIGDNYFDNDLDTNFLDLDALFFGGVASKAKESFERYWRFHRSIPVSLLRTHKRLKNNAKEIAKLHEKIPISAEDKNQFEKKVNDFIERFQKYQYPIYYGNAIFLADSPKKIDTLLYSPIKIAFEKALKNAKDSVFIASSYFIPGKKMMKIFKNQISKGIELNILTNSLSSTDAIVVYGAWERYRNQLVRMGANVYEIRNDFFNRQIKGRFSTKHS…
ADU82641.1 (EBI)	Helicobacter pylori Lithuania75	PLD2 ortholog	MKIFLVFLSVFFFNGCFGLVYKTPISSPPISYDPYTTTIGSLYAKNLKENPNHSAAILLEDGFDALLHRVGLIRMSQKSIDMQTYIYKNDLSSQVIAKELLNAANRGVKVRILLDDNGLDSDFSDIMLLNFHKNIEVKIFNPYYIRNKGLRYFEMLADYERIKKRMHNKLFIVDNFAVIIGGRNIGDNYFDNDLDTNFLDLDALFFGGVASKAKESFERYWRFHRSIPVSLLRTHKRLKNNAKEIAKLHEEIPISAEDKNQFEKKVNDFIDRFQKYQYPIYYGNAIFLADSPKKIDTPLYSPIKIAFEKALKNAKDSVFIASSYFIPGKKMMKIFKNQISKGIELNILTNSLSSTDAIVVYGAWERYRNQLVRMGANVYEIRNDFFNRQIKGRFSTKHS…
ADI34300.1 {EMBL:CP001582} (Genome Reviews)	Helicobacter pylori v225d	PLD2 ortholog	MKILLVLLSVFFFNGCFGLVYKTPISSPPISYDPYTTTIGSLYAEKLKENPNHSAAILLEDGFDALLHRVGLIRMSQKSIDMQTYIYKNDLSSQVIAKELLNAANRGVKVRILLDDNGVYSDFSDIMLLNFHKNIEVKIFNPYYIRNKGLRYFEMLADYERIKKRMHNKLFIVDNFAVIIGGRNIGDNYFDNDLDTNFLDLDALFFGGVASKAKESFERYWRFHRSIPVSLLRTHKRLKNNAKEIAKLHEKIPISTEDKNQFEKKVNDFIERFQKYQYPIYYGNAIFLADSPKKIDTPLYSPIKIAFEKALKNAKDSVFIASSYFIPGKKMMKIFKNQISKGIELNILTNSLSSTDAIVVYGAWERYRNQLVRMGANVYEIRNDFFNRQIKGRFSTKHS…
AAD07257.1 {EMBL:AE000511} (Genome Reviews)	Helicobacter pylori ATCC 700392 / 26695	PLD2 ortholog	MKIFLVFLSVFFFNGCFGLVYKTPISSSPISYDPYTTPIGSLYAEKLKENPNHSAAILLEDGFDALLHRVGLIRMSQKSIDMQTYIYKNDLSSQVIAKELLNAANRGVKVRILLDDNGLDSDFSDIMLLNFHKNIEVKIFNPYYIRNKGLRYFEMLADYERIKKRMHNKLFIVDNFAVIIGGRNIGDNYFDNDLDTNFLDLDALFFGGVASKAKESFERYWRFHRSIPVSLLRTHKRLKNNAKEIAKLHEKIPISAEDKNQFEKKVNDFIDRFQKYQYPIYYGNAIFLADSPKKIDTPLYSPIKIAFEKALKNAKDSVFIASSYFIPGKKMMKIFKNQISKGIELNILTNSLSSTDAIVVYGAWERYRNQLVRMGANVYEIRNDFFNRQIKGRFSTKHS…
ADO84291.1 (EBI)	Ilyobacter polytropus DSM 2926 / CuHBu1	PLD2 ortholog	MVLEHLIFFAKYIYFINILFVVVIIFVERKKPVYSLFWITVLVLTSYIGFISYLLFGLSFRKKRLSKKFYMRNLFRYTNPSENNEAKKLEKWEQMIQYLELTGKNRLTFSNSTVIFTDGKKLFQDMKDELKKATSYIHMEYFIFDNDALGKEFFSILKEKAKSGVEVKLILDGVGCRKLPLKKIVALRDSKIDVLVFFPSYFPFINLRANYRTHRKICIVDAKLGYIGGFNIGKDYIGKGHLGKWRDTHIKMKGEILNELQKEFFSSWDFIKNQKFLSFKKKVRNRYDEKKYFPEKEKIGNSSIQIVGSAPDYEFHLIRDAILHMITKAKKYIYIQTPYFIPDDIIFEALKIASLSGVNIKIMIPNKPDHLMVYWATHSYVGEMITMGVKFYSYKKGFL…
ADO41647.1 (EBI)	Ketogulonicigenium vulgare Y25	PLD2 ortholog	MGIDKSAAFACYPRMEWLGIPFDWRTLATFAVLGLHYALVIAVIFRVLVRDQMEPVVRLSWVMLIALIPVLGVIVYLLFGEIRLNRAKGRKMQNVRNQLTALWEANNISHGSAHEAATSFAMGTATSDFVPVTDNRLTMLPQGDAMMDDMIAAIDGATDTVHILFYIWLPDTIGTRMVQAVSNAARRGVTCRVLVDALGSRLLIGSKHWKAMRAAGVRLHRAFPFRNPLVEVLFQRVDLRNHRKVVVVDNHISWIGRRNCADEAFAIKRRYAPWIDILMRVEGPLVRQMQAVFIADWMLYDDDAPVDLLVAPQPHFPPEDDGPVVATGTTGQVIASGPSQSQIGIADTLIAMCYAARRRLTATTPYYLPDPALHQALLAAARRGVDVTLVLPKRNDSWI…
ADZ07501.1 (EBI)	Lactobacillus acidophilus 30SC	PLD2 ortholog	MVATWAWMLVLTILPGIGFILYLFFGRQLSQDEIFAIQKEQKETRNHYLNQQKKMLQEYDLLPRKERVPRVRMLTELNLNNDDAILTFANHVKVYTDGPELFDQMIEDIKNAKVAVSLEFYTFYADKLGHRVLAALEQAAKNGAKVRVIYDTSGSRGTKPAFFDHLRELGGQAQPFISTSKKHWFTTPRLNYHLHRKLVVIDHNTGYIGGFNIGDQYVNQSKKFGHWRDTHLRVEGQSPILMEVRFAMDWNTSTRRTSLPKFELDELKNFIVDRKDFESDNNVAMQIVASGPDNQRYGIRRGYEGIIASAKEYVYIQTPYLIPEDSILESLIIAANSGVDVKIMIPCMPDHPFVYRATEYYAKYLVANGVKVYKYNDGFIHAKTMVSGSNISSVGSANQ…
AAV42020.1 (EBI)	Lactobacillus acidophilus ATCC 700396 / NCK56 / N2 / NCFM	PLD2 ortholog	MVWWHDFIRIIFITNTILAFYIVFHRRRSVSTTWAWLIILLIFPIVGITLYAFFGRGISQENIFAINKQHHIGLRNVQKSIAKAPKKTSPSDTSNIGQIAINFFNQDDEAPVTKNNNVKLYTEGNTFFHDMLKDIVRAKETINIEFYTFYNDDIGNRVLQLLIKKAQQGVKVRVVYDAWGSMGATKAWFDQLRKAGGKVLPFITSRNMITRYRINYHLHRKIVVIDGKISWTGGFNIGDQYLGRKKKFGHWRDSQVRIVGSASLLLQERFVMDWNASINNDDEIIRFNSTLFPDLDEKNIHQDDVATQIISDGPDRYTSYMRNGMMRLMLLARNRLWVQTPYLIPDDAVFATWQTIAMSGVDVRIMIPCKPDHPFIYRATQWYANELTRFGVKIYIYED…
ADQ59322.1 (EBI)	Lactobacillus amylovorus GRL 1112	PLD2 ortholog	MVATWAWMLVLTILPGIGFILYLFFGRQLSQDEIFAIQKEQKETRNHYLNQQKKMLQEYDLLPRKERVPRARMLTELNLNNDDAILTFANHVKVYTDGPELFDQMIEDIKNAKVTVNLEFYTFYADKLGHRVLAALEQAAKNGAKVRVIYDTSGSRGTKPAFFDHLRELGGQAQPFISTSKKHWFTTPRINYHLHRKLVVIDHNTGYIGGFNIGDQYVNQSKKFGHWRDTHLRVEGQSPILMEVRFAMDWNTSTRRTSLPKFELDELKNFIVDRKDFESDNNVAMQIVASGPDNQRYGIRRGYEGIIASAKEYVYIQTPYLIPEDSILESLIIAANSGVDVRIMIPCMPDHPFVYRATEYYTKYLVAHGVKVYKYNDGFIHAKTMVSDSNISSVGSANQ…
ABJ70046.1 (EBI)	Lactobacillus casei ATCC 334	PLD2 ortholog	MWIWLVLGFLYIINALTAIITVFRSHRDISAVWAWLLVLLLLPVVGFLIYFVFGRKLRANRMQDLMTQRLLGIDDLVDQQQQALAAGQPLIGTPGSGGVSELVRTLLRADDALVTTHNDVQVLALREAFFKQLFEDIAVATEHIHIEAYTIRPDAIGHQLRDLLIEKAHAGVTVRVLYDTFGSHDLPNNFWKKLTAAGGQVERFVATKLGRWNPRINFRNHRKLIIIDEQLAYLGGFNLGKEHHGLPMLRDTQLRIQGKAVAVAQARFLMDWNGTSKQQKVKNVDVLFREPVVTGNTTMQIVSGGPEQQVEAIKLGYLGLINQAKRSIWIESPYFVPDDSLLDALTIAANAGVDVRVMIPKKANQILMAKASLFYLNQVVANGGQAFLYEEGFLHAKTI…
CAQ66574.1 {EMBL:FM177140} (Genome Reviews)	Lactobacillus casei BL23	PLD2 ortholog	MWIWLVLGFLYIINALTAIITVFRSHRDISAVWAWLLVLLLLPVVGFLIYFVFGRKLRANRMQDLMTQRLLGIDDLVDQQQQALAAGQPLIGTPGSGGVSELVRTLLRADDALVTTHNDVQVLALREAFFKQLFEDIAMATEHIHIEAYTIRPDAIGHQLRDLLIEKAHAGVTVRVLYDTFGSHDLPNNFWKKLTAAGGQVERFVATKLGRWNPRINFRNHRKLIIIDGQLAYLGGFNLGKEHHGLPMLRDTQLRIQGKAVAVAQARFLMDWNGTSKQQKVKNVDVLFREPVVTGNTTMQIVSGGPEQQVEAIKLGYLGLINQAKRSIWIESPYFVPDDSLLDALTIAANAGVDVRVMIPKKANQILMAKASLFYLNQVVANGGQAFLYEEGFLHAKTI…
AEA56968.1 (EBI)	Lactobacillus casei BD-II	PLD2 ortholog	MWIWLVLGFLYIINALTAIITVFRSHRDISAVWAWLLVLLLLPVVGFLIYFVFGRKLRANRMQDLMTQRLLGIDDLVDQQQQALAAGQPLIGTPGSGGVSELVRTLLRADDALVTTHNDVQVLALREAFFKQLFEDIAMATEHIHIEAYTIRPDAIGHQLRDLLIEKAHAGVTVRVLYDTFGSHDLPNNFWKKLTAAGGQVERFVATKLGRWNPRINFRNHRKLIIIDGQLAYLGGFNLGKEHHGLPMLRDTQLRIQGKAVAVAQARFLMDWNGTSKQQKVKNVDVLFREPVVTGNTTMQIVSGGPEQQVEAIKLGYLGLINQAKRSIWIESPYFVPDDSLLDALTIAANAGVDVRVMIPKKANQILMAKASLFYLNQVVANGGQAFLYEEGFLHAKTI…
CBL50469.1 {EMBL:FN692037} (Genome Reviews)	Lactobacillus crispatus ST1	PLD2 ortholog	MILTWDIIRRTIEILWIINIAFAVWTVFRSHRSVVSTWAWMLVLTILPGIGFILYLFFGRQLSHDEIFAIQSAQKETRNRYLKKQKAMLAEHDLLPEKERKPRARMLSELNLNNDDAILTFANKVKVFTSGPELFDQIIADLKQAKTSISLEFYTFYNDNLGKRVLRALEEASAKGVKVRVIYDVSGSRGTKPAFFNHLRELGGEAQPFISTSKKHWFTTPRLNYHLHRKLIVIDHHIGYIGGFNIGDQYVNQSKKFGHWRDTHLRVVGQSPILMETRFAMDWNTSIRRTALPKFDLSELHAFTVERKDLDNDDNVAMQIVSSGPDNQHYGIRRGYEGIIAGAKNYIYIQTPYLIPEESILEALIIAANSGVDVRIMIPCMPDHPFVYRATEYYAKYLV…
ABJ60220.1 (EBI)	Lactobacillus gasseri ATCC 33323 / DSM 20243	PLD2 ortholog	MILTWDIIRRIIEILWLINVGLAIWTVFRSHRDIASTWAWLLILSLLPYIGFILYLFTGRQLSHDDIFSIKAEQQKFRDQFLNEQNKLLKLHDLLPNKDQNPRARRLVELNLNNDDALLTFNNEVETFIDGKVLFKNLIKNIDQAKSSINIEFYTFYDDQLGNQVLKALEKAANRGVKVRVLYDASGSRGTKPSFFNKLRQLGGNAQPFISTAGNRFFTTPRANYHLHRKLVIIDNQIGYIGGFNIGDQYVDRSKKFGHWRDTHLRVTGQAALLMEIRFAMDWNTSCRKSHLPTYSVDNLIEKFRLKVVQEKNLVPMQIVSSGPDNSNFGIRRAYEEIIAQAQNYVYIQTPYLIPGDSILEALIIAAKSGVDVRIMIPSMPDHAFVYRATEYYAKYLVN…
BAK58264.1 (EBI)	Lactococcus garvieae ATCC 49156 / DSM 6783 / NCIMB 13208 / YT-3	PLD2 ortholog	MGILAIVELSIFVLNFFLSLTIIFRERKSTSTTWAWIFVVNLLPVFGFILYILVGRGIAHYRIFKVQRAFRVGFEEQLKRTWRVYNEEGFIKKITKNHGITQLIHMLFVEEKAVISANTGVEIFTDGRAKFDALLDDIHNAQHHIHLEYYIFRMDHLGKELTNALTAAVKRGVEVKVLIDAWGSNKTKMHEFDELTKAGGEVSYFFPLILSLINPRTNYRLHRKIVVIDGQIGYTGGFNVGDEYATETAKFGYWRDTHLRLTGDVVYSLQNRFIMDWNSQHKFEISEAEEYFPAALEEGRIITQFVTSGPDEVKAQIKMTYMKMINSAEREIIIQTPYYVPDDALHESLKLALLSGVEVRLMIPNKPDHPLVYWATYYYAADLLKMGAKVYTYEKGFVH…
ABX26394.1 {EMBL:CP000517} (Genome Reviews)	Lactobacillus helveticus DPC 4571	PLD2 ortholog	MVWWHDFIRIIFITNTLLAFYIVFHRRRSVSTTWAWLIILLIFPVVGITLYAFFGRGISQENIFSINKQHHIGLRNVQKSIAKAPKEVSPSDTSKLGEIAIHFFNQNNESPLTKNNNVELYTEGETFFHDLLKDMVRAKETINVEFYTFYSDNIGNRVLQLLIKKAKQGVKVRVIYDAWGSMGATKAWFDQLRKAGGEVLPFITSRNMITRYRINYHLHRKIVVIDGHISWTGGFNIGDQYLGRKKKFGHWRDSQVRIVGSASLLLQERFVMDWNASIKCPEQLIRFNSALFPDLDEKKIHRGDVATQIVSDGPDRYIPYMRNGMMRLMQLARKRLWIQTPYLIPDDAVFATWQTIAMSGVDVRIMIPCKPDHPFIYRATQWYANELTRCGVKIYIYED…
AAS09240.1 {EMBL:AE017198} (Genome Reviews)	Lactobacillus johnsonii CNCM I-12250 / La1 / NCC 533	PLD2 ortholog	MILTWDIIRRIIEILWLINVGLAIWTVFRSHRDIASTWAWLLILSILPYVGFVLYLFTGRQLSHDDIFSIETEQKKIRDHFLNEQNRLLRIHDLLPSKAQNPRARRLVELNLNNDDALLTFNNEVETFIDGQALFPNLIKNIDEAKRTINVEFYTFYDDQLGNQVLQSLEKAASRGVKVRVLYDASGSRGTRPSFFKELRQLGGEAQPFISTAGNRLFTTPRANYHLHRKLVIIDNEIGYIGGFNIGDQYIDRSKKFGHWRDTHLRVVGQAALLMEIRFAMDWNTSCRKSHLPKYNIDNLIETFELKIVQSKDLVPMQIVSSGPDNSHFGIRRAYEEIIAQAQNYVYIQTPYLIPGDSILEALIIAAKSGVDVRIMIPSMPDHPFVYRATEYYAKYLVN…
AAK05058.1 {EMBL:AE005176} (Genome Reviews)	Lactococcus lactis subsp. lactis IL1403	PLD2 ortholog	MSFIALFELALFFLNVILSFVIIFRERKSTAATWSWLFVVNLLPIIGFILYLLIGRGISHYRIFKDRKRFQLGFEKQLEHAEKSYTDRLFIKKMRQNHVIGQLIHMLYVEEKSIISTNTGVKIFNDGRQKFNALIDDINKAKHHVHMEYYIFRMDRMGHEIYDALLAAAKRGVEVKLLIDAWGSNKTKMSNFKELQEAGGHVAQFFPLIMPLVNPRTNYRLHRKIVVIDGIIGYTGGFNVGDEYASITKKFGYWRDNHLRLTGDIVYSLQHRFILDWNSQHHFEVTEGEPYFPDSIVEGHVATQLVTSGPDEDKEQIKLTYMKMISGAEREIIIQTPYYIPSDALHESIKLALLSGVQVKLLIPNKPDHPLVYWATYFHAADLVKYGAKVYTYENGFVH…
ADA64694.1 {EMBL:CP001834} (Genome Reviews)	Lactococcus lactis subsp. lactis KF147	PLD2 ortholog	MSFIALFELALFFLNVILSFVIIFRERKSTAATWSWLFVVNLLPIIGFILYLLIGRGISHYRIFKDRKRFQLGFEKQLEHAEKSYTDRLFIKKMRQNHVIGQLIHMLYVEEKSIISTNTGVKIFNDGRQKFNALIEDINKAKHHVHMEYYIFRMDRMGHEIYDALLAAAKRGVEVKLLIDAWGSNKTKMSNFKELQEAGGHVAQFFPLIMPLVNPRTNYRLHRKIVVIDGIIGYTGGFNVGDEYASITKKFGYWRDNHLRLTGDIVYSLQHRFILDWNSQHHFEVTEGEPYFPDSIVEGHVATQLVTSGPDEDKEQIKLTYMKMISGAEREIIIQTPYYIPSDALHESIKLALLSGVQVKLLIPNKPDHPLVYWATYFHAADLVKYGAKVYTYENGFVH…
CAL98133.1 {EMBL:AM406671} (Genome Reviews)	Lactococcus lactis subsp. cremoris MG1363	PLD2 ortholog	MSFIALFELALFFLNVILSFVIIFRERKSTAATWSWLFVVNLLPIIGFILYLLIGRGISHYRIFKDRKRFQLGFEKQLEHAEKSYTDRLFIEKMRKNHVIGQLIHMLYVEEKSIISTNTGVKIFNDGRQKFNALIEDINQAKHHVHMEYYIFRMDRMGHEIYDALLAAAKRGVEVKLLIDAWGSNKTKMSSFKELQEAGGHVAQFFPLIMPLVNPRTNYRLHRKIVVIDGVVGYTGGFNVGDEYSSITKKFGYWRDNHLRLTGDIVYSLQHRFILDWNSQHHFEVTEGEPYFPDSIVEGHVATQLVTSGPDEDKEQIKLTYMKMISGAEREIIIQTPYYIPSDALHESIKLALLSGVQVKMLIPNKPDHPLVYWATYFHAADLVKYGAKVYTYENGFVH…
ABJ72583.1 (EBI)	Lactococcus lactis subsp. cremoris SK11	PLD2 ortholog	MSFIALFELALFFLNVILSFVIIFRERKSTAATWSWLFVVNLLPIIGFILYLLIGRGISHYRIFKDRKRFQLGFEKQLEHAEKSYTDRLFIEKMRKNHVIGQLIHMLYVEEKSIISTNTGVKIFNDGRQKFNALIEDINQAKHHVHMEYYIFRMDRTGHEIYDALLAAAKRGVEVKLLIDAWGSNKTKMSSFKELQEAGGHVAQFFPLIMPLVNPRTNYRLHRKIVVIDGVVGYTGGFNVGDEYVSITKKFGYWRDNHLRLTGDIVYSLQHRFILDWNSQHHFEVTEGEPYFPDSIVEGHVATQLVTSGPDEDKEQIKLTYMKMISGAEREIIIQTPYYIPSDALHESIKLALLSGVQVKMLIPNKPDHPLVYWATYFHAADLVKYGAKVYTYENGFVH…
ADZ63576.1 (EBI)	Lactococcus lactis subsp. lactis CV56	PLD2 ortholog	MSFIALFELALFFLNVILSFVIIFRERKSTAATWSWLFVVNLLPIIGFILYLLIGRGISHYRIFKDRKRFQLGFEKQLEHAEKSYTDRLFIKKMRQNHVIGQLIHMLYVEEKSIISTNTGVKIFNDGRQKFNALIDDINKAKHHVHMEYYIFRMDRMGHEIYDALLAAAKRGVEVKLLIDAWGSNKTKMSNFKELQEAGGHVAQFFPLIMPLVNPRTNYRLHRKIVVIDGIIGYTGGFNVGDEYASITKKFGYWRDNHLRLTGDIVYSLQHRFILDWNSQHHFEVTEGEPYFPDSIVEGHVATQLVTSGPDEDKEQIKLTYMKMISGAEREIIIQTPYYIPSDALHESIKLALLSGVQVKLLIPNKPDHPLVYWATYFHAADLVKYGAKVYTYENGFVH…
ACT63513.1 {EMBL:CP001617} (Genome Reviews)	Lactobacillus plantarum JDM1	PLD2 ortholog	MPPLQYIQPIFYTIIVLNAAAAFVTVFRDRNRDIAATWAWLLVLIWLPIIGFIAYAFVGRKLPKNRLFRLRKETQIRLEQMIQRQREALGTELMPADAVTSSVRGMVSLFLNSDGALLSRKNRVKIYTDGHEKFHAMFQDIEAAKNHIHIEYYTFYNDQIGNELLHLLERKAAQGVDVRVLYDPWGSMGTFRSFFKHLEELGGHARPFLGAHSAILDFRLNFRDHRKIVVTDGRVGYVGGFNVGDQYLGRSKKFGYWRDTHLRIVGSGVFELQERFIRDWNATDAEHRIVPDVNMFPVIRVKGNTSLQIVSSGPDSDAQQIKLGYIKMIMTAQHRLWIQSPYLIPDDSVLDAIKIAAMSGVDVRIMVPDKPDHAFVYRATQYYARELADAGVKIYYYNN…
CAD65406.1 {EMBL:AL935263} (Genome Reviews)	Lactobacillus plantarum ATCC BAA-793 / NCIMB 8826 / WCFS1	PLD2 ortholog	MPPLQYIQPIFYTIIVLNAAAAFVTVFRDRNRDIAATWAWLLVLIWLPIIGFIAYAFVGRKLPKNRLFRLRKETQIRLEQMIQRQREALGTELMPADAVTSSVRGMVSLFLNSDGALLSRKNRVKIYTDGHEKFHAMFQDIEAAKNHIHIEYYTFYNDQIGNELLHLLERKAAQGVDVRVLYDPWGSMGTFRSFFKHLEELGGHARPFLGAHSAILDFRLNFRDHRKIVVTDGRVGYVGGFNVGDQYLGRSKKFGYWRDTHLRIVGSGVFELQERFIRDWNATDAEHRIVPDVNMFPVIRVKGNTSLQIVSSGPDSDAQQIKLGYIKMIMTAQHRLWIQSPYLIPDDSVLDAIKIAAMSGVDVRIMVPDKPDHAFVYRATQYYARELADAGVKIYYYNN…
ABQ84032.1 {EMBL:CP000705} (Genome Reviews)	Lactobacillus reuteri DSM 20016	PLD2 ortholog	MDIVWTWDVVRRIIEVLWLINIAFAVWTVFRSRRDIASTWAWLLVLTILPVVGFILYLFVGRQLSHDEIFSIQDEQKQLRTKYLEKQRKLSEEHELMPKGSRLSRDRQLVNLFLSLNDSVVTFNNKVHVFIDGKKKFDKLIDDINHATDHVYIEYYSFYADNLGKRVLAALEDAAARGVKVRVLYDLSGSHGTTFKFFKHLEELGGEAQAFIAAAKAYFQTPRLNYHLHRKLAIIDGKIGYIGGFNIGDQYLGEDPKFGYWRDTHLRVVGQATMMMTVRFAMDWNTTCRKTHKKKIDLEKEFKNFELVAPDGDPDEVPMQIVSSGPDNENYSIRRGYESIISSARKYVYIQSPYLIPEDSVLEALVIAARSGIDVRIMIPCMPDHPFVYRATEYYAKYL…
CAR87364.1 (EBI)	Lactobacillus rhamnosus ATCC 53103 / GG	PLD2 ortholog	MSLITWLIIIILVLNTIGAIFTVLREVRDISTTWAWLLVLIFLPIIGFGFYLFAGRGLSTKKLRRIQREYESGVKAFVSLQKHENARNKLLPPTDYTPAAKALTAFFLNTAQAPVLAHNQVQLYTDGEKKFAALFRDIEAAKHYIYVEYYTIYNDELGNQFQQLLIKKAKQGVTVKVLYDAWGSMGASAKWWRRLTDVGGQAESYFSSKHPITDFRLNYRDHRKIVVIDDHVGYIGGFNVGDQYVSRKPKFGYWRDTHLRIVGNTIYALKIRFTMDWNATVDKQKEIAYNVEQSGAEDLTSESMTAGSTPIQIVASGPDRPTQQIKLGYTKLITSATKSVWIQSPYLVPDDTVIDALVSAAMSGIDVRIMVPDMPDHPFIFRATQYYANYLARSGVKIY…
BAG26194.1 (EBI)	Lactobacillus reuteri JCM 1112	PLD2 ortholog	MDIVWTWDVVRRIIEVLWLINIAFAVWTVFRSRRDIASTWAWLLVLTILPVVGFILYLFVGRQLSHDEIFSIQDEQKQLRTKYLEKQRKLSEEHELMPKGSRLSRDRQLVNLFLSLNDSVVTFNNKVHVFIDGKKKFDKLIDDINHATDHVYIEYYSFYADNLGKRVLAALEDAAARGVKVRVLYDLSGSHGTTFKFFKHLEELGGEAQAFIAAAKAYFQTPRLNYHLHRKLAIIDGKIGYIGGFNIGDQYLGEDPKFGYWRDTHLRVVGQATMMMTVRFAMDWNTTCRKTHKKKIDLEKEFKNFELVAPDGDPDEVPMQIVSSGPDNENYSIRRGYESIISSARKYVYIQSPYLIPEDSVLEALVIAARSGIDVRIMIPCMPDHPFVYRATEYYAKYL…
CAR90324.1 {EMBL:FM179323} (Genome Reviews)	Lactobacillus rhamnosus Lc 705	PLD2 ortholog	MSLITWLIIIILVLNTIGAIFTVLREVRDISTTWAWLLVLIFLPIIGFGFYLFAGRGLSTKKLRRIQREYESGVKAFVSLQKHENARNKLLPPTDYTPAAKALTAFFLNTAQAPVLAHNQVQLYTDGEKKFAALFRDIEAAKHYIYVEYYTIYNDELGNQFQQLLIKKAKQGVTVKVLYDAWGSMGASAKWWRRLTDVGGQAESYFSSKHPITDFRLNYRDHRKIVVIDDHVGYIGGFNVGDQYVSRKPKFGYWRDTHLRIVGNTIYALKIRFTMDWNATVDEQKEIAYNVEQSGAEDLTSESMTAGSTPIQIVASGPDRPTQQIKLGYTKLITSATKSVWIQSPYLVPDDTVIDALVSAAMSGIDVRIMVPDMPDHPFIFRATQYYANYLARSGVKIY…
AEI57194.1 (EBI)	Lactobacillus reuteri ATCC 55730 / SD2112	PLD2 ortholog	MDIVWTWDVIRRIIEVLWLINIAFAVWTVFRSRRDIASTWAWLLVLTILPVVGFILYLFVGRQLSHDEIFSIQDEQKQLRTKYLEKQRKLSEEHELMPKGSRLSRDRQSVNLFLSLNDSVVTFNNKVHVFIDGKKKFDKLIDDINHATDHVYIEYYSFYADNLGKRVLAALEDAAARGVKVRVLYDLSGSHGTTFKFFKHLEELGGEAQAFIAAAKAYFQTPRLNYHLHRKLAIIDGKIGYIGGFNIGDQYLGEDPKFGYWRDTHLRVVGQATMMMTVRFAMDWNTTCRKTHKKKIDLEKEFKNFELVAPDSDPDEVPMQIVSSGPDNENYSIRRGYESIISSARKYVYIQSPYLIPEDSVLEALVIAARSGIDVRIMIPCMPDHPFVYRATEYYAKYL…
ABD99483.1 (EBI)	Lactobacillus salivarius UCC118	PLD2 ortholog	MSAIIIFITHPLWIIAIIFFANLIAAIWTVFREKRDIATTWAWLLVLTLLPIIGFTLYLFAGRKISNEQIFSMKKEQQEQITKLANEQKSLWNKHSLIPSEKTTDTGRALIHFFLESEDAFITQDNQVEIFTDGKEKFESLLRDIKNAKHHIHIEYYSFIADDIGNKILKALEEAAARGVEVRVLYDLFGSHGTTYKFFKHLEELGGYAQAFISASKALISTPRLNYHDHRKLVIIDGNIGYIGGFNIGDQYLGKSKKFGYWRDTHLRIKGFALFEMQARFSMDWNTTCRKTKKPRLDISTKEYMPIASNEQAHGSTRIQIVSSGPDSERQSIKRGYQYIIANAKDYVYIQTPYLIPDDSVLEALIISAKAGTDVRIMIPCMPDHIFVYRATQFYAKYL…
AEH01847.1 (EBI)	Lacinutrix sp. 5H-3-7-4	PLD2 ortholog	MIEFFKNNWFAIIIGVNYLLAISAVITILLRNINPTKTLTYIITLVFFPFLGLLIYYLFGQEYRKNKMFNRKNILNQSIIKELNEDLEKTKQELDELEDDFLNDKVRLVKLLQKSDKAPLTRCNKVEILKNGEIKFKKLFQDLEKAKHHIHVEYYIVKDDKIGSQLLNILCKKAKEGIEVRLSVDDVGADISRKMKHKLKNCGVEFFSFMPVLFPKFTGRMNYRNHRKIAIIDGLVGYVGGINVSDNYVNKADRDFYWRDTSIRVEGEAVITLQVQFLTNWQFVSNSKIENISKEYFPNKPCDDDVAVQIAASGPDTDWANIMDAMFSAISSADDYIYLTTPYFIPNDEIIMALQIASRSGIDVRVLIPDESDSKIAKYATNSYLQRLFNANIKVYRYT…
ADJ78872.1 {EMBL:CP002034} (Genome Reviews)	Lactobacillus salivarius CECT 5713	PLD2 ortholog	MSAIIIFITHPLWIITIIFFANLIAAIWTVFREKRDIATTWAWLLVLTLLPIIGFTLYLFAGRKISNEQIFSMKKEQQEQITKLANEQKSLWNKHSLIPSEKTTDTGRALIHFFLESEDAFITQDNQVEIFTDGKEKFESLLRDIKNAKHHIHIEYYSFIADDIGNKILKALEEAAARGVEVRVLYDLFGSHGTTYKFFKHLEELGGYAQAFISASKALISTPRLNYHDHRKLVIIDGNIGYIGGFNIGDQYLGKSKKFGYWRDTHLRIRGFALFEMQARFSMDWNTTCRKTKKPRLDISTKEYMPIASNEQAHGSTRIQIVSSGPDSERQSIKRGYQYIIANAKDYVYIQTPYLIPDDSVLEALIISAKAGTDVRIMIPCMPDHIFVYRATQFYAKYL…
CAI55245.1 (EBI)	Lactobacillus sakei subsp. sakei 23K	PLD2 ortholog	MILLTEIISAIILINGLFAVITVLRQPRDIAATWAWLLVLILLPVVGFILYLFTGRGLSRKKIFQSQSQINDGVLALVDIQRQENRRNELLPKKVLSSEATEMVNLFLNINNAPVLKDNHVTLYTDGTEKFAALFADIKKATKSIHIEYYTIYNDQIGNELQALLVQKAREGVAVNVLYDAWGSQGATQKWWRPLEEAGGHARTFFSSKHSITDFRLNFRDHRKIVVLDGTIGYIGGFNVGDQYLGRSAKFGNWRDTHMRITGNAVLALQVRFLMDWNASVEEAIRLTYSESHFPIAAEANRGTAAMQIVSSGPDKLDEQIKLGYLKMISSAKKKLWIQTPYLVPDDSIIDALTTAAMSGVDVRIMTPSMPDHPFIYRATQYYSQLLHEAGIKIYAYQD…
AAT89831.1 {EMBL:AE016822} (Genome Reviews)	Leifsonia xyli subsp. xyli CTCB07	PLD2 ortholog	MGDGVLATVIVVFLLLFDFVIRVVAIIVVPRNRKPTSATAWLLAIFLIPYIGVLFFLLIGSYKLPKARREKQKEINSFIIDSTEGMERVRRDHPWPPWLQSVVELNRNLGAMPLVGGNRASLNGDYVGSLAAMTEEIAAARRYVHVEFYILTLDKTTAPFFDALERAVQRGVTVRVLLDHIASLRTPGYTATIRRLTEMGVKWHLMLPVQPFRGKYQRPDLRNHRKLLVVDGRVAFVGSQNVIDRSYNKRSNIKRGLKWKELIVRLEGPIVAGLNAIFITDWYSETDELLRRETEPIAVELDADELDAQVVPSGPGFAGENNLRLFLALLYYAQERIVITSPYFVPDESMLTAITTATQRGIAVDLFVSEIGDQALVYHAQRSYYEALLRAGVRIWMYK…
CBL91291.1 {EMBL:FN822744} (Genome Reviews)	Leuconostoc gasicomitatum DSM 15947 / CECT 5767 / JCM 12535 / LMG 18811 / TB1-10	PLD2 ortholog	MLRDSLWIIIVTLLIINTFGAIITVFSQKRDIATIWAWLLVLLTLPVVGFFIFFLIGSRISNKKIFRLRTQDMRGLEQIAYNQRQQLEKIEELLPIPDSASELVRLFLTSDDAVLTRGNEIQIFTNGFDKFNALFEDIEHATHHIHLEYFTIYDDKIGNQLIDLLTKKAQEGIEVRIVFDQFGSHGQHRDMYKRLRDAGGIVVPFLMRRFQLLTLRFNFRNHRKIAIIDGTIGYIGGFNVGDQYLGYFKKFGHWRDTHIRIHGDAVLSMQSRFLMDWNATAEAEEVLSETIEYFPEIVQLPGLAMVQIVSSGPDNDMKQIKQGFMRMFASARTEITIQTPYFIPDAAILETLEIAVMSGVRVRLMIPDRPDHPIVYRATQYYAKELIELGAEVYRYDGG…
AEJ30832.1 (EBI)	Leuconostoc sp. C2	PLD2 ortholog	MIVSVLLVINTFVAIITVFSQKRDIATIWAWLLVLIALPVVGFFIFFLVGSRISNKKIFRLRTQDQRGLEQIANNQKRQLHKIEQLLPIPDSASELVRLFLTSDDAVLTRGNDIQTFTDGYEKFKALFEDIRHAAHHIHLEYFTIYDDRVGNQLIDLLVQKAREGVEVRVVYDQFGSHGQHRDMYKRLRDAGGVAVPFLMRRFQLLTLRFNFRNHRKIAIVDGVIGYVGGFNVGDQYLGEFKKFGHWRDTHIRIHGDAVLSMQSRFLMDWNATAEANELLTQTIDYFPEISELPGRSMVQIVSSGPDNDLKQIKQGFMRMFASAGSEITIQTPYFIPDAAVLETLEIAVMSGVRVRLMIPNKPDHPLVYRATQYYAKELIELGAEVYRYDGGFLHSKVV…
CAC95241.1 {EMBL:AL592022} (Genome Reviews)	Listeria innocua serovar 6a CLIP 11262	PLD2 ortholog	MRKLVQFLFIAVVLFLVEYVLINQAAILFLITSGIIQLCGVIIAIRLLLFDQRNTSSKVAWIAVIFILPVLGTISYLVFGRNPATRKFSTAQVMEKAKLINAIHAIPNNTNEKLPRLSKRIAHLTSIEPIKGNKIEILTNGEETFPVLLDALRKAENHIHIQYYIFKTDAISTEIRDILVEKAKSGVEVRFMFDGLGSSKLSKAFLAPLKEAGVSIHAFDPIASPWIVRTANLRNHRKIVVIDGQIGFTGGLNIGEEYRSNTPDFRVWRDTHMKITGQAVIELQESFLNDWIYMENQAGAADQFISEAGLQQYFSPVDVGDEWAQVIYGGPYDKEKWVRDSMLDLIDSAKESVWIVSPYFVPDEEALAVIRRVAMSGVDVRVIIPGKGDRGISFHGSNA…
ADB72805.1 (EBI)	Listeria monocytogenes serotype 1/2a 08-5923	PLD2 ortholog	MRKLIQFLFIAVVLFLVEYVLINQAAILFLVTSGIIQLCGVIIAIRLLLFDQRNTSSKVAWVAVIFILPVLGTISYLVFGRNPATRKFSTAQVKEKTKLINAIHAIPNNTNEKLPRLSKRIAHLTSIEPIKGNKIEILTNGEETFPVLLDALRKAENHIHIQYYIFKTDAISTEIRDILVVKAKSGVEVRFMFDGLGSSKLGKAFLAPLKEAGVSIHAFDPIASPWIVRTANLRNHRKIVVIDGQIGFTGGLNIGEEYRSNIPDFRVWRDTHIKITGQAVIELQESFLNDWVYMENQAGAADGFISESGLKQYFSPVDVGDEWAQVIYGGPYDKEKWVRDSMLDLIDSAKESVWIVSPYFVPDEESLAVIRRVAMSGVDVRVIIPGKGDRGISFHGSNA…
CAS03797.1 {EMBL:FM242711} (Genome Reviews)	Listeria monocytogenes serotype 4b CLIP80459	PLD2 ortholog	MRKLIQFLFIAVVLFLVEYFLINQAAILFLVTSGLIQLCGLIIVIRLLLFDQRNTSSKVAWIAVIFILPVLGTISYLVFGRNPATRKFSTAQVMEKAKLINAIHAIPNNTNEKLPRLSKRIAHLTSIEPIKGNKIEILTNGEETFPVLLDALRKAENHIHIQYYIFKTDEISTKIRDILVEKAKAGVEVRFMFDGLGSSKLGKAFLAPLKEAGVSIHAFDPITSPWIVRTANLRNHRKIVVIDGQIGFTGGLNIGEEYRSNTPDFRVWRDTHIKITGQAVIELQESFLNDWVYMENQAGAADQFISEAGLQQYFSPVDVGDEWAQVIYGGPYDKEKWVRDSMLDLIDSAKESVWIVSPYFVPDEESLAVIRRVAMSGVDVRVIIPGKGDRGISFHGSNA…
YP_012621.1 (NCBI)	Listeria monocytogenes serotype 4b F2365	PLD2 ortholog	MRKLIQFLFIAVVLFLVEYFLINQAAILFLVTSGLIQLCGLIIVIRLLLFDQRNTSSKVAWIAVIFILPVLGTISYLVFGRNPATRKFSTAQVMEKAKLINAIHAIPNNTNEKLPRLSKRIAHLTSIEPIKGNKIEILTNGEETFPVLLDALRKAENHIHIQYYIFKTDEISTKIRDILVEKAKAGVEVRFMFDGLGSSKLGKAFLAPLKEAGVSIHAFDPITSPWIVRTANLRNHRKIVVIDGQIGFTGGLNIGEEYRSNTPDFRVWRDTHIKITGQAVIELQESFLNDWVYMENQAGAADQFISEAGLQQYFSPVDVGDEWAQVIYGGPYDKEKWVRDSMLDLIDSAKESVWIVSPYFVPDEESLAVIRRVAMSGVDVRVIIPGKGDRGISFHGSNA…
ACK40991.1 {EMBL:CP001175} (Genome Reviews)	Listeria monocytogenes serotype 4a HCC23	PLD2 ortholog	MRKLIQFLFIAVVLFLVEYFLINQAAILFLVTSGLIQLCGLIIVIRLLLFDQRNTSSKVAWIAVIFILPVLGTISYLVFGRNPATRKFSTAQVMEKAKLIHAIHAIPNNTNEKLPRLSKRIAHLTSIEPIKGNKIEILTNGEETFPVLLDALRKAENHIHIQYYIFKTDEISTEIRDILVEKAKAGVEVRFMFDGLGSSKLHKAFLAPLKEAGVSIHAFDPITSPWIVRTANLRNHRKIVVIDGQIGFTGGLNIGEEYRSNTPDFRVWRDTHIKITGQAVIELQESFLNDWVYMENRAGAADKFISESGLKQYFSPVDMGDEWAQVIYGGPYDKEKWVRDSMLDLIDSAKESVWIVSPYFVPDEESLAVIRRVAMSGVDVRVIIPGKGDRGISFHGSNA…
CAR82710.1 {EMBL:FM211688} (Genome Reviews)	Listeria monocytogenes serotype 4a L99	PLD2 ortholog	MRKLIQFLFIAVVLFLVEYFLINQAAILFLVTSGLIQLCGLIIVIRLLLFDQRNTSSKVAWIAVIFILPVLGTISYLVFGRNPATRKFSTAQVMEKAKLIHAIHAIPNNTNEKLPRLSKRIAHLTSIEPIKGNKIEILTNGEETFPVLLDALRKAENHIHIQYYIFKTDEISTEIRDILVEKAKAGVEVRFMFDGLGSSKLHKAFLAPLKEAGVSIHAFDPITSPWIVRTANLRNHRKIVVIDGQIGFTGGLNIGEEYRSNTPDFRVWRDTHIKITGQAVIELQESFLNDWVYMENRAGAADKFISESGLKQYFSPVDMGDEWAQVIYGGPYDKEKWVRDSMLDLIDSAKESVWIVSPYFVPDEESLAVIRRVAMSGVDVRVIIPGKGDRGISFHGSNA…
CAC98223.1 {EMBL:AL591824} (Genome Reviews)	Listeria monocytogenes serovar 1/2a ATCC BAA-679 / EGD-e	PLD2 ortholog	MRKLIQFLFIAVVLFLVEYVLINQAAILFLVTSGIIQLCGVIIAIRLLLFDQRNTSSKVAWVAVIFILPVLGTISYLVFGRNPATRKFSTAQVKEKTKLINAIHAIPNNTNEKLPRLSKRIAHLTSIEPIKGNKIEILTNGEETFPVLLDALRKAENHIHIQYYIFKTDAISTEIRDILVEKAKSGVEVRFMFDGLGSSKLGKAFLAPLKEAGVSIHAFDPIASPWIVRTANLRNHRKIVVIDGQIGFTGGLNIGEEYRSNTPDFRVWRDTHIKITGQAVIELQESFLNDWVYMENQAGAADGFISESGSKQYFSPVDMGDEWAQVIYGGPYDKEKWVRDSMLDLIDSAKESVWIVSPYFVPDEESLAVIRRVAMSGVDVRVIIPGKGDRGISFHGSNA…
CBH26159.1 (EBI)	Listeria seeligeri serovar 1/2b ATCC 35967 / DSM 20751 / CIP 100100 / SLCC 3954	PLD2 ortholog	MRKLIQFLVIVVVLTLVEYLLITQAATLFLISSLIIQLCGVVIAIRLLLFDQRNTSSKVAWIAVIFVVPVLGTISYLVFGRNPATRRFTTAQVIEKEKLIEAIHAIPNNTHEKLPRLSKRIAHLTSIEPIKGNKIEVLTNGEETFPVLLDGLRKAENHIHIQYYIFKTDEISTEIRDILVERAKAGVEVRFMFDGLGSSKLKKDFLKPLTDAGVEIHAFDPITSPWIVRTANLRNHRKIVVIDGQIGFTGGLNIGEEYRSNTPDFRVWRDTHLKITGQAVIELQESFLNDWIYMENRKGAADKFINEAGLKQYFSPVDMGDEWAQVIYGGPYDKEKWVRDSMLDLIDSAKESVWIVSPYFVPDEEALAVIRRVAMSGIDVRVIIPGKGDRGISFHGSNA…
CAK19426.1 {EMBL:AM263198} (Genome Reviews)	Listeria welshimeri serovar 6b ATCC 35897 / DSM 20650 / SLCC5334	PLD2 ortholog	MRKLIQFLFIAVVLLLVEFVLINYATLLFLLTSIIIQLCGIIIAIRLLLFDQRNTSSKVAWMAVIFILPVLGTISYFVFGRNPATRKFSTAQVMEKAKLINAIHAIPNNTNEKLPRLSKRIAHLTSIEPIKGNKIEILTNGEETFPVLLDALRKAENHIHIQYYIFKTDAISTEIRDILVEKAKSGVEVRFMFDGLGSSKLSKSFLAPLKEAGVSIHAFDPITSPWIVRTANLRNHRKIVVIDGQIGFTGGLNIGEEYRSNTPDFRVWRDTHIKITGQAVIELQESFLNDWIYMENQAGAADKFISDSGLKQYFSPVDMGEEWAQVIYGGPYDKEKWVRDSMLDLIDSAKESVWIVSPYFVPDEESLAVIRRVAMSGVDVRVIIPGKGDRGISFHGSNA…
BAH18450.1 {EMBL:AP009484} (Genome Reviews)	Macrococcus caseolyticus JCSC5402	PLD2 ortholog	MLEQLSQIDYSQIFSILFFVGFIFNIFLAFVIIFFERRQAGSTWAWLLVLFFLPIVGFILYLLFGRQINHQTIFTLNDEDRLDLELIVSAQRKAIDNGNIEVRSGEIIKHRHIIRMLLHNYASFLTTDNKVEILTDGRKKFDALLNDIHNATDHIHIQYYIFKKDGIGLEILNALMKKLEEGVEVKMLYDDIGSRTLSLSRFKQFKKLGGQVESFFPSKLPLINFRMNNRNHRKIVVIDGKIGYIGGFNVGDEYLGLDKKFGYWRDTHLRVEGDAVNALQLRFMMDWNSQITRDFMSYDKKYFPDVTSKGDIGIQIVSSGPDSSAQHIKNGYLKMITSAKKSIYIQSPYFIPDTSLLDALKIAAMTGVEVNIMIPNKPDHPFVYWATYSNVGELLDVGC…
YP_088363.1 (NCBI)	Mannheimia succiniciproducens MBEL55E	PLD2 ortholog	MMIKSLCLCIILNSCIKFSKSAVRMNINLDSIIAYIVPVIMWTLIVTITLRQIIKRQSSSAMLSWLMIIYIVPVVGILAYLVLGEINLGKRRANASKQLLPKYMKWFAGLKNQQHLLINDQQPSLASPLFALAQRRLSIPCINGNELHILDTPESIIQNIIDDIHQAQYSINMVFYIWSNGGLVEQVQQALIQAKQRGVKIHILLDSVGSRAFFKSENYQKMTALGIEIEEALHVNLLRVFLRRIDLRQHRKIIVIDNQISYTGSMNMVDPNFFKQDSHVGKWIDIMVRIDGPVSAVLNGLHSWDWEMERGQGLYVPLPSPQHPMDNYNIHAVQILATGPGLPADLMEQSLATAIFAAKESITITTPYFVPSQNIVDALQIAALRGVNVSLILPVHNDS…
ADP99501.1 (EBI)	Marinobacter adhaerens HP15	PLD2 ortholog	MIESRTFAPLALLLLTGLLAGCALPSLKDRSQSVAFVQAQTADTRLGSAVGREIEAHPDLSGITTLEDPLDAFVARALLAEASERSLDVQYYIWREDITGKLLLYSLYRAAERGVRVRLLLDDNGIAGMDDFLAALNHHDNVEVRLFNPFVIRSSRALGFLTDFGRLNRRMHNKSFTADNQASIIGGRNIADEYFGVGNGTLFADLDVLAIGPVVERVSRDFDRYWASQSAYPVDRLLAGADDEDLDAMAASLASVEQDAEARRFVAALQNSDFLRELLDREVSFVWAPVEMVSDDPAKAQGLEGEQGRLSQQLALALGEPEKTVTLVSPYFVPGNRGVELFRELESAGVQVRILTNSLEANDVALVHSGYAKYREALLKAGVELFELRKFRSEDEDSK…
ABM19180.1 (EBI)	Marinobacter aquaeolei ATCC 700491 / DSM 11845 / VT8	PLD2 ortholog	MIRRLLPLISLVVLAGCAGGIKPMEHGPAIPVASEPDAFLQSQSQERVGAGLPAVKLLNTGEDAFLARAALIETASQRIDAQYYIWNDDDSGRYLASRLVAAADRGVVIRLLLDDINVAGKESLFALLDAHANIRVRIFNPSRSRDGFGRWLSFITDFDRINRRMHNKTFVVDGLVGIAGGRNIGDEYFDQHPTLNFRDRDVLVLGPLAGDMTANFEAYWDSPWTLPLAELYSKPQQPQSKLSALIESAASRHYQIEPPGDRETARGYLETLFANTVSAPAELMFDPPPEDPDAPAEAPQRTAQALYDLVEDARSEILIESAYLILTDNQLKAVDGIGNGRLEVAALTNSLATNDLVTNHSGYARWRRAMLQQGIELHELRPDAPACQRWVAASAACDG…
ABE48933.1 (EBI)	Methylobacillus flagellatus KT / ATCC 51484 / DSM 6875	PLD2 ortholog	MMALFIRWVHRRGSLPIGVRWLHRTLMLMLVAPLFACGLPHVRDSDKPSSAAFPIDEVAETKLGQTMQPLKAAHPGESGIMPLLDAYSAFAARMLLTHSAEKSLDVQYYIWRNDNTGILFLEALRKAAERGVRVRLLLDDNGIRGREMDARLAALNKHPNIEIRLFNPFPLRTFKSLGFLTDFSRLNRRMHNKSFTADNMVTIIGGRNVGDEYFGAADGVLFADLDVMAIGTVVDDTSRDFDRYWASPAAYPLRLLIPDPSDRELQALSMAAEKAEKTVTGQGYLKALKESQFIHDFIKGLRAFDWAKVELISDSPGKITGHAEKDELMVFSLAKILRNPRESVDLVSPYFVPTQTGVDGFSALARRGIHIRILTNALESTDVAAVHAGYAKWRKPLLQ…
ABD40977.1 (EBI)	Methanospirillum hungatei JF-1 ATCC 27890 / DSM 864 / NBRC 100397 / JF-1	PLD2 ortholog	MIHDLILVIHNFLVPIIFIINIIFAITVVFIERKNPTTTIAWLMALLLLPVIGFVLYLFIGQSFYRDRMFHVKKEDDDELTQIIESQKKELFVHSVPATHPISDSYKRMMLMLMESNKAPVTTSNNVRVFVDGNEKFKALIEAIQGAKDHIHMEYYILKDDGIGNEVFAALTERARAGVTVRFLGDGLGSAGPRKSFYEPYLNAGGKLAFFFPSLMNISHPRLNYRNHRKIAIIDGKVGFIGGFNIGDDYLSRVPEWAPWRDTAVQVTGHAVLAMQIRFFLDWNYAAKEDKVEYAARYFPDEGAMEDAWLPVQIVSGGPDTYWNPIKESYLKLITLASESVYIQTPYFIPDESIMDALRMAALSGIDVRIMMPAKPDHMFVYWAGYSYIEQLLDAGVRA…
ABN58362.1 {EMBL:CP000562} (Genome Reviews)	Methanoculleus marisnigri ATCC 35101 / DSM 1498 / JR1	PLD2 ortholog	MELLLSIGFILALNVVFAVTIVFFERRNPTATTAWLVVLFLLPPVGFALYLFFGQNYTRQRMFVVKEHEDRCFLQGVFERQHRALAGNHHRFATPAAEEFRDAIFLLLRNNRAYLTEGNRVDVYTRGEDKFDALFAAIRGARHSIHLEYFVINDDELGRAVVRALAEKAREGVEVRLLFDAMGSRAGGGSRKAFFELEDVGGKIGVFFPSVYRINYRNHRKIAVIDGTVGFIGGFNIGDDYLGKGPLGCWRDTAVRITGEAVRMLQLRFFLDWNYVTGEYPGIETCYFPQESTPGATPVQIVSGGPDTRWNPIKEGYLKLINSARESICIQTPYFIPDESVADALRLAALSGVDVRIMIPCKPDHPFVYWATLSFIGDLLDAGVRAYTYDGGFLHAKTI…
ADN36119.1 {EMBL:CP002117} (Genome Reviews)	Methanoplanus petrolearius DSM 11571 / OCM 486 / SEBR 4847	PLD2 ortholog	MSATYYYLWSTDGGLLSDLYILILIINIIMVISIIFFERKKPSAALLWVAVLLFIPVFGFVAYLIFGQTIYKERIFKIKEDDDRRIREIISRQLAMVKSIRFLPGEKAGDYNRMREMLLATNYATITGDNEVEIYTEGEKKFEALIDAINSAEESINFQYYIIRNDELSKRIVSALSEKARQGVKVRVLGDAVGCHRLPRNFFRELKDAGGETAFFFRSKYLHINMRINYRNHRKIVVIDGKTGFVGGFNVGDEYLGKGPLGYWRDTHLKISGSAVYSLQARFFLDWNHAAEQDLEFFNTFYFPEMIPKEGSVMQVVSSGPDSRGECIKMGYLQLINNATESTYIQTPYFIPDQSLLDALTIAAESGIDVRIMFPCKPDHPFVYWAGFSYLWDLVEAGV…
ABM96695.1 {EMBL:CP000555} (Genome Reviews)	Methylibium petroleiphilum PM1	PLD2 ortholog	MGAAWHHRREAAAMPSFASDLPTPRPRHRVVPLTLWRVAMLLAWLGLAGCSSLPSRPPLPDEAALPAATAGALAAQVAPLVQAHPGRSGFVPLDSGLDAFAARVWLVDRAGSSLDIQTYIWRSDRTGRWLLTRLQAAAERGVRVRLLLDDGNGSPTLDGLLSQLDAHPGAEVRFFNPYPHRGLGRAWDLATDFSRLHRRMHNKTFNADGVVTILGGRNVGDEYFGAAADMEFADLDVLAVGPIVGEVSASFDAYWNSASAYPRRSLLLPGNDRPLTPEQQAALDEASAYAKDLRERPRVERWRERGPQASDFVWGRSTLFVDPPDKVLKQAGESELMLPRLARTLGNADRSIDIVSPYFVPTDDGVAAFTALHDRGVRLRVLTNSLAATDVSAVHAGYA…
ADI28632.1 (EBI)	Methylotenera versatilis 301	PLD2 ortholog	MIDFKLALKILAVAFICFAQMAIATPELTYIDNQIAAHPNQSGIYVLDKGEDALLARAWLADHAEKTIEVQYFIWSTDNIGILASEALLRAADRGVKVRVIVDDLLIDAPDKSLLALAKHPNVEIHIYNPKHSVGTPFYKRLMNIVVNFRGVNQRMHDKTFIVDGKLAITGGRNMAAEYFDYNQKYNFRDRDALLLGDVAKDMQASFEKFWHSPLSAPVEDLYDGLGLMQKHVTVKDDEIQKIYSDLHDYANSPENFTPENRKAISDMPKAFAALAEKIIWTPIQFISDTPGKNNYKYIMGGGGFTTQKLAQLVENAQTQIVIQSPYLVMSSQAKKLFKDALKRGVKVRINTNSLASTDNLEAFSGYRNQRDQLIKMGIEVYEYKPDPQIKQKLVQHVL…
ADG61347.1 (EBI)	Moraxella catarrhalis RH4	PLD2 ortholog	MTHHFRSLFVISIHTVMLVLLVGCKNLPDTPHLPKSLALTKQVQERHQMVKHGGSSDGLISAINAQSHHHPNQSGYYPITTGANAFAARSTLTDVANQSIDIQYYIWHNDEAGQLMLKDLWEAADRGVIVRLLLDDFNSSPELDQLLLRISKHKNIAVRLINPMPYRGFRSLNYMLHPIRTNRRMHNKSMTFDNKISVIGGRNIGNEYLNNAPVNHFADLDVMLVGHVVGKITQSFEIYWASPLSFDIETLVKHDNKDDISGIKPVVFDELEKVKDSSDADRELRTYRQAMQNSTIGQDLLAQQVPFFWTEIDLIADNVIKLNGHSDPNEFLVSQLQTQLGQPSKKLSIISSYFVPTKEGIDTLITLAKMGVEVRILTNSFDATDVGIVHAGYAHWRKQ…
AEM71880.1 (EBI)	Muricauda ruestringensis DSM 13258 / LMG 19739 / B1	PLD2 ortholog	MNFNESIQLMLIPILIGLYIIIALLMVVSLLLNGVRPSKTLAWLLAIFTIPVAGALLYILFGRNRRKSKMFSLKNQFNPLDELENAHCHSEISANKQKITSLINNTSKCPVTCLNDLELLKDGKNTFESIFEALEEAKEHIHLQYYIFEDGILADKLLEVFERKVAENVTVRLLYDGIGSYSLSKKYLKRLKQIGVETAQFLPFKFGRFLSALNYRNHRKIIVIDNKVGFTGGINISDKYLKGDPALGKWHDTHLKIEGEAVDYLNRIFVGDWYLASENKVDIAAFKVYKAPQKGTSLQIVPSGPDDDFDVMEQAYFSIINSAEKYLYIVNPYIIPNHAILQALITAALSGVDVRILMSSSTDIKLVDWCVRAYYESYLKAGIKIYLYDDGFLHSKVML…
ABC01148.1 (EBI)	Mycoplasma capricolum subsp. capricolum California kid / ATCC 27343 / NCTC 10154	PLD2 ortholog	MKKPIITVLSLIFMFGLTILGLLLLNFGLFTWPLIGFGIFHLLAIIWAFIVLADKKRRFETRIRWFCFIVVIPIIGVLSYLFFGRSYKYKINTSYKLPEIKNKHLINELKEVEEILINQIPQFKRAFKTAMISQTNNIFLNSEVEFLKNGNELFLNLFKDISNAKSHILLNFYIFKDGKLLEQLTNLLIKKLKENVKVYIIYDFAGSYTVFEESRLKLLKHGCQIACFAPVRFPFIKWTANYRDHRKDVVIDNKIGYIGGINIGDEYINLDNKFGYWNDCSLRITGNAVSEIQRIFISDYDFYKPFNKKRLIESDLNLNTIYPVKSKNQLVQIVSSGPNHEEPLHLSIFINLINSAQKRIWISTPYFIPPQEIRTALINAANSKLDVRILIPGLTDKAF…
CBV67134.1 (EBI)	Mycoplasma leachii 99/014/6	PLD2 ortholog	MKKPIITVLSLIFMFGLTILGLLLLNLYFFTWPLIGFGIFHLLAIIWAFIVLGDKKRRFETRIRWFCFIVVIPIIGVLSYLFFGRSYKYKINKSYKLPEIKNKHLDNELKEIDQILINQVPQFKRAFKTAMISQTDNIFLNSEVEFLKNGNELFLNLFKDISNAKSHILLNFYIFKDGKLLEQLTNLLIKKLKENVKVYIIYDFAGSYTVFEKSRLKLLKHGCQIACFAPVRFPFIKWTANYRDHRKDVVIDNKIGYIGGINIGDEYINLDNKFGYWNDCSLRITGNAVSEIQRIFISDYDFYKPFNKKRLTESDLNLNTIYPVKSKNQLVQIVSSGPNHEEPLHLSIFINLINSAQKRIWISTPYFIPPQEIRTALISAANSKLDVRILIPGLTDKAF…
ADR24551.1 {EMBL:CP002108} (Genome Reviews)	Mycoplasma leachii DSM 21131 / NCTC 10133 / N29 / PG50	PLD2 ortholog	MKKPIITVLSLIFMFGLTILGLLLLNLYFFTWPLIGFGIFHLLAIIWAFIVLGDKKRRFETRIRWFCFIVVIPIIGVLSYLFFGRSYKYKINKSYKLPEIKNKHLDNELKEIDQILINQVPQFKRAFKTAMISQTDNIFLNSEVEFLKNGNELFLNLFKDISNAKSHILLNFYIFKDGKLLEQLTNLLIKKLKENVKVYIIYDFAGSYTVFEKSRLKLLKHGCQIACFAPVRFPFIKWTANYRDHRKDVVIDNKIGYIGGINIGDEYINLDNKFGYWNDCSLRITGNAVSEIQRIFISDYDFYKPFNKKRLTESDLNLNTIYPVKSKNQLVQIVSSGPNHEEPLHLSIFINLINSAQKRIWISTPYFIPPQEIRTALISAANSKLDVRILIPGLTDKAF…
CAE76801.1 {EMBL:BX293980} (Genome Reviews)	Mycoplasma mycoides subsp. mycoides SC PG1	PLD2 ortholog	MKKPIVTVLSLVFMFGLTIFGLLLLNIYFFTWPLIGFGIFHLLAIIWAFIVLADKKRRFETRIRWFCFIVCIPIIGVLSYLFFGRSYKYKITKNYKFLEIKNKHLENELEQIDQILTNQIPQFKRAFKTASISQTSNIFLNTKVEFLENGNQLFLNLFKDIKNAKHYILLNFYIFKDGKLLDELTNLLIRKLKENVKVYIIYDFAGSYTLFEEAKIKLLEYGCQIVCYAPIRFPFIKWTANYRDHRKDIVIDNKIGYIGGINIGDEYINLDNKFGYWNDCSLKITGNAVSEIQRIFISDFDFYKPSFKKISIKQDLDLNNIYPVKCKDQLVQIVSSGPNHEEPLHLSIFINLINSAQKRIWISTPYFIPPQEIRTALINAANSKLDVRILIPGLTDKAF…
CAC13838.1 {EMBL:AL445566} (Genome Reviews)	Mycoplasma pulmonis UAB CTIP	PLD2 ortholog	MDKKNFTRFLWYFLSFLFLVINIVVFWLIFHLNYVYFSLMIAIVYLINTGVVVFIFMQNRNSSSKLSWIVVITILPFFGHLLYFLVGQKYRHRKDYDAYYKNFNNILKDGTNIDDFSTMIHDFGEKNLFNQLSLLSQKPILPAKFKMFSHPYKYFNSLFEHIEKAQKEIWIVSYYAKDGELVDEFFSLLIKKATNGVKIKWLIDDFGQRHLKRKTLDRLKHPNIEIEFIGRLRFGFLISSNFYRNHRKFFIIDKKIVFNGGSNISDRYISLDSQFGYYHDINYMIKGPYVHSYIIIFIYMWKRWRNIELRYKEPIGELENNFESRAIIFEDGPELNDSIIEDSLIKLIANAKEEIKISTPYFSLSNGLFNAFKIALLSGVKVSIFYPGYSAQKLVHQIG…
AAW89600.1 (EBI)	Neisseria gonorrhoeae ATCC 700825 / FA 1090	PLD2 ortholog	MHTDPKIQAMPSETISPMKTRSLISLLCLLLCSCSSWLPPLEERTESRHFNTSKPVLLDNILQIRHTPHNNGLSDIYLLDDPHEAFAARAALIESAEHSLDLQYYIWRNDISGRLLFNLMYLAAERGVRVRLLLDDNNTRGLDDLLLALDSHPNIEVRLFNPFVLRKWRALGYLTDFPRLNRRMHNKSFTADNRATILGGRNIGDEYFKVGEDTVFADLDILATGSVVGEVSHDFDRYWASHSAHNATRIIRSGNIGKGLQALGYNDETSRHALLRYRETVEQSPLYQKIQTGRIDWQSVQTRLISDSPAKGLDRDRRKPPIAGRLQDALKQPEKSVYLVSPYFVPTKSGTDALAKLVQDGIDVTVLTNSLQATDVAAVHSGYVKYRKPLLKAGIKLYE…
ACF29580.1 {EMBL:CP001050} (Genome Reviews)	Neisseria gonorrhoeae NCCP11945	PLD2 ortholog	MPPLEERTESRHFNTSKPVLLDNILQIRHTPHNNGLSDIYLLDDPHEAFAARAALIESAEHSLDLQYYIWRNDISGRLLFNLMYLAAERGVRVRLLLDDNNTRGLDDLLLALDSHPNIEVRLFNPFVLRKWRALGYLTDFPRLNRRMHNKSFTADNRATILGGRNIGDEYFKVGEDTVFADLDILATGSVVGEVSHDFDRYWASHSAHNATRIIRSGNIGKGLQALGYNDETSRHALLRYRETVEQSPLYQKIQTGRIDWQSVQTRLISDNPAKGLDRDRRKPPIAGRLQDALKQPEKSVYLVSPYFVPTKSGTDALAKLVQDGIDVTVLTNSLQATDVAAVHSGYVKYRKPLLKAGIKLYELQPNHAVPATKDKGLTGSSVTSLHAKTFIVDGKRIFI…
CAX49831.1 {EMBL:FM999788} (Genome Reviews)	Neisseria meningitidis serogroup C 8013	PLD2 ortholog	MKTRSLISLLCLLLCSCSSWLPPLEERTESRHFNTSKPVRLDNILQIRHTPHTNGLSDIYLLNDPHEAFAARAALIESAEHSLDLQYYIWRNDISGRLLFNLVYLAAERGVRVRLLLDDNNTRGLDDLLLALDSHPNIEVRLFNPFVLRKWRALGYLTDFPRLNRRMHNKSFTADNRATILGGRNIGDEYFKVGEDTVFADLDILATGSVVGEVSHDFDRYWASHSAHNATRIIRSGDIGKGLQALGYNDETSRHALLRYRETVEQSPLYQKIQTGRIDWQSVQTRLISDDPAKGLDRDRRKPPIAERLQDALKQPEKSVYLVSPYFVPTKSGTDALAKLVQDGIDVTVLTNSLQATDVAAVHSGYVKYRKPLLKAGIKLYELQPNHAVPATKDKGLTG…
CAM08781.1 {EMBL:AL157959} (Genome Reviews)	Neisseria meningitidis serogroup A / serotype 4A Z2491	PLD2 ortholog	MRANPKTQAMPSETISLMKTRSLISLLCLLLCSCSSWLPPLEERTESRHFNTSKPVRLDNILQIRHTPHTNGLSDIYLLNDPHEAFAARAALIESAEHSLDLQYYIWRNDISGRLLFNLVYLAAERGVRVRLLLDDNNTRGLDDLLLALDSHPNIEVRLFNPFVLRKWRALGYLTDFPRLNRRMHNKSFTADNRATILGGRNIGDEYFKVGEDTVFADLDILATGSVVGEVSHDFDRYWASHSAHNATRIIRSGNIGKGLQALGYNDETSRHALLRYRETVEQSPLYQKIQTGRIDWQSVQTRLISDDPAKGLDRDRRKPPIAGRLQDALKQPEKSVYLVSPYFVPTKSGTDALAKLVQDGIDVTVLTNSLQATDVAAVHSGYVKYRKPLLKAGIKLYE…
AAF41795.1 {EMBL:AE002098} (Genome Reviews)	Neisseria meningitidis serogroup B MC58	PLD2 ortholog	MKTRSLISLLCLLLCSCSSWLPPLEERTESRHFNTSKPVRLDNILQIRHTPHTNGLSDIYLLNDPHEAFAARAALIESAEHSLDLQYYIWRNDISGRLLFNLVYLAAERGVRVRLLLDDNNTRGLDDLLLALDSHPNIEVRLFNPFVLRKWRALGYLTDFPRLNRRMHNKSFTADNRATILGGRNIGDEYFKVGEDTVFADLDILATGSVVGEVSHDFDRYWASHSAHNATRIIRSGDIGKGLQALGYNDETSRHALLRYRETVEQSPLYQKIQTGCIDWQSVRTRLISDDPAKGLDRDRRKPPIAGRLQDALKQPEKSVYLVSPYFVPTKSGTDALAKLVQDGIDVTVLTNSLQATDVAAVHSGYVKYRKPLLKAGIKLYELQPNHAVPATKDKGLTG…
CAM10586.1 {EMBL:AM421808} (Genome Reviews)	Neisseria meningitidis serogroup C / serotype 2a ATCC 700532 / DSM 15464 / FAM18	PLD2 ortholog	MRTNPKTQAMPSETISLMKTRSLISLLCLLLCSCSSWLPPLEERTESRHFNTSKPVRLDNILQIRHTPHTNGLSDIYLLNDPHEAFAARAALIESAEHSLDLQYYIWRNDISGRLLFNLVYLAAERGVRVRLLLDDNNTRGLDDLLLALDSHPNIEVRLFNPFVLRKWRALGYLTDFPRLNRRMHNKSFTADNRATILGGRNIGDEYFKVGEDTVFADLDILATGSVVGEVSHDFDRYWASHSAHNATRIIRSGNIGKGLQALGYNDETSRHALLRYRETVEQSPLYQKIQTGRIDWQSVQTRLISDDPAKGLDRDRRKPPIAGRLQDALKQPEKSVYLVSPYFVPTKSGTDALAKLVQDGIDVTVLTNSLQATDVAAVHSGYVKYRKPLLKAGIKLYE…
ADY94023.1 (EBI)	Neisseria meningitidis serogroup B G2136	PLD2 ortholog	MRTNPKTQAMPSETISLMKTRSLISLLCLLLCSCSSWLPPLEERTESRHFNTSKPVRLDNILQIRHTPHTNGLSDIYLLNDPHEAFAARAALIESAEHSLDLQYYIWRNDISGRLLFNLVYLAAERGVRVRLLLDDNNTRGLDDLLLALDSHPNIEVRLFNPFVLRKWRALGYLTDFPRLNRRMHNKSFTADNRATILGGRNIGDEYFKVGEDTVFADLDILATGSVVGEVSHDFDRYWASHSAHNATRIIRSGNIGKGLQALGYNDETSRHALLRYRETVEQSPLYQKIQTGRIDWQSVQTRLISDDPAKGLDRDRRKPPIAGRLQDALKQPEKSVYLVSPYFVPTKSGTDALAKLVQDGIDVTVLTNSLQATDVAAVHSGYVKYRKPLLKAGIKLYE…
CBA06630.1 {EMBL:AM889136} (Genome Reviews)	Neisseria meningitidis alpha14	PLD2 ortholog	MRANPKTQAMPSETISLMKTRSLISLLCLLLCSCSSWLPPLEERTESRHFNTSKPVRLDNILQIRHTPHTNGLSDIYLLNDPHEAFAARAALIESAEHSLDLQYYIWRNDISGRLLFNLVYLAAERGVRVRLLLDDNNTRGLDDLLLALDSHPNIEVRLFNPFVFRKWRALGYLTDFPRLNRRMHNKSFTADNRATILGGRNIGDEYFKVGEDTVFADLDILATGSVVGEVSHDFDRYWASHSAHNATRIIRSGNIGKGLQALGYNDETSRHALLRYRETVEQSPLYQKIQTGRIDWQSVQTRLISDDPAKGLDRDRRKPPIAGRLQDALKQPEKSVYLVSPYFVPTKSGTDALAKLVQDGIDVTVLTNSLQATDVAAVHSGYVKYRKPLLKAGIKLYE…
ADY97323.1 (EBI)	Neisseria meningitidis serogroup B M01-240149	PLD2 ortholog	MRANPKTQAMPSETISLMKTRSLISLLCLLLCSCSSWLPPLEERTESRHFNTSKPVRLDNILQIRHTPHTNGLSDIYLLNDPHEAFAARAALIESAEHSLDLQYYIWRNDISGRLLFNLVYLAAERGVRVRLLLDDNNTRGLDDLLLALDSHPNIEVRLFNPFVFRKWRALGYLTDFPRLNRRMHNKSFTADNRATILGGRNIGDEYFKVGEDTVFADLDILATGSVVGEVSHDFDRYWASHSAHNATRIIRSGNIGKGLQALGYNDETSRHALLRYRETVEQSPLYQKIQTGRIDWQSVQTRLISDDPAKGLDRDRRKPPIAGRLQDALKQPEKSVYLVSPYFVPTKSGTDALAKLVQDGIDVTVLTNSLQATDVAAVHSGYVKYRKPLLKAGIKLYE…
ADE14879.1 (EBI)	Nitrosococcus halophilus Nc4	PLD2 ortholog	MLSAMSTRISIIALCLLAFCMGLIWEYSALPSLESRSPSSALFDTARTRLGRAISPRVDAHPGKSGIYPLPNAHDAFAARALLAQAAERTLDVQYYIWRKDMTGTLLFEALHAAANRGVRVRLLLDDNNTSGLDTMLAALDSHPHIEVRLFNPFVIRKPRLLGYLTDFSRLNRRMHNKSFTADNQATIIGGRNIGDEYFGATEGVLFVDLDVMAVGPVVTEVSKDFDRYWASASSYPIARLLPPADPAMLAEIAAAAPLIEQDPAAAAYTSTLRHSSFVRDLIEGKLPLEWAAVRMISDDPAKGLGLAAPDTLLPYKLEKIIGKPKTDMELVSAYFVPTAAGVDWFTALTGRDVRVKVLTNSFEATDVAIVHAGYAKRRRALLKAGITLYELRRLSPER…
ABE61715.1 (EBI)	Nitrobacter hamburgensis X14 / DSM 10229	PLD2 ortholog	MQLLSIIAVVVALFALASLAAVYSYGRFARQARGEPSSALPIAERDTLLDRIVSPKLKEYPDKSGLLLVTSNLQAFAIRALAARSAERSLDLQYYYWKDDLTGGLLARELIAAADRGVRVRVLLDDINTKGDDSTYLALDNHPNVEIRLFNPSRSRTSALRRGIEMALRAFSVTRRMHNKAWIADGRMAIVGGRNIGDAYFDAAEMSNFHDMDLVLIGPAVQQAETVFDDYWNSSVVLPISSLWRFRKGDLRKKRAYLEALVSSDGARPYLRRLQAENSTGSLLSGKQTIHWTAGARIVSDPAEKAVSAASENWLLNTIFPVINAATSELHIISPYFIPGAQGVVALQKLAAAGTEVSVLTNSLAATDVVAVHGAYANYRLALLAAGVSLYELRPEIIR…
ADJ27229.1 (EBI)	Nitrosococcus watsoni C-113	PLD2 ortholog	MGCQELPPLDTRIPSHAFGRDEVPNTALGREIARDTAAHPDESGVFALTEPRGAFAARAMLAATAEHTLDVQYYIWRHDITGTLMLKALLEAARRGVRVRLLLDDMTTASLDPMLAALDTHENVEVRLFNPFVHRKFRFIDFITAFARANRRMHNKSFTADNSATIVGGRNIGDEYFGASEHLMFADADVLAIGPVVKAVSWDFDRYWASASAYPAASLLPPSSASAQAEIFGAAARVANGPEANKYLDALHEDGTIDALLTHNLPFIWAPTQMLSDDPAKGVGKASPEALLVTRLSKIIGAAVGRFTLISAYFVPTQAGTDALVALARRGVDITILTNSLEATDVAAVHAGYARYRKTLLEAGIVLYEMRSGNAKTNMAVFGSSAASLHAKTFSIDGE…
NP_693967.1 (NCBI)	Oceanobacillus iheyensis DSM 14371 / JCM 11309 / KCTC 3954 / HTE831	PLD2 ortholog	MGITSLLLGLTFVLNIALAISIIFLERKDPTSSWAWVMVLLFIPILGFFLYLIFGKPISNRKIFSWDKKSRLGVKTTVQSQLRLLEENQFEFNQPDLIEHKDLVYLHLKNDEAIYTQNNGVDIFTDGQTKFDALLEDIEKAKKHIHIQYYIMRSDGLGNRLADMLIKKVNEGVEVRVLYDDMGSRSLKNSYIKRLKRAGVMVEAFFPSRFIVNFKINYRNHRKLAIIDGYIGYLGGFNVGDEYLGINKKFGYWRDTHLRVIGDAVQSMQTRFILDWNQASRDTILYNEDYYQTVSAGNVGMQIVTSGPDSEYEQIKNGYIKMIMEANDYICIQTPYFIPDESLRDALKIAVLSGVHVKIMIPNKPDHPFVYWATLSYCGDLIQAGAEIFIYQNGFLHAK…
AEY01086.1 (EBI)	Oceanimonas sp. GK1	PLD2 ortholog	MNDYIYTVAGWLLFAAHTSLVVGVTFRVIMKRRPVGVSLAWLALIFAIPILGVATYILFGEVRLGRKRAERARAMYRPHADWINVLVTRFPGQQFEINDQVRPIYELVKARFNMPMLSGNGMTLLQQPVNILSAIRMDIERARSSCFLEFYIWHAGGMADEVALALMAAARRGVDCRLLLDSVGSADFFRSRWPARMKEAGVKVVEVLPVGAFRVLFERQDLRMHRKLVVIDDDVAYTGSMNLVDPACFKQDAGVGQWVDIMLRIRGPIVPIIWSLFVWDWEMETGERLLEQLEYHPISCLDNQLRLQLLPSGPFMGGDAISQSLLCAVYQARRRLVLITPYFVPDDPLVAALCSAADRGVEVQLLLPAKNDSRMVNHACNAFFDELLHAGVEIHLYSA…
ABJ57249.1 (EBI)	Oenococcus oeni ATCC BAA-331 / PSU-1	PLD2 ortholog	MNLLIAVILIVLVLNATLSFITVFWSKRDVSRIWAWLVVLVFVPVIGFVIYWFAGRRISDKKIFDFTSQEIVGREQIRDNQKYYGHHLHLNQKASMLVELFENNSGSILTYGNDLETFFDGRAFFDDLFAEIDKAKDHIHLAYFAISNDVIGNKLVDLLAKKARQGVGVRVIYDAYGSHGTHLGMYHRLLKAGGTVYPFLTRRFQLLALRINFRFHRKVVVIDGKVGYIGGFNIGDQYLGKSKRFGNWRDSQLKIIGDSVLSLQSRFFIDWNATAKKQDKLSFLEDYFPATQVNGIHPIQIVSSGPDSLTAQIKQGYLKMITLATKSITIQTPYLIPDQPIYESLTIALAAGVKVNIFIPDRPDHPFVYRATQYYAQEFIDFGANVYRYDGGFLHSKLL…
AEI42121.1 (EBI)	Paenibacillus mucilaginosus KNP414	PLD2 ortholog	MNLPSVLLGLVFVLNMVSAVVVIFKERRDVGSTWAWLLVLFFVPLLGFILYLFFAQNFRRHRLFQWDDLNKLGIDEIVGEQLARMSRREFEFRSEAARANRDLIYMHLINNQALLTEENRVDLFTDGREKFERLFRDIAEAREYIHLQYYIIQNDELGRRLIRALTKKAKEGLKVRVLYDELGSRNLGRAFFREFRQAGGEVEAFFPSRFRLINFRMNYRNHRKLVIIDGTTGYVGGFNVGDEYLGLHPRFGYWRDTHVRIQGPAVYAMQIRFILDWNQASRDYDIIYVPNLFPALRSEGNVGAQIVTSGPDTEFEHIKNGYLKMISSASESIYIQTPYFVPDASILDALRIASLSGVKVNIMIPDKPDHPFVYWASLSHIGELLKTGATVYLYGNGFI…
ADO55219.1 {EMBL:CP002213} (Genome Reviews)	Paenibacillus polymyxa SC2	PLD2 ortholog	MLWLLLVLIIFIFQTGTILLFEFRKPSKAVAWLFILFCFPLIGFVVYYFVAQDYQKRKVVRKAGSQLFREFRERLWAQTKVIENVEQMHNPHFKHQERLFNQLIRMSENPLTGCNRTRVLTNGEETFEAMLTAMEQAQHHIHVEFYIFRADEIGKKFQEVMIRKAREGVKVRFIVDGVGSYNLPYSFIRTCNEAGVEFHYFLPPFFATLDRRINYRNHRKIVVVDGTIGFVGGINVGDDYLGKYPKVGFWRDTHLQIEGDGVYFLQNVFLSDWKLASGERLMDVNLFPPHTCTGDEEVQILSSGPDQVWDTIQELCFGALTVAKKRIWITTPYFIPDPGIYEALKLAAVSGIDVKIIIPYQSDSKLVHLASLSYVQDLLEAGVEFYQYRKGFIHAKVVI…
ACT03597.1 {EMBL:CP001656} (Genome Reviews)	Paenibacillus sp. JDR-2	PLD2 ortholog	MIGWLTAIIIFLLLYSAQPVVIVWIERRLPAKAAAWIVIALAVPVLGFAGYWMVGRSRRVKEGRAVSREYEQAAERLSICAAGPGELGQSGLLEQEQLLRLLRVCSGRPVTLGNQVKVLTNGRETFASILEEMKQASHHIHLDYYTIRDDGIGREFLNILTAKAKAGVEVRVLYDGIGSVKLSKRYVRELKRSGVQVSCFSPPGAALLNRLLNSRNHSKIAVIDGKVGFVGGINIGDEYLGKDKKLGFWRDTQLRLEGDAVYFLQELFMKDWELAVKERLPVNAGYMPEHDPDEALQEPVLIVSSGPDRSGEPILETAFAAVKAARTSVYISTPYFIPDESLLAMLGSAAKSGVDVRLVIPGIPDTQLVLWATLSFVERMLEAGVRVYRYQKGFIHAKV…
AET59559.1 (EBI)	Paenibacillus terrae HPL-003	PLD2 ortholog	MLWLLLVLIVFIFQTGTILLFEFRKPSKAVAWLFILFCFPLIGFVVYYFVAQDYKKRKMVRKGGSQLFREFRERLWSQSRVIENVEQMHNPHFKHQERLFNQLIRMSENPLTGCNRTRVLTNGKETFEAMLTAMERAQHHIHVEFYIFRADDIGTQFQEVMIRKAREGVKVRFVVDGVGSYNLPYSFIRACSEAGVEFHYFLPPFFATLDRRINYRNHRKIVVVDGLIGFVGGINVGDDYLGKYPKVGFWRDTHLQIEGDSVYFLQNAFLSDWKLASGERMMDENLFPPHTCEGDEEVQILSSGPDRVWDTIQEMCFGALAVAKKRIWITTPYFIPDPGIYQALKLAAVSGVDVRIIIPYQSDSKLVHLASLSYVQELLEAGVKFYQYRKGFIHAKVII…
ADD76604.1 {EMBL:CP001875} (Genome Reviews)	Pantoea ananatis LMG 20103	PLD2 ortholog	MPSAWLMCNRRWHTLAPGGIIINDSMIQGIFMTEAFDLPQSPSRQSWLEERLVPLCLHHPGLSGIHPLSDGLDAFAARYLLMEKAAKTLDIQYYIWQNDMSGRLLFSAMLEAANRGVIVRLLLDDNNTPGLDDTLAQLNHHPNITVRLFNPFSFRTLRALGYLTDFARLNRRMHNKSFTADGVTTVVGGRNIGDEYFGTGNEPLFADLDVLAIGSVVNEVAEDFERYWNSKPVSPLSEVLDQPMSAHPDVALPPEWRESETVQHYLQRLNKSSLIDQLTQDDLPFVWAKTRLLSDDPRKGLGKARRKSLLPQRMMEVIGAPQHQFDIISAYFVPTRAGVAQLLAMKRKGVKIAVLTNSLAANDVSIVHAGYAKWRKKLLRHGISLFELKPQAGLNDTPH…
ADU68754.1 (EBI)	Pantoea sp. At-9b	PLD2 ortholog	MSQVAPHHSEEKHQNGLNEIVDARCAQHPGLSGIHALNDGLDAFAARYLLMGMAQNTIDVQYYIWQNDMSGRLLFSALLEAAERGVKVRLLLDDNNTPGLDDTLAALDRHPNIAVRLFNPFSFRTLRMLGYLTDFARLNRRMHNKSLTVDGAATLVGGRNIGDEYFGTGDEPLFTDLDVMAIGPVVAEVAQDFERYWHSKAVSSLRKVVEVSSEPHPAVRLPEDWQDSEAVQRYLARLEHSSFVSQMAEGSLSMTWASTRLLSDDPRKGLGKAKRSSLLPQRMLEVIGTPQQQFDIISAYFVPTRAGVAQLLALKRRGVKIAVLTNSLAANDVSVVHAGYARWRKKLLRHGIALYELKPQANASEAPHDRGLTGNSGSSLHAKTFTVDNRKVFIGSFNF…
ADO09048.1 (EBI)	Pantoea vagans C9-1	PLD2 ortholog	MASDAGPGNNKNNCILQGIFMTEAFELSQPSEQTSWLETRLEPQCQRHPGLSGVHQLSDGLDAFAARYLLMQKAERSLDIQYYIWQNDLSGRLLFSAVLEAARRGVKVRLLLDDNNTPGLDETLAQLNRHPNIEVRLFNPFSFRTLRALGYLTDFARLNRRMHNKSFTVDGVTTVVGGRNIGDEYFGTGNEPLFADLDVMAIGPVVKEVAEDFERYWHSKPVSPLQKVLDDEAPGEDSVSLPAEWRHSEPVQRYLQRLENSSLLQELEEGTLALTWAKARLLSDDPRKGLGKARARSLLPQRMLEVIGTPQQQFDIISAYFVPTRAGVAQLLALKRKGVKIAILTNSLAANDVSIVHAGYAKWRKKLLRHGIALYELKPQAGVPEAPHDRGLTGNSGSS…
ABS63768.1 {EMBL:CP000774} (Genome Reviews)	Parvibaculum lavamentivorans DS-1 / DSM 13023 / NCIMB 13966	PLD2 ortholog	MTRPGFLPLIFGLSLLLAACASVRQDPSLAPGAALAKPEETALWHALVPPEEAARGHSGFFFLEGGLDAYETRLLAIESAARTIDLQYYIWDFDGSGRAISEALFRAAERGVHVRALVDGYLVDNDSEPLKQIVNHPNIDVRIYNAFRTSFWPRYLRYGELLIDFPRLNQRMHNKIIAVDNTVAIVGGRNVNDTYFALDGDHYFLDLDVVIAGPLTKDVSASFDAFWNSPYAVPVEHFVEDETIPFSFATVWNEIFAYDMEAFPLPRRLEVMELAEKYIALEKRFVWAPASLVLTAPGPVFQDIAVPPGQQIETAMLSHIASAEREVLIQNPYVMMTEPRAAVLADAQARGVRTILQTNSLASHDSALVHYGFVRDRKKFMGNGVALYELKPRPDNSRN…
AAK03670.1 {EMBL:AE004439} (Genome Reviews)	Pasteurella multocida Pm70	PLD2 ortholog	MLIVIIKKLFLLLALILFSLVILALISYQRLPTSDRPISTHPPLNPNGLLARHILPQVAQHPNLTGLYPLGDGKDAFLARLALSEHAEHTLDLQYYIWHNDVSGHLLLQSLYKAAVRGVKVRLLLDDNNTKGMDTILASLNAHPNIQIRLFNPFMQRQYRWLGFLSDFFRLNRRMHNKSFTADGVMSILGGRNIGDEYFDVGNGVLFADLDVAATGAVVTHIQTDFDRYWNSPSSYPLESIIIRDPITPFNPLPALDDETQTYLKQLTELPFAKSLKAGTLAFTWAEAELISDDPKKALGKSLIQDSVLAHIAPTMLNAKNNLIIVSPYFVPTHVGVDFLSRISQTGTQVSILTNSLEATDVSIVHSGYAKHRKTLLQKQIQLYELKPHATIQMESSGH…
ACU03655.1 {EMBL:CP001681} (Genome Reviews)	Pedobacter heparinus ATCC 13125 / DSM 2366 / NCIB 9290	PLD2 ortholog	MNWLLIGEIAYVIILVLVCLRIIYDTRSTTKTLAYLLFAVFVPIFGMIFYFSFGINYRHRKMYSKKLYENDDLAARFQQRILNYSEQTFQQNHAAIISNKELAFMVLKDSMSPLTAKNSVKLLINGEQKFPELLHVIKNARHHIHIEYYIYEDDEIGRAIEALLIEKAKEGVTIRFIYDDFGSRDIRKKLVPRLKAAGINAFPFLKVHFMLFANRLNYRNHRKIIVIDGITAFVGGINVSDRYINDGRNPKQVYWRDTHLRIDGPGTQYLQYLFLCDWNFCASEVLQPDSNFFPTAPLQNGTDNKIVQIAASGPDSESPTILFSILQAINLATEEILITSPYFIPGESLLDALTIASLSGITVKLLVPGKSDSVLVNAAARSYYNDLLNAGVEIYQYQK…
ABJ68324.1 (EBI)	Pediococcus pentosaceus ATCC 25745 / 183-1w	PLD2 ortholog	MVLIEIVFYLINIIIALTIALMEKRDISAAWAWLFVMLLLPGIGFIIYLFFGWKLNQRQIFDLKAQKRLGISDMAEYQKRNPKNKPTLDTNLENDLVQMFLNTDNAILTTKNDLKIFTDGHEKFNSLFEDLKKAKHHINIEYFTIYDDQLGKKLRKILVQKAREGVQVRVLYDLFGSKGSKQKFFKELIQAGGEVTPFMKSKLGYYSFRINFRNHRKIVVIDGSVGYIGGFNIGDQYLGRNKRFGNWRDTHLRLEGSVVLQLQSRFFMDWNASAKRQKVQFSLDYFPQSNVQNNIPMQIVSSGPENDVQKIKQGYIKMIMGAKHSIWIETPYFIPDDALMEALLIAIRSGIEVRIVIPQMPDHPFVYRATEYYVQQLLKAGARIYSYQNGFMHAKTIVV…
ABA89353.2 {EMBL:CP000142} (Genome Reviews)	Pelobacter carbinolicus DSM 2380 / Gra Bd 1	PLD2 ortholog	MAMRPYLTCLLGLYVSLLSGCTIIDPSVIDRPFTRALHTAADTRLAKQYAPIVAEHAGLSGFRLIDSGLEALSTRLDLVDQAQKTIDLQYYILRSDLSGLILIDHLLAAADRGVRVRILIDDLHYEQSGTPLDSLDTHPNVELRIINPFLYRHSLLLGRMFEALWDFSRVQRRMHNKLFVVDNTVAIIGGRNLGDEYFEVHPRLDLRDIDLLAIGPVVPQLSTSFDSYWNYKQSLPVSALTERPADEKPLRDLRQILKKHKQRTDVHAYLQHLADSEVTEVPLTWAKGRLLADFPCKLVPDQPDCASLDFDRIYGLFQKAESELLIISPYFIPGKQGMGLFRHLRQNGIRVKVLTNSYAATDLKIVQAGYNRYRRRLLTEQVDLYEFKPTFPPPFTQRK…
CAQ84131.1 {EMBL:FM162591} (Genome Reviews)	Photorhabdus asymbiotica subsp. asymbiotica ATCC 43949 / 3105-77	PLD2 ortholog	MPNMTTFYSVLSWLAIFFYWLIIASITLRILIKRRPVTSAMTWLLIIYILPLVGIIAYLSFGELHLGKRRVEQAKAMWPSTATWLEELRKSRHIFATENSEVATPLFQLCERRQGLEGVKGNKIQLLTTYDTSLKTIIKDIDNAKHNIEMMFYIWQSGGLVEQVTDALMAAARRGVRCRVMVDSAGSWLYCRSQYPDIMRQAGIEFVEALQVNIFRLFLRRMDLRQHRKIILIDDYISYTGSMNMVDPRFFKQNAGVGQWIDIMVRMEGPVTTTMGVIYACDWEMETGQRIFPPSPDNNIMPFEQASGHTTQIIASGPGFPEELIQQSLMTAIFSARKQLILTTPYFVPSDDLMNAICTAALRGVEVIIIVPRRNNFFLVRWASRAFFSELLNAGVKIY…
PHOPR_2.1024 (NCBI)	PHOPR_298386	PLD2 ortholog	MSVFQRINITMFLVAILTGCASLPEEVNHPNEPVAMSLTSTLSELSDIYRLQQPTQETSAVLLQDTGWDALAQRLALIETAEHSIDIQYYIWNSDASGHYLANRLIAAADRGVKVRVMLDDINLNEREDLLVALDSHHQIEIRIFNPIPTRRGVTKWLNFLGDFSRLNRRMHNKSFTVDGAFSIVGGRNIGDEYFDLSDKINFRDRDVLVMGSVVTDIQASFGEYWDSRWSYPVDLLGGEASSDMPVFGEVAAPRYMNYPVLPEGNKTANRFLKELMGEMTWVQARFVSDRPVPVDEDNTSELKATARVLAELARESEQEILLESAYLIFDDRQLEEVQELTSNGVQIKALTNSMASNDLTTNHSGYAGRRQDMLEHGIQLFELKPETSLCEESTRDVS…
ABM35735.1 {EMBL:CP000529} (Genome Reviews)	Polaromonas naphthalenivorans CJ2	PLD2 ortholog	MQTPAALRPCPVPTAPAPRLHRARQWLCLVFLSFWVTGCASLPSTVDRPVSTALANPMETRLGRLVQARADKAGTHNDSGFALVGNAELAFTSRMTLIKAAQKTLDIQYYAIFADDTTERMFDALRDAAGRGVRIRILLDDFNTSGKNAQVLKLAFEKNFELRLFNPLPGGRGSMMLRILSNLKDVARMQRRMHNKIFVADNAVAITGGRNLGETYFGQSEGTNFVDIDVLAAGRIARDLSRSFDQYWNNPLAYPVQSLMTAKEIELLKPKLAAASPEAPSGTPQPMAVAASPTLAKTLTAAPNEATALPDSTDLSLLTWTWAPSVLLVDQPSKIAADADDVAEAQETAVDGLLQLMSQAKTDLLIVSPYFVPGELMMGQFAELRRRGVRVRLLTNSLA…
ACB43828.1 {EMBL:CP001010} (Genome Reviews)	Polynucleobacter necessarius subsp. necessarius STIR1	PLD2 ortholog	MNIIAFVFGSVFGISLIWVPIAHAIIVFLFGIHLISVRRPVGVAFAWFLIVILLPILGISLYVLIGERPVGRKLTRKIVRMNREYEKLTEVMRQEFVNDRKNLPIEGRALSLLAESKNGSPVVAGNKIELHTKSLDILQKFIDEINEAKKSLHLEFYIWALGGDADRVGEALIAAAKRGVACRVLLDSLGSASWFKSKWPGRFRNAGIQVTEALPIQIGRFQFRRADLRLHRKIFVVDGSIVWTGSMNMIDPRTFKQDSGVGEWVDAMVRIEGPVASQFELTFIFDWSVDNPNITNFRDREPPSSPHAGGALAQEFSSGPVYRDDILYQVLLSAIMDAREELTITTPYFGPDDGLIQALMAAAARGVKVTLIVPKLNDSTLVAWSSKSFYEDLMNSGVT…
[truncated: 557 more rows]
