# Supplementary material for: Acinetobacter baumannii Virulence Is Mediated by the Concerted Action of Three Phospholipases D
Source: PLoS One. 2015 Sep 17;10(9):e0138360. doi: 10.1371/journal.pone.0138360 (PMC4574555; doi:10.1371/journal.pone.0138360)
Supplement: S2 File — (NEXUS) [file pone.0138360.s008.nexus]

#NEXUS
begin taxa;
	dimensions ntax=1180;
	taxlabels
	'PLD2 Chlamydophila abortus DSM 27085 / S26/3'
	'PLD2 Chlamydophila psittaci RD1'
	'PLD2 Chlamydophila psittaci ATCC VR-125 / 6BC'
	'PLD2 Chlamydophila caviae GPIC'
	'PLD2 Chlamydophila felis Fe/C-56'
	'PLD2 Chlamydia trachomatis serovar G G/11222'
	'PLD2 Chlamydia trachomatis serovar L2 434/Bu / ATCC VR-902B'
	'PLD2 Chlamydia trachomatis serovar E E/150'
	'PLD2 Chlamydia trachomatis serovar A HAR-13 / ATCC VR-571B'
	'PLD2 Chlamydia trachomatis serovar L2b UCH-1/proctitis'
	'PLD2 Chlamydia trachomatis L2c'
	'PLD2 Chlamydia trachomatis serovar D D-EC'
	'PLD2 Chlamydia trachomatis serovar B Jali20/OT'
	'PLD2 Chlamydia trachomatis serovar D D-LC'
	'PLD2 Chlamydia trachomatis D/UW-3/Cx'
	'PLD2 Chlamydia trachomatis serovar G G/9768'
	'PLD2 Chlamydophila pecorum ATCC VR-628 / E58'
	'PLD2 Chlamydia pneumoniae'
	'PLD2 Chlamydophila pneumoniae LPCoLN'
	'PLD1 Shewanella loihica ATCC BAA-1088 / PV-4'
	'PLD3 Pyrococcus sp. NA2'
	'PLD2 Bacteriovorax marinus ATCC BAA-682 / DSM 15412 / SJ'
	'PLD1 Spirochaeta africana ATCC 700263 / DSM 8902 / Z-7692'
	'PLD2 Eubacterium eligens ATCC 27750 / VPI C15-48'
	'PLD1 Frateuria aurantia ATCC 33424 / DSM 6220 / NBRC 3245 / NCIMB 13370'
	'PLD1 Xylella fastidiosa 9a5c'
	'PLD1 Xylella fastidiosa M23'
	'PLD1 Xylella fastidiosa GB514'
	'PLD1 Xylella fastidiosa Temecula1 / ATCC 700964'
	'PLD1 Xylella fastidiosa M12'
	'PLD2 Parvibaculum lavamentivorans DS-1 / DSM 13023 / NCIMB 13966'
	'PLD2 Geobacter sulfurreducens ATCC 51573 / DSM 12127 / PCA'
	'PLD2 Methylotenera versatilis 301'
	'PLD2 Marinobacter aquaeolei ATCC 700491 / DSM 11845 / VT8'
	'PLD2 Vibrio splendidus LGP32'
	'PLD2 Colwellia psychrerythraea 34H / ATCC BAA-681'
	'PLD2 Photobacterium profundum'
	'PLD2 Cronobacter turicensis DSM 18703 / LMG 23827 / z3032'
	'PLD2 Enterobacter sp. 638'
	'PLD2 Escherichia coli SMS-3-5 / SECEC'
	'PLD1 Shigella flexneri'
	'PLD2 Escherichia coli O7_K1 IAI39 / ExPEC'
	'PLD2 Escherichia coli O103_H2 12009 / EHEC'
	'PLD2 Escherichia coli O111_H- 11128 / EHEC'
	'PLD2 Escherichia coli O139_H28 E24377A / ETEC'
	'PLD2 Shigella dysenteriae serotype 1 Sd197'
	'PLD2 Escherichia coli ATCC 8739 / DSM 1576 / Crooks'
	'PLD2 Escherichia coli O9_H4 HS'
	'PLD2 Shigella boydii serotype 18 CDC 3083-94 / BS512'
	'PLD2 Shigella boydii serotype 4 Sb227'
	'PLD2 Shigella sonnei Ss046'
	'PLD2 Escherichia coli O45_K1 S88 / ExPEC'
	'PLD2 Escherichia coli UM146'
	'PLD2 Escherichia coli O1_K1 / APEC'
	'PLD2 Escherichia coli UTI89 / UPEC'
	'PLD2 Escherichia coli O55_H7 CB9615 / EPEC'
	'PLD2 Escherichia coli O157_H7'
	'PLD2 Escherichia coli O157_H7 EC4115 / EHEC'
	'PLD2 Escherichia coli O157_H7 TW14359 / EHEC'
	'PLD2 Escherichia coli O44_H18 042 / EAEC'
	'PLD2 Escherichia coli B / BL21-DE3'
	'PLD2 Escherichia coli ATCC 33849 / DSM 4235 / NCIB 12045 / K12 / DH1'
	'PLD2 Escherichia coli ATCC 55124 / KO11'
	'PLD2 Escherichia coli SE11'
	'PLD2 Escherichia coli O78_H11 H10407 / ETEC'
	'PLD2 Escherichia coli O81 ED1a'
	'PLD2 Escherichia coli OR_K5_H- ABU 83972'
	'PLD2 Escherichia coli O6_H1 CFT073 / ATCC 700928 / UPEC'
	'PLD2 Escherichia coli O127_H6 E2348/69 / EPEC'
	'PLD2 Escherichia coli O6_K15_H31 536 / UPEC'
	'PLD2 Escherichia coli O150_H5 SE15'
	'PLD2 Escherichia coli 55989 / EAEC'
	'PLD2 Escherichia coli O8 IAI1'
	'PLD2 Escherichia coli B / BL21'
	'PLD2 Escherichia coli B / REL606'
	'PLD2 Escherichia coli K12 / MC4100 / BW2952'
	'PLD2 Escherichia coli K12 / DH10B'
	'PLD2 Escherichia coli K12'
	'PLD2 Escherichia coli'
	'PLD2 Citrobacter rodentium ICC168'
	'PLD2 Salmonella bongori ATCC 43975 / DSM 13772 / NCTC 12419'
	'PLD1 Salmonella agona SL483'
	'PLD1 Salmonella dublin CT_02021853'
	'PLD1 Salmonella heidelberg SL476'
	'PLD1 Salmonella newport SL254'
	'PLD1 Salmonella pullorum RKS5078 / SGSC2294'
	'PLD1 Salmonella schwarzengrund CVM19633'
	'PLD2 Salmonella enteritidis PT4 P125109'
	'PLD2 Salmonella paratyphi C RKS4594'
	'PLD2 Salmonella typhimurium 4/74'
	'PLD2 Salmonella typhi'
	'PLD2 Salmonella typhimurium SL1344'
	'PLD2 Salmonella paratyphi A ATCC 9150 / SARB42'
	'PLD2 Salmonella paratyphi A AKU_12601'
	'PLD2 Salmonella typhimurium LT2 / SGSC1412 / ATCC 700720'
	'PLD2 Salmonella paratyphi B ATCC BAA-1250 / SPB7'
	'PLD2 Salmonella choleraesuis SC-B67'
	'PLD2 Erwinia billingiae Eb661'
	'PLD2 Erwinia pyrifoliae Ep1/96'
	'PLD2 Erwinia tasmaniensis DSM 17950 / Et1/99'
	'PLD2 Pantoea sp. At-9b'
	'PLD2 Pantoea ananatis LMG 20103'
	'PLD2 Pantoea vagans C9-1'
	'PLD2 Neisseria gonorrhoeae ATCC 700825 / FA 1090'
	'PLD2 Neisseria gonorrhoeae NCCP11945'
	'PLD2 Neisseria meningitidis serogroup B MC58'
	'PLD2 Neisseria meningitidis alpha14'
	'PLD2 Neisseria meningitidis serogroup C / serotype 2a ATCC 700532 / DSM 15464 / FAM18'
	'PLD2 Neisseria meningitidis serogroup B G2136'
	'PLD2 Neisseria meningitidis serogroup B M01-240149'
	'PLD2 Neisseria meningitidis serogroup A / serotype 4A Z2491'
	'PLD2 Neisseria meningitidis serogroup C 8013'
	'PLD2 Marinobacter adhaerens HP15'
	'PLD2 Pseudomonas mendocina NK-01'
	'PLD2 Pseudomonas mendocina ymp'
	'PLD2 Methylobacillus flagellatus KT / ATCC 51484 / DSM 6875'
	'PLD2 Nitrosococcus halophilus Nc4'
	'PLD1 Ramlibacter tataouinensis ATCC BAA-407 / DSM 14655 / LMG 21543 / TTB310'
	'PLD2 Nitrosococcus watsoni C-113'
	'PLD2 Pusillimonas sp. T7-7'
	'PLD1 Achromobacter xylosoxidans A8'
	'PLD2 Cupriavidus taiwanensis R1 / LMG 19424'
	'PLD2 Bordetella pertussis CS'
	'PLD2 Bordetella pertussis Tohama I / ATCC BAA-589 / NCTC 13251'
	'PLD2 Bordetella parapertussis 12822 / ATCC BAA-587 / NCTC 13253'
	'PLD2 Bordetella bronchiseptica ATCC BAA-588 / NCTC 13252 / RB50'
	'PLD2 Bordetella bronchiseptica MO149'
	'PLD2 Pasteurella multocida Pm70'
	'PLD1 Silicibacter sp. TM1040'
	'PLD2 Moraxella catarrhalis RH4'
	'PLD2 Acinetobacter baylyi ATCC 33305 / BD413 / ADP1'
	'PLD2 Acinetobacter calcoaceticus PHEA-2'
	'PLD2 Acinetobacter baumannii SDF'
	'PLD2 Acinetobacter baumannii ATCC 19606'
	'PLD2 Acinetobacter baumannii 1656-2'
	'PLD2 Acinetobacter baumannii ACICU'
	'PLD2 Acinetobacter baumannii TCDC-AB0715'
	'PLD2 Acinetobacter baumannii AYE'
	'PLD1 Acinetobacter baylyi ATCC 33305 / BD413 / ADP1'
	'PLD1 Acinetobacter calcoaceticus PHEA-2'
	'PLD1 Acinetobacter baumannii AB307-0294'
	'PLD1 Acinetobacter baumannii AB0057'
	'PLD1 Acinetobacter baumannii AYE'
	'PLD1 Acinetobacter baumannii 1656-2'
	'PLD1 Acinetobacter baumannii ACICU'
	'PLD1 Acinetobacter baumannii TCDC-AB0715'
	'PLD1 Acinetobacter baumannii ATCC 19606'
	'PLD2 Methylibium petroleiphilum PM1'
	'PLD1 Idiomarina loihiensis ATCC BAA-735 / DSM 15497 / L2-TR'
	'PLD2 Alcanivorax borkumensis SK2 / ATCC 700651 / DSM 11573'
	'PLD2 Alcanivorax dieselolei DSM 16502 / CGMCC 1.3690 / B-5'
	'PLD2 Halorhodospira halophila DSM 244 / SL1'
	'PLD2 Pseudoxanthomonas suwonensis 11-1'
	'PLD2 Xanthomonas campestris pv. campestris 8004'
	'PLD2 Xanthomonas campestris pv. campestris ATCC 33913 / NCPPB 528 / LMG 568'
	'PLD2 Xanthomonas campestris pv. campestris B100'
	'PLD2 Xanthomonas axonopodis pv. citri 306'
	'PLD2 Xanthomonas campestris pv. vesicatoria 85-10'
	'PLD2 Stenotrophomonas maltophilia R551-3'
	'PLD2 Stenotrophomonas maltophilia K279a'
	'PLD1 Rhizobium leguminosarum bv. trifolii WSM1325'
	'PLD2 Agrobacterium sp. H13-3'
	'PLD2 Agrobacterium tumefaciens C58 / ATCC 33970'
	'PLD2 Bartonella clarridgeiae CIP 104772 / 73'
	'PLD2 Bartonella tribocorum CIP 105476 / IBS 506'
	'PLD2 Nitrobacter hamburgensis X14 / DSM 10229'
	'PLD1 Sinorhizobium medicae WSM419'
	'PLD2 Rhizobium meliloti 1021'
	'PLD2 Pseudomonas aeruginosa PA7'
	'PLD2 Pseudomonas aeruginosa LESB58'
	'PLD2 Pseudomonas aeruginosa UCBPP-PA14'
	'PLD2 Pseudomonas aeruginosa ATCC 15692 / PAO1 / 1C / PRS 101 / LMG 12228'
	'PLD2 Pseudomonas fulva 12-X'
	'PLD2 Pseudomonas putida W619'
	'PLD2 Pseudomonas entomophila L48'
	'PLD2 Pseudomonas putida GB-1'
	'PLD2 Pseudomonas putida F1 / ATCC 700007'
	'PLD2 Pseudomonas putida BIRD-1'
	'PLD2 Pseudomonas putida KT2440'
	'PLD1 Pseudomonas syringae pv. phaseolicola 1448A / Race 6'
	'PLD2 Pseudomonas syringae pv. phaseolicola 1448A / Race 6'
	'PLD2 Pseudomonas syringae pv. tomato DC3000'
	'PLD2 Pseudomonas fluorescens SBW25'
	'PLD2 Pseudomonas fluorescens Pf0-1'
	'PLD2 Dinoroseobacter shibae DSM 16493 / NCIMB 14021 / DFL 12'
	'PLD2 Pseudoalteromonas haloplanktis TAC 125'
	'PLD2 Vibrio parahaemolyticus serotype O3_K6 RIMD 2210633'
	'PLD2 Vibrio vulnificus CMCP6'
	'PLD2 Shewanella halifaxensis HAW-EB4'
	'PLD2 Shewanella sp. ANA-3'
	'PLD2 Shewanella sp. MR-4'
	'PLD2 Coraliomargarita akajimensis DSM 45221 / IAM 15411 / JCM 23193 / KCTC 12865'
	'PLD2 Shewanella sediminis HAW-EB3'
	'PLD2 Burkholderia phytofirmans DSM 17436 / PsJN'
	'PLD2 Burkholderia vietnamiensis G4 / LMG 22486'
	'PLD2 Burkholderia cenocepacia ATCC BAA-245 / DSM 16553 / LMG 16656 / NCTC 13227 / J2315 / CF5610'
	'PLD2 Burkholderia cenocepacia AU 1054'
	'PLD2 Burkholderia cenocepacia MC0-3'
	'PLD2 Burkholderia cenocepacia HI2424'
	'PLD2 Ralstonia metallidurans CH34 / ATCC 43123 / DSM 2839'
	'PLD2 Cupriavidus necator ATCC 17699 / H16 / DSM 428 / Stanier 337'
	'PLD2 Cupriavidus pinatubonensis JMP 134 / LMG 1197'
	'PLD2 Burkholderia multivorans ATCC 17616 / 249'
	'PLD2 Burkholderia ambifaria MC40-6'
	'PLD2 Burkholderia ambifaria ATCC BAA-244 / AMMD'
	'PLD2 Burkholderia thailandensis E264 / ATCC 700388 / DSM 13276 / CIP 106301'
	'PLD1 Burkholderia mallei NCTC 10247'
	'PLD1 Burkholderia mallei NCTC 10229'
	'PLD1 Burkholderia mallei ATCC 23344'
	'PLD1 Burkholderia mallei SAVP1'
	'PLD1 Burkholderia pseudomallei 1106a'
	'PLD1 Burkholderia pseudomallei 1710b'
	'PLD2 Burkholderia pseudomallei K96243'
	'PLD2 Burkholderia pseudomallei 668'
	'PLD2 Burkholderia glumae BGR1'
	'PLD2 Burkholderia gladioli BSR3'
	'PLD2 Burkholderia sp. CCGE1003'
	'PLD2 Burkholderia xenovorans LB400'
	'PLD2 Burkholderia phymatum DSM 17167 / STM815'
	'PLD1 Variovorax paradoxus S110'
	'PLD2 Acidovorax ebreus TPSY'
	'PLD2 Acidovorax citrulli AAC00-1'
	'PLD2 Acidovorax avenae ATCC 19860 / DSM 7227 / JCM 20985 / NCPPB 1011'
	'PLD2 Ramlibacter tataouinensis ATCC BAA-407 / DSM 14655 / LMG 21543 / TTB310'
	'PLD2 Polaromonas naphthalenivorans CJ2'
	'PLD2 Polaromonas sp. JS666 / ATCC BAA-500'
	'PLD2 Pelobacter carbinolicus DSM 2380 / Gra Bd 1'
	'PLD1 Aeromonas salmonicida A449'
	'PLD2 Helicobacter acinonychis Sheeba'
	'PLD2 Helicobacter pylori Gambia94/24'
	'PLD2 Helicobacter pylori B38'
	'PLD2 Helicobacter pylori Lithuania75'
	'PLD2 Helicobacter pylori B8'
	'PLD2 Helicobacter pylori SJM180'
	'PLD2 Helicobacter pylori G27'
	'PLD2 Helicobacter pylori 52'
	'PLD2 Helicobacter pylori PeCan4'
	'PLD2 Helicobacter pylori 35A'
	'PLD2 Helicobacter pylori Cuz20'
	'PLD2 Helicobacter pylori v225d'
	'PLD2 Helicobacter pylori HPAG1'
	'PLD2 Helicobacter pylori India7'
	'PLD2 Helicobacter pylori ATCC 700392 / 26695'
	'PLD2 Helicobacter pylori F30'
	'PLD2 Helicobacter pylori 908'
	'PLD2 Helicobacter pylori J99 / ATCC 700824'
	'PLD2 Sulfurovum sp. NBC37-1'
	'PLD1 Bacteroides helcogenes ATCC 35417 / DSM 20613 / JCM 6297 / P 36-108'
	'PLD1 Bacteroides vulgatus ATCC 8482 / DSM 1447 / NCTC 11154'
	'PLD1 Bacteroides salanitronis DSM 18170 / JCM 13567 / BL78'
	'PLD1 Bacteroides thetaiotaomicron ATCC 29148 / DSM 2079 / NCTC 10582 / E50 / VPI-5482'
	'PLD1 Bacteroides fragilis 638R'
	'PLD1 Bacteroides fragilis ATCC 25285 / NCTC 9343'
	'PLD1 Bacteroides fragilis YCH46'
	'PLD1 Bacillus clausii KSM-K16'
	'PLD1 Anoxybacillus flavithermus DSM 21510 / WK1'
	'PLD1 Bacillus licheniformis DSM 13 / ATCC 14580'
	'PLD2 Mycoplasma pulmonis UAB CTIP'
	'PLD1 Mycoplasma hyopneumoniae 7448'
	'PLD1 Mycoplasma hyopneumoniae J / ATCC 25934 / NCTC 10110'
	'PLD1 Mycoplasma hyopneumoniae 232'
	'PLD1 Mycoplasma conjunctivae ATCC 25834 / HRC/581 / NCTC 10147'
	'PLD1 Mycoplasma hyorhinis HUB-1'
	'PLD1 Mycoplasma hyorhinis MCLD'
	'PLD2 Mycoplasma mycoides subsp. mycoides SC PG1'
	'PLD2 Mycoplasma capricolum subsp. capricolum California kid / ATCC 27343 / NCTC 10154'
	'PLD2 Mycoplasma leachii 99/014/6'
	'PLD2 Mycoplasma leachii DSM 21131 / NCTC 10133 / N29 / PG50'
	'PLD1 Mycoplasma haemofelis Ohio2'
	'PLD1 Mycoplasma haemofelis Langford 1'
	'PLD1 Mycoplasma haemocanis Illinois'
	'PLD1 Ureaplasma urealyticum serovar 10 ATCC 33699 / Western'
	'PLD2 Ureaplasma parvum serovar 3 ATCC 27815 / 27 / NCTC 11736'
	'PLD2 Ureaplasma parvum serovar 3 ATCC 700970'
	'PLD2 Acetobacterium woodii ATCC 29683 / DSM 1030 / JCM 2381 / KCTC 1655'
	'PLD2 Syntrophobotulus glycolicus DSM 8271 / FlGlyR'
	'PLD1 Eubacterium rectale ATCC 33656 / VPI 0990'
	'PLD1 Streptococcus mitis B6'
	'PLD1 Streptococcus pseudopneumoniae IS7493'
	'PLD1 Streptococcus pneumoniae serotype 3 OXC141'
	'PLD1 Streptococcus pneumoniae CGSP14'
	'PLD1 Streptococcus pneumoniae serotype 14 INV200'
	'PLD1 Streptococcus pneumoniae serotype A19 TCH8431'
	'PLD1 Streptococcus pneumoniae serotype 2 D39 / NCTC 7466'
	'PLD1 Streptococcus pneumoniae serotype 19F G54'
	'PLD1 Streptococcus pneumoniae 70585'
	'PLD1 Streptococcus pneumoniae Hungary19A-6'
	'PLD1 Streptococcus pneumoniae ATCC 700669 / Spain 23F-1'
	'PLD1 Streptococcus pneumoniae ATCC BAA-255 / R6'
	'PLD1 Streptococcus pneumoniae 670-6B'
	'PLD1 Streptococcus pneumoniae serotype 1 INV104'
	'PLD1 Streptococcus pneumoniae JJA'
	'PLD1 Streptococcus pneumoniae P1031'
	'PLD1 Streptococcus pneumoniae Taiwan19F-14'
	'PLD1 Streptococcus pneumoniae ST556'
	'PLD1 Streptococcus pneumoniae serotype 4 ATCC BAA-334 / TIGR4'
	'PLD1 Streptococcus intermedius JTH08'
	'PLD1 Streptococcus gordonii Challis / ATCC 35105 / CH1 / DL1 / V288'
	'PLD1 Streptococcus sanguinis SK36'
	'PLD1 Anaerococcus prevotii ATCC 9321 / DSM 20548 / JCM 6508 / PC1'
	'PLD1 Streptococcus parauberis KCTC 11537'
	'PLD1 Streptococcus uberis ATCC BAA-854 / 0140J'
	'PLD1 Streptococcus dysgalactiae subsp. equisimilis GGS_124'
	'PLD1 Streptococcus pyogenes serotype M3 ATCC BAA-595 / MGAS315'
	'PLD1 Streptococcus pyogenes serotype M3 SSI-1'
	'PLD1 Streptococcus pyogenes serotype M6 ATCC BAA-946 / MGAS10394'
	'PLD1 Streptococcus pyogenes serotype M18 MGAS8232'
	'PLD1 Streptococcus pyogenes serotype M12 MGAS2096'
	'PLD1 Streptococcus pyogenes serotype M12 MGAS9429'
	'PLD1 Streptococcus pyogenes serotype M28 MGAS6180'
	'PLD1 Streptococcus pyogenes serotype M5 Manfredo'
	'PLD1 Streptococcus pyogenes serotype M1'
	'PLD1 Streptococcus pyogenes serotype M2 MGAS10270'
	'PLD1 Streptococcus pyogenes serotype M4 MGAS10750'
	'PLD1 Streptococcus pyogenes serotype M49 NZ131'
	'PLD1 Streptococcus agalactiae serotype Ia ATCC 27591 / A909 / CDC SS700'
	'PLD1 Streptococcus agalactiae serotype V ATCC BAA-611 / 2603 V/R'
	'PLD1 Streptococcus agalactiae serotype III NEM316'
	'PLD1 Streptococcus pasteurianus ATCC 43144 / JCM 5346 / CDC 1723-81'
	'PLD1 Streptococcus gallolyticus ATCC BAA-2069'
	'PLD1 Streptococcus gallolyticus UCN34'
	'PLD1 Treponema succinifaciens ATCC 33096 / DSM 2489 / 6091'
	'PLD1 Streptococcus suis JS14'
	'PLD1 Streptococcus suis 98HAH33'
	'PLD1 Streptococcus suis P1/7'
	'PLD1 Streptococcus suis SC84'
	'PLD1 Streptococcus suis 05ZYH33'
	'PLD1 Streptococcus suis BM407'
	'PLD1 Clostridium phytofermentans ATCC 700394 / DSM 18823 / ISDg'
	'PLD1 Treponema primitia ATCC BAA-887 / DSM 12427 / ZAS-2'
	'PLD1 Clostridium perfringens ATCC 13124 / NCTC 8237 / Type A'
	'PLD2 Desulfitobacterium hafniense DCB-2 / DSM 10664'
	'PLD2 Desulfitobacterium hafniense Y51'
	'PLD1 Clostridium acetobutylicum ATCC 824 / DSM 792 / JCM 1419 / LMG 5710 / VKM B-1787'
	'PLD1 Clostridium acetobutylicum EA 2018'
	'PLD2 Clostridium thermocellum ATCC 27405 / DSM 1237'
	'PLD2 Clostridium thermocellum DSM 1313 / LMG 6656 / LQ8'
	'PLD1 Finegoldia magna ATCC 29328'
	'PLD2 Chloracidobacterium thermophilum B'
	'PLD2 Sphingopyxis alaskensis DSM 13593 / LMG 18877 / RB2256'
	'PLD1 Gluconobacter oxydans 621H'
	'PLD2 Acetobacter pasteurianus NBRC 3283 / LMG 1513 / CCTM 1153'
	'PLD1 Methylobacterium radiotolerans ATCC 27329 / DSM 1819 / JCM 2831'
	'PLD1 Acidiphilium cryptum JF-5'
	'PLD2 Spirochaeta africana ATCC 700263 / DSM 8902 / Z-7692'
	'PLD2 Brucella suis ATCC 23445 / NCTC 10510'
	'PLD2 Brucella canis ATCC 23365 / NCTC 10854'
	'PLD2 Brucella melitensis M5-90'
	'PLD2 Brucella melitensis biotype 2 ATCC 23457'
	'PLD2 Brucella suis biovar 1 1330'
	'PLD2 Brucella microti CCM 4915'
	'PLD2 Brucella ovis ATCC 25840 / 63/290 / NCTC 10512'
	'PLD2 Brucella melitensis biotype 1 16M / ATCC 23456 / NCTC 10094'
	'PLD2 Brucella abortus S19'
	'PLD2 Brucella abortus 2308'
	'PLD2 Brucella abortus biovar 1 9-941'
	'PLD1 Pusillimonas sp. T7-7'
	'PLD1 Bordetella bronchiseptica ATCC BAA-588 / NCTC 13252 / RB50'
	'PLD1 Bordetella parapertussis 12822 / ATCC BAA-587 / NCTC 13253'
	'PLD1 Bordetella bronchiseptica MO149'
	'PLD1 Bordetella pertussis CS'
	'PLD1 Bordetella pertussis Tohama I / ATCC BAA-589 / NCTC 13251'
	'PLD2 Alkalilimnicola ehrlichei MLHE-1'
	'PLD1 Lawsonia intracellularis PHE/MN1-00'
	'PLD1 Desulfovibrio vulgaris Miyazaki F / DSM 19637'
	'PLD3 Desulfovibrio vulgaris Hildenborough / ATCC 29579 / NCIMB 8303'
	'PLD3 Desulfovibrio vulgaris RCH1'
	'PLD3 Desulfovibrio vulgaris subsp. vulgaris DP4'
	'PLD1 Myxococcus fulvus ATCC BAA-855 / HW-1'
	'PLD1 Myxococcus xanthus DK 1622'
	'PLD1 Nocardiopsis alba ATCC BAA-2165 / BE74'
	'PLD1 Propionibacterium acnes KPA171202 / DSM 16379'
	'PLD1 Anaeromyxobacter dehalogenans 2CP-C'
	'PLD1 Chromobacterium violaceum ATCC 12472 / DSM 30191 / JCM 1249 / NBRC 12614 / NCIMB 9131 / NCTC 9757'
	'PLD1 Rubrobacter xylanophilus DSM 9941 / NBRC 16129'
	'PLD1 Acidithiobacillus ferrooxidans ATCC 23270 / DSM 14882 / NCIB 8455'
	'PLD1 Acidithiobacillus ferrooxidans ATCC 53993'
	'PLD1 Herminiimonas arsenicoxydans'
	'PLD1 Janthinobacterium sp. Marseille'
	'PLD1 Thiobacillus denitrificans ATCC 25259'
	'PLD1 Dechloromonas aromatica RCB'
	'PLD1 Rhodoferax ferrireducens'
	'PLD1 Geobacter lovleyi ATCC BAA-1151 / DSM 17278 / SZ'
	'PLD1 Geobacter sulfurreducens ATCC 51573 / DSM 12127 / PCA'
	'PLD1 Geobacter uraniireducens Rf4'
	'PLD1 Geobacter bemidjiensis Bem / ATCC BAA-1014 / DSM 16622'
	'PLD1 Geobacter sp. M21'
	'PLD1 Toxoplasma gondii'
	'PLD1 Dictyostelium purpureum'
	'PLD1 Leishmania braziliensis'
	'PLD1 Leishmania infantum'
	'PLD1 Leishmania major'
	'PLD1 Chromohalobacter salexigens DSM 3043 / ATCC BAA-138 / NCIMB 13768'
	'PLD1 Pseudomonas putida GB-1'
	'PLD1 Thiomonas arsenitoxydans'
	'PLD1 Bordetella avium 197N'
	'PLD1 Ralstonia solanacearum GMI1000'
	'PLD3 Laribacter hongkongensis HLHK9'
	'PLD1 Azoarcus sp. BH72'
	'PLD1 Methylotenera versatilis 301'
	'PLD1 Teredinibacter turnerae ATCC 39867 / T7901'
	'PLD1 Cupriavidus pinatubonensis JMP 134 / LMG 1197'
	'PLD1 Cupriavidus taiwanensis R1 / LMG 19424'
	'PLD1 Pseudomonas syringae pv. syringae B728a'
	'PLD1 Methylibium petroleiphilum PM1'
	'PLD1 Pantoea sp. At-9b'
	'PLD1 Escherichia fergusonii ATCC 35469 / DSM 13698 / CDC 0568-73'
	'PLD1 Escherichia coli O9_H4 HS'
	'PLD1 Shigella boydii serotype 18 CDC 3083-94 / BS512'
	'PLD1 Manihot esculenta'
	'PLD1 Shigella dysenteriae serotype 1 Sd197'
	'PLD1 Sphingopyxis alaskensis DSM 13593 / LMG 18877 / RB2256'
	'PLD1 Anaeromyxobacter sp. Fw109-5'
	'PLD1 Blastococcus saxobsidens DD2'
	'PLD1 Streptomyces scabies 87.22'
	'PLD1 Solibacter usitatus Ellin6076'
	'PLD1 Aromatoleum aromaticum EbN1'
	'PLD1 Burkholderia phytofirmans DSM 17436 / PsJN'
	'PLD1 Burkholderia xenovorans LB400'
	'PLD1 Kangiella koreensis DSM 16069 / KCTC 12182 / SW-125'
	'PLD3 Burkholderia phytofirmans DSM 17436 / PsJN'
	'PLD1 Syntrophobacter fumaroxidans DSM 10017 / MPOB'
	'PLD2 Rothia mucilaginosa DY-18'
	'PLD2 Brachybacterium faecium ATCC 43885 / DSM 4810 / NCIB 9860'
	'PLD2 Tropheryma whipplei TW08/27'
	'PLD2 Tropheryma whipplei Twist'
	'PLD1 Kineococcus radiotolerans ATCC BAA-149 / DSM 14245 / SRS30216'
	'PLD2 Leifsonia xyli subsp. xyli CTCB07'
	'PLD2 Clavibacter michiganensis subsp. michiganensis NCPPB 382'
	'PLD2 Clavibacter michiganensis subsp. sepedonicus ATCC 33113 / DSM 20744 / JCM 9667 / LMG 2889 / C-1'
	'PLD2 Arthrobacter arilaitensis DSM 16368 / CIP 108037 / JCM 13566 / Re117'
	'PLD1 Arthrobacter aurescens TC1'
	'PLD1 Arthrobacter chlorophenolicus A6 / ATCC 700700 / DSM 12829 / JCM 12360'
	'PLD2 Arthrobacter sp. FB24'
	'PLD2 Corynebacterium resistens DSM 45100 / JCM 12819 / GTC 2026'
	'PLD2 Corynebacterium urealyticum ATCC 43042 / DSM 7109'
	'PLD2 Corynebacterium diphtheriae ATCC 700971 / NCTC 13129 / Biotype gravis'
	'PLD2 Corynebacterium diphtheriae 31A'
	'PLD2 Corynebacterium diphtheriae ATCC 27012 / C7 beta'
	'PLD2 Corynebacterium aurimucosum ATCC 700975 / DSM 44827 / CN-1'
	'PLD1 Corynebacterium efficiens DSM 44549 / YS-314 / AJ 12310 / JCM 11189 / NBRC 100395'
	'PLD1 Corynebacterium glutamicum R'
	'PLD1 Corynebacterium glutamicum ATCC 13032 / DSM 20300 / JCM 1318 / LMG 3730 / NCIMB 10025'
	'PLD2 Halothiobacillus neapolitanus ATCC 23641 / c2'
	'PLD2 Zymomonas mobilis subsp. mobilis ATCC 10988 / DSM 424 / LMG 404 / NCIMB 8938 / NRRL B-806 / ZM1'
	'PLD2 Zymomonas mobilis subsp. mobilis ATCC 31821 / ZM4 / CP4'
	'PLD1 Rhodopirellula baltica SH1'
	'PLD1 Azorhizobium caulinodans ATCC 43989 / DSM 5975 / ORS 571'
	'PLD1 Xanthobacter autotrophicus ATCC BAA-1158 / Py2'
	'PLD1 Psychrobacter sp. PRwf-1'
	'PLD1 Roseobacter denitrificans ATCC 33942 / OCh 114'
	'PLD1 Paracoccus denitrificans Pd 1222'
	'PLD2 Ketogulonicigenium vulgare Y25'
	'PLD1 Polynucleobacter necessarius subsp. asymbioticus DSM 18221 / CIP 109841 / QLW-P1DMWA-1'
	'PLD2 Polynucleobacter necessarius subsp. necessarius STIR1'
	'PLD2 Psychrobacter sp. PRwf-1'
	'PLD2 Psychrobacter arcticus DSM 17307 / 273-4'
	'PLD2 Psychrobacter cryohalolentis K5'
	'PLD2 Gallibacterium anatis UMN179'
	'PLD2 Aggregatibacter actinomycetemcomitans serotype C D11S-1'
	'PLD2 Mannheimia succiniciproducens MBEL55E'
	'PLD2 Wigglesworthia glossinidia brevipalpis'
	'PLD1 Buchnera aphidicola subsp. Baizongia pistaciae Bp'
	'PLD1 Buchnera aphidicola subsp. Schizaphis graminum Sg'
	'PLD1 Buchnera aphidicola subsp. Acyrthosiphon pisum JF98'
	'PLD1 Buchnera aphidicola subsp. Acyrthosiphon pisum LL01'
	'PLD1 Buchnera aphidicola subsp. Acyrthosiphon pisum 5A'
	'PLD1 Buchnera aphidicola subsp. Acyrthosiphon pisum Tuc7'
	'PLD1 Buchnera aphidicola subsp. Acyrthosiphon pisum APS'
	'PLD2 Blochmannia pennsylvanicus BPEN'
	'PLD1 Blochmannia vafer BVAF'
	'PLD2 Blochmannia floridanus'
	'PLD1 Moranella endobia PCIT'
	'PLD2 Sodalis glossinidius morsitans'
	'PLD1 Pantoea ananatis AJ13355'
	'PLD1 Pantoea ananatis LMG 20103'
	'PLD1 Pantoea vagans C9-1'
	'PLD1 Erwinia billingiae Eb661'
	'PLD1 Erwinia amylovora CFBP1430'
	'PLD1 Erwinia pyrifoliae Ep1/96'
	'PLD1 Shimwellia blattae ATCC 29907 / DSM 4481 / JCM 1650 / NBRC 105725 / CDC 9005-74'
	'PLD1 Cronobacter sakazakii ATCC BAA-894'
	'PLD1 Cronobacter turicensis DSM 18703 / LMG 23827 / z3032'
	'PLD1 Citrobacter koseri ATCC BAA-895 / CDC 4225-83 / SGSC4696'
	'PLD1 Citrobacter rodentium ICC168'
	'PLD1 Shigella flexneri serotype 5b 8401'
	'PLD1 Escherichia coli O103_H2 12009 / EHEC'
	'PLD1 Escherichia coli O111_H- 11128 / EHEC'
	'PLD1 Escherichia coli O139_H28 E24377A / ETEC'
	'PLD1 Escherichia coli O127_H6 E2348/69 / EPEC'
	'PLD1 Escherichia coli O44_H18 042 / EAEC'
	'PLD1 Escherichia coli O45_K1 S88 / ExPEC'
	'PLD1 Escherichia coli 55989 / EAEC'
	'PLD1 Escherichia coli O7_K1 IAI39 / ExPEC'
	'PLD1 Escherichia coli O81 ED1a'
	'PLD1 Escherichia coli O8 IAI1'
	'PLD1 Escherichia coli OR_K5_H- ABU 83972'
	'PLD1 Escherichia coli B / BL21'
	'PLD1 Escherichia coli B / BL21-DE3'
	'PLD1 Escherichia coli B / REL606'
	'PLD1 Escherichia coli K12 / MC4100 / BW2952'
	'PLD1 Escherichia coli ATCC 33849 / DSM 4235 / NCIB 12045 / K12 / DH1'
	'PLD1 Escherichia coli K12 / DH10B'
	'PLD1 Escherichia coli O78_H11 H10407 / ETEC'
	'PLD1 Escherichia coli O1_K1 / APEC'
	'PLD1 Escherichia coli ATCC 55124 / KO11'
	'PLD1 Escherichia coli O6_K15_H31 536 / UPEC'
	'PLD1 Escherichia coli O6_H1 CFT073 / ATCC 700928 / UPEC'
	'PLD1 Escherichia coli ATCC 8739 / DSM 1576 / Crooks'
	'PLD1 Escherichia coli K12'
	'PLD1 Escherichia coli O17_K52_H18 UMN026 / ExPEC'
	'PLD1 Escherichia coli'
	'PLD1 Escherichia coli O150_H5 SE15'
	'PLD1 Escherichia coli SE11'
	'PLD1 Escherichia coli SMS-3-5 / SECEC'
	'PLD1 Escherichia coli UM146'
	'PLD1 Escherichia coli UTI89 / UPEC'
	'PLD1 Shigella sonnei Ss046'
	'PLD1 Shigella boydii serotype 4 Sb227'
	'PLD1 Escherichia coli O55_H7 CB9615 / EPEC'
	'PLD1 Escherichia coli O157_H7'
	'PLD1 Escherichia coli O157_H7 EC4115 / EHEC'
	'PLD1 Escherichia coli O157_H7 TW14359 / EHEC'
	'PLD1 Salmonella bongori ATCC 43975 / DSM 13772 / NCTC 12419'
	'PLD1 Salmonella choleraesuis SC-B67'
	'PLD1 Salmonella enteritidis PT4 P125109'
	'PLD1 Salmonella paratyphi B ATCC BAA-1250 / SPB7'
	'PLD1 Salmonella paratyphi C RKS4594'
	'PLD1 Salmonella typhimurium 4/74'
	'PLD1 Salmonella typhi'
	'PLD1 Salmonella typhimurium SL1344'
	'PLD1 Salmonella typhimurium LT2 / SGSC1412 / ATCC 700720'
	'PLD1 Salmonella arizonae ATCC BAA-731 / CDC346-86 / RSK2980'
	'PLD1 Salmonella gallinarum 287/91 / NCTC 13346'
	'PLD1 Salmonella paratyphi A ATCC 9150 / SARB42'
	'PLD1 Salmonella paratyphi A AKU_12601'
	'PLD1 Enterobacter sp. 638'
	'PLD1 Enterobacter asburiae LF7a'
	'PLD1 Enterobacter aerogenes ATCC 13048 / DSM 30053 / JCM 1235 / KCTC 2190 / NBRC 13534 / NCIMB 10102 / NCTC 10006'
	'PLD1 Klebsiella pneumoniae 342'
	'PLD1 Klebsiella variicola At-22'
	'PLD1 Klebsiella pneumoniae subsp. pneumoniae ATCC 700721 / MGH 78578'
	'PLD1 Klebsiella pneumoniae subsp. pneumoniae HS11286'
	'PLD1 Enterobacter lignolyticus SCF1'
	'PLD1 Pectobacterium wasabiae WPP163'
	'PLD1 Erwinia carotovora subsp. atroseptica SCRI1043'
	'PLD1 Pectobacterium carotovorum subsp. carotovorum PC1'
	'PLD1 Dickeya dadantii Ech703'
	'PLD2 Dickeya dadantii 3937'
	'PLD2 Dickeya zeae Ech1591'
	'PLD1 Serratia proteamaculans 568'
	'PLD1 Serratia plymuthica AS9'
	'PLD2 Photorhabdus asymbiotica subsp. asymbiotica ATCC 43949 / 3105-77'
	'PLD2 Proteus mirabilis HI4320'
	'PLD2 Providencia stuartii MRSN 2154'
	'PLD2 Yersinia enterocolitica subsp. palearctica serotype O_9 / biotype 3 105.5Rr'
	'PLD2 Yersinia enterocolitica serotype O_8 / biotype 1B NCTC 13174 / 8081'
	'PLD2 Yersinia pestis D182038'
	'PLD2 Yersinia pseudotuberculosis serotype O_1b IP 31758'
	'PLD2 Yersinia pestis bv. Antiqua Antiqua'
	'PLD2 Yersinia pestis D106004'
	'PLD2 Yersinia pestis'
	'PLD2 Yersinia pestis bv. Antiqua Angola'
	'PLD2 Yersinia pestis bv. Medievalis Harbin 35'
	'PLD2 Yersinia pestis bv. Antiqua Nepal516'
	'PLD2 Yersinia pestis Pestoides F'
	'PLD2 Yersinia pestis Z176003'
	'PLD2 Yersinia pseudotuberculosis serotype IB PB1/+'
	'PLD2 Yersinia pseudotuberculosis serotype I IP32953'
	'PLD2 Edwardsiella ictaluri 93-146'
	'PLD2 Edwardsiella tarda EIB202'
	'PLD2 Edwardsiella tarda FL6-60'
	'PLD2 Rahnella sp. Y9602'
	'PLD1 Hamiltonella defensa subsp. Acyrthosiphon pisum 5AT'
	'PLD1 Baumannia cicadellinicola subsp. Homalodisca coagulata'
	'PLD2 Aliivibrio salmonicida LFI1238'
	'PLD2 Vibrio fischeri ATCC 700601 / ES114'
	'PLD2 Vibrio fischeri MJ11'
	'PLD2 Vibrio vulnificus YJ016'
	'PLD1 Vibrio parahaemolyticus serotype O3_K6 RIMD 2210633'
	'PLD2 Vibrio campbellii BB120 / ATCC BAA-1116'
	'PLD2 Vibrio sp. Ex25'
	'PLD2 Vibrio anguillarum ATCC 68554 / 775'
	'PLD1 Vibrio splendidus LGP32'
	'PLD2 Vibrio cholerae serotype O1 ATCC 39541 / Ogawa 395 / O395'
	'PLD2 Vibrio cholerae serotype O1 ATCC 39315 / El Tor Inaba N16961'
	'PLD2 Vibrio cholerae serotype O1 MJ-1236'
	'PLD2 Vibrio cholerae serotype O1 M66-2'
	'PLD2 Ferrimonas balearica DSM 9799 / CCM 4581 / PAT'
	'PLD2 Shewanella loihica ATCC BAA-1088 / PV-4'
	'PLD2 Shewanella woodyi ATCC 51908 / MS32'
	'PLD1 Shewanella sediminis HAW-EB3'
	'PLD2 Shewanella violacea JCM 10179 / CIP 106290 / LMG 19151 / DSS12'
	'PLD1 Shewanella frigidimarina NCIMB 400'
	'PLD2 Shewanella piezotolerans WP3 / JCM 13877'
	'PLD1 Shewanella halifaxensis HAW-EB4'
	'PLD2 Shewanella pealeana ATCC 700345 / ANG-SQ1'
	'PLD1 Tolumonas auensis DSM 9187 / TA4'
	'PLD2 Oceanimonas sp. GK1'
	'PLD1 Desulfotalea psychrophila LSv54 / DSM 12343'
	'PLD2 Desulfocapsa sulfexigens DSM 10523 / SB164P1'
	'PLD1 Anaeromyxobacter dehalogenans 2CP-1 / ATCC BAA-258'
	'PLD2 Anaeromyxobacter dehalogenans 2CP-C'
	'PLD2 Anaeromyxobacter sp. K'
	'PLD2 Taylorella equigenitalis MCE9'
	'PLD1 Pseudoxanthomonas suwonensis 11-1'
	'PLD1 Stenotrophomonas maltophilia R551-3'
	'PLD1 Stenotrophomonas maltophilia K279a'
	'PLD1 Xanthomonas campestris pv. campestris 8004'
	'PLD1 Xanthomonas campestris pv. campestris ATCC 33913 / NCPPB 528 / LMG 568'
	'PLD1 Xanthomonas campestris pv. campestris B100'
	'PLD1 Xanthomonas oryzae pv. oryzae MAFF 311018'
	'PLD1 Xanthomonas oryzae pv. oryzae PXO99A'
	'PLD1 Xanthomonas oryzae pv. oryzae KACC10331 / KXO85'
	'PLD2 Xanthomonas oryzae pv. oryzae PXO99A'
	'PLD2 Xanthomonas oryzae pv. oryzae KACC10331 / KXO85'
	'PLD1 Xanthomonas axonopodis pv. citri 306'
	'PLD1 Xanthomonas campestris pv. vesicatoria 85-10'
	'PLD2 Delftia acidovorans DSM 14801 / SPH-1'
	'PLD2 Variovorax paradoxus EPS'
	'PLD2 Variovorax paradoxus S110'
	'PLD2 Thiomicrospira crunogena XCL-2'
	'PLD1 Francisella cf. novicida 3523'
	'PLD1 Francisella cf. novicida Fx1'
	'PLD1 Francisella tularensis subsp. holarctica FTNF002-00 / FTA'
	'PLD1 Francisella tularensis subsp. holarctica LVS'
	'PLD1 Francisella tularensis subsp. holarctica OSU18'
	'PLD1 Francisella tularensis subsp. novicida U112'
	'PLD2 Francisella philomiragia subsp. philomiragia ATCC 25017'
	'PLD2 Francisella tularensis subsp. novicida U112'
	'PLD2 Francisella tularensis subsp. tularensis WY96-3418'
	'PLD2 Francisella tularensis subsp. tularensis FSC 198'
	'PLD2 Francisella tularensis subsp. tularensis NE061598'
	'PLD2 Francisella tularensis subsp. holarctica FTNF002-00 / FTA'
	'PLD2 Francisella tularensis subsp. holarctica LVS'
	'PLD2 Francisella tularensis subsp. holarctica OSU18'
	'PLD2 Francisella tularensis subsp. tularensis SCHU S4 / Schu 4'
	'PLD2 Francisella tularensis subsp. mediasiatica FSC147'
	'PLD1 Psychromonas ingrahamii 37'
	'PLD2 Sulfurimonas denitrificans ATCC 33889 / DSM 1251'
	'PLD2 Desulfatibacillum alkenivorans AK-01'
	'PLD1 Variovorax paradoxus EPS'
	'PLD1 Acidovorax ebreus TPSY'
	'PLD1 Acidovorax sp. JS42'
	'PLD1 Acidovorax citrulli AAC00-1'
	'PLD1 Acidovorax avenae ATCC 19860 / DSM 7227 / JCM 20985 / NCPPB 1011'
	'PLD1 Methylocella silvestris BL2 / DSM 15510 / NCIMB 13906'
	'PLD1 Desulfovibrio salexigens ATCC 14822 / DSM 2638 / NCIB 8403 / VKM B-1763'
	'PLD1 Coraliomargarita akajimensis DSM 45221 / IAM 15411 / JCM 23193 / KCTC 12865'
	'PLD1 Opitutus terrae DSM 11246 / PB90-1'
	'PLD1 Calditerrivibrio nitroreducens DSM 19672 / NBRC 101217 / Yu37-1'
	'PLD1 Deferribacter desulfuricans DSM 14783 / JCM 11476 / NBRC 101012 / SSM1'
	'PLD1 Nitrosomonas eutropha C91'
	'PLD1 Burkholderia phymatum DSM 17167 / STM815'
	'PLD1 Burkholderia sp. CCGE1003'
	'PLD1 Burkholderia gladioli BSR3'
	'PLD1 Burkholderia multivorans ATCC 17616 / 249'
	'PLD1 Burkholderia ambifaria MC40-6'
	'PLD1 Burkholderia vietnamiensis G4 / LMG 22486'
	'PLD1 Cupriavidus necator ATCC 17699 / H16 / DSM 428 / Stanier 337'
	'PLD1 Pseudomonas aeruginosa PA7'
	'PLD1 Pseudomonas aeruginosa LESB58'
	'PLD1 Pseudomonas aeruginosa UCBPP-PA14'
	'PLD1 Pseudomonas aeruginosa ATCC 15692 / PAO1 / 1C / PRS 101 / LMG 12228'
	'PLD1 Pseudomonas fluorescens Pf-5 / ATCC BAA-477'
	'PLD1 Pseudomonas fluorescens SBW25'
	'PLD1 Pseudomonas fluorescens Pf0-1'
	'PLD1 Pseudomonas syringae pv. tomato DC3000'
	'PLD1 Pseudomonas entomophila L48'
	'PLD1 Azotobacter vinelandii DJ / ATCC BAA-1303'
	'PLD1 Pseudomonas fulva 12-X'
	'PLD1 Pseudomonas mendocina NK-01'
	'PLD1 Pseudomonas mendocina ymp'
	'PLD1 Akkermansia muciniphila ATCC BAA-835'
	'PLD1 Silicibacter pomeroyi DSS-3'
	'PLD1 Sulfurimonas autotrophica ATCC BAA-671 / DSM 16294 / JCM 11897 / OK10'
	'PLD1 Acaryochloris marina MBIC 11017'
	'PLD1 Planctomyces limnophilus ATCC 43296 / DSM 3776 / IFAM 1008 / 290'
	'PLD2 Bacillus cereus AH187'
	'PLD2 Bacillus cereus Q1'
	'PLD1 Staphylococcus carnosus TM300'
	'PLD1 Alkaliphilus metalliredigens QYMF'
	'PLD2 Listeria seeligeri serovar 1/2b ATCC 35967 / DSM 20751 / CIP 100100 / SLCC 3954'
	'PLD2 Listeria innocua serovar 6a CLIP 11262'
	'PLD2 Listeria welshimeri serovar 6b ATCC 35897 / DSM 20650 / SLCC5334'
	'PLD2 Listeria monocytogenes serotype 4b CLIP80459'
	'PLD2 Listeria monocytogenes serotype 4b F2365'
	'PLD2 Listeria monocytogenes serotype 4a HCC23'
	'PLD2 Listeria monocytogenes serotype 4a L99'
	'PLD2 Listeria monocytogenes serotype 1/2a 08-5923'
	'PLD2 Listeria monocytogenes serovar 1/2a ATCC BAA-679 / EGD-e'
	'PLD1 Bacillus cereus AH187'
	'PLD1 Bacillus cereus Q1'
	'PLD1 Bacillus thuringiensis Al Hakam'
	'PLD1 Bacillus cereus 03BB102'
	'PLD1 Bacillus cereus ZK / E33L'
	'PLD1 Bacillus thuringiensis subsp. konkukian 97-27'
	'PLD1 Bacillus anthracis A0248'
	'PLD1 Bacillus anthracis CDC 684 / NRRL 3495'
	'PLD1 Bacillus anthracis'
	'PLD1 Bacillus cereus AH820'
	'PLD1 Bacillus cereus var. anthracis CI'
	'PLD1 Bacillus weihenstephanensis KBAB4'
	'PLD1 Bacillus cereus G9842'
	'PLD1 Bacillus cereus B4264'
	'PLD1 Bacillus cereus ATCC 14579 / DSM 31'
	'PLD1 Bacillus cereus ATCC 10987'
	'PLD1 Bacillus thuringiensis subsp. finitimus YBT-020'
	'PLD1 Exiguobacterium sibiricum DSM 17290 / JCM 13490 / 255-15'
	'PLD1 Exiguobacterium sp. ATCC BAA-1283 / AT1b'
	'PLD1 Geobacillus sp. Y412MC10'
	'PLD1 Paenibacillus terrae HPL-003'
	'PLD1 Paenibacillus polymyxa E681'
	'PLD1 Paenibacillus polymyxa SC2'
	'PLD2 Bacillus cereus subsp. cytotoxis NVH 391-98'
	'PLD2 Bacillus cereus B4264'
	'PLD2 Bacillus cereus ATCC 14579 / DSM 31'
	'PLD2 Bacillus thuringiensis subsp. finitimus YBT-020'
	'PLD2 Bacillus cereus ZK / E33L'
	'PLD2 Bacillus anthracis A0248'
	'PLD2 Bacillus anthracis CDC 684 / NRRL 3495'
	'PLD2 Bacillus thuringiensis Al Hakam'
	'PLD2 Bacillus cereus var. anthracis CI'
	'PLD2 Bacillus anthracis'
	'PLD2 Bacillus cereus ATCC 10987'
	'PLD2 Bacillus cereus 03BB102'
	'PLD2 Bacillus thuringiensis subsp. konkukian 97-27'
	'PLD2 Bacillus cereus AH820'
	'PLD1 Bacillus cellulosilyticus ATCC 21833 / DSM 2522 / FERM P-1141 / JCM 9156 / N-4'
	'PLD1 Bacillus halodurans ATCC BAA-125 / DSM 18197 / FERM 7344 / JCM 9153 / C-125'
	'PLD2 Anoxybacillus flavithermus DSM 21510 / WK1'
	'PLD1 Geobacillus thermodenitrificans NG80-2'
	'PLD1 Geobacillus kaustophilus HTA426'
	'PLD1 Geobacillus sp. Y412MC61'
	'PLD1 Geobacillus sp. Y4.1MC1'
	'PLD2 Geobacillus sp. WCH70'
	'PLD1 Bacillus megaterium DSM 319'
	'PLD1 Bacillus pumilus SAFR-032'
	'PLD1 Bacillus subtilis subsp. spizizenii ATCC 23059 / NRRL B-14472 / W23'
	'PLD1 Bacillus subtilis 168'
	'PLD1 Bacillus atrophaeus 1942'
	'PLD1 Bacillus amyloliquefaciens FZB42'
	'PLD2 Paenibacillus sp. JDR-2'
	'PLD2 Geobacillus sp. Y412MC10'
	'PLD2 Paenibacillus polymyxa SC2'
	'PLD2 Paenibacillus terrae HPL-003'
	'PLD1 Aminobacterium colombiense DSM 12261 / ALA-1'
	'PLD1 Thermanaerovibrio acidaminovorans ATCC 49978 / DSM 6589 / Su883'
	'PLD1 Solitalea canadensis ATCC 29591 / DSM 3403 / NBRC 15130 / NCIMB 12057 / USAM 9D'
	'PLD1 Sphingobacterium sp. 21'
	'PLD2 Sphingobacterium sp. 21'
	'PLD2 Pedobacter heparinus ATCC 13125 / DSM 2366 / NCIB 9290'
	'PLD1 Capnocytophaga ochracea ATCC 27872 / DSM 7271 / JCM 12966 / VPI 2845'
	'PLD1 Leadbetterella byssophila DSM 17132 / KACC 11308 / 4M15'
	'PLD1 Pedobacter saltans ATCC 51119 / DSM 12145 / JCM 21818 / LMG 10337 / NBRC 100064 / NCIMB 13643'
	'PLD2 Solitalea canadensis ATCC 29591 / DSM 3403 / NBRC 15130 / NCIMB 12057 / USAM 9D'
	'PLD1 Chitinophaga pinensis ATCC 43595 / DSM 2588 / NCIB 11800 / UQM 2034'
	'PLD2 Croceibacter atlanticus ATCC BAA-628 / HTCC2559 / KCTC 12090'
	'PLD2 Lacinutrix sp. 5H-3-7-4'
	'PLD1 Odoribacter splanchnicus ATCC 29572 / DSM 20712 / JCM 15291 / NCTC 10825 / 1651/6'
	'PLD1 Maribacter sp. HTCC2170 / KCCM 42371'
	'PLD2 Muricauda ruestringensis DSM 13258 / LMG 19739 / B1'
	'PLD1 Paludibacter propionicigenes DSM 17365 / JCM 13257 / WB4'
	'PLD1 Parabacteroides distasonis ATCC 8503 / DSM 20701 / NCTC 11152'
	'PLD2 Bacteroides salanitronis DSM 18170 / JCM 13567 / BL78'
	'PLD2 Bacteroides thetaiotaomicron ATCC 29148 / DSM 2079 / NCTC 10582 / E50 / VPI-5482'
	'PLD2 Bacteroides fragilis 638R'
	'PLD2 Bacteroides fragilis ATCC 25285 / NCTC 9343'
	'PLD2 Bacteroides fragilis YCH46'
	'PLD2 Porphyromonas gingivalis ATCC 33277 / DSM 20709 / JCM 12257'
	'PLD2 Porphyromonas gingivalis ATCC BAA-308 / W83'
	'PLD1 Porphyromonas asaccharolytica ATCC 25260 / DSM 20707 / VPI 4198'
	'PLD1 Desulfotomaculum acetoxidans ATCC 49208 / DSM 771 / VKM B-1644'
	'PLD1 Alkaliphilus oremlandii OhILAs'
	'PLD2 Alkaliphilus metalliredigens QYMF'
	'PLD1 Clostridium difficile 630'
	'PLD1 Clostridium difficile CD196'
	'PLD1 Clostridium difficile R20291'
	'PLD1 Clostridium sticklandii ATCC 12662 / DSM 519 / JCM 1433 / NCIB 10654'
	'PLD1 Filifactor alocis ATCC 35896 / D40 B5'
	'PLD1 Desulfococcus oleovorans DSM 6200 / Hxd3'
	'PLD1 Brachyspira hyodysenteriae ATCC 49526 / WA1'
	'PLD1 Brachyspira intermedia ATCC 51140 / PWS/A'
	'PLD1 Spirochaeta smaragdinae DSM 11293 / JCM 15392 / SEBR 4228'
	'PLD1 Leptotrichia buccalis ATCC 14201 / DSM 1135 / JCM 12969 / NCTC 10249'
	'PLD1 Sebaldella termitidis ATCC 33386 / NCTC 11300'
	'PLD1 Clostridium cellulolyticum ATCC 35319 / DSM 5812 / JCM 6584 / H10'
	'PLD1 Clostridium novyi NT'
	'PLD2 Syntrophomonas wolfei subsp. wolfei DSM 2245B / Goettingen'
	'PLD2 Eubacterium limosum KIST612'
	'PLD2 Staphylococcus aureus bovine RF122 / ET3-1'
	'PLD2 Staphylococcus aureus subsp. aureus ED133'
	'PLD2 Staphylococcus epidermidis ATCC 35984 / RP62A'
	'PLD2 Staphylococcus epidermidis ATCC 12228'
	'PLD2 Macrococcus caseolyticus JCSC5402'
	'PLD2 Staphylococcus carnosus TM300'
	'PLD2 Staphylococcus saprophyticus subsp. saprophyticus ATCC 15305 / DSM 20229'
	'PLD1 Staphylococcus haemolyticus JCSC1435'
	'PLD2 Staphylococcus lugdunensis HKU09-01'
	'PLD1 Staphylococcus epidermidis ATCC 35984 / RP62A'
	'PLD1 Staphylococcus epidermidis ATCC 12228'
	'PLD1 Staphylococcus aureus USA300'
	'PLD1 Staphylococcus aureus subsp. aureus ED133'
	'PLD1 Staphylococcus aureus ED98'
	'PLD1 Staphylococcus aureus bovine RF122 / ET3-1'
	'PLD1 Staphylococcus aureus MRSA252'
	'PLD1 Staphylococcus aureus TCH60'
	'PLD1 Staphylococcus aureus TW20 / 0582'
	'PLD1 Staphylococcus aureus Mu3 / ATCC 700698'
	'PLD1 Staphylococcus aureus JH1'
	'PLD1 Staphylococcus aureus NCTC 8325'
	'PLD1 Staphylococcus aureus JH9'
	'PLD1 Staphylococcus aureus COL'
	'PLD1 Staphylococcus aureus Newman'
	'PLD1 Staphylococcus aureus JKD6008'
	'PLD1 Staphylococcus aureus Mu50 / ATCC 700699'
	'PLD1 Staphylococcus aureus N315'
	'PLD1 Staphylococcus aureus MSSA476'
	'PLD1 Staphylococcus aureus USA300 / TCH1516'
	'PLD1 Staphylococcus aureus MW2'
	'PLD1 Staphylococcus aureus JKD6159'
	'PLD2 Lactococcus garvieae ATCC 49156 / DSM 6783 / NCIMB 13208 / YT-3'
	'PLD2 Lactococcus lactis subsp. cremoris MG1363'
	'PLD2 Lactococcus lactis subsp. cremoris SK11'
	'PLD2 Lactococcus lactis subsp. lactis KF147'
	'PLD2 Lactococcus lactis subsp. lactis IL1403'
	'PLD2 Lactococcus lactis subsp. lactis CV56'
	'PLD2 Paenibacillus mucilaginosus KNP414'
	'PLD2 Bacillus licheniformis DSM 13 / ATCC 14580'
	'PLD2 Bacillus amyloliquefaciens FZB42'
	'PLD2 Bacillus atrophaeus 1942'
	'PLD2 Bacillus subtilis subsp. spizizenii ATCC 23059 / NRRL B-14472 / W23'
	'PLD2 Bacillus subtilis 168'
	'PLD1 Bacillus selenitireducens ATCC 700615 / DSM 15326 / MLS10'
	'PLD2 Bacillus clausii KSM-K16'
	'PLD2 Bacillus megaterium DSM 319'
	'PLD2 Exiguobacterium sibiricum DSM 17290 / JCM 13490 / 255-15'
	'PLD2 Exiguobacterium sp. ATCC BAA-1283 / AT1b'
	'PLD2 Oceanobacillus iheyensis DSM 14371 / JCM 11309 / KCTC 3954 / HTE831'
	'PLD1 Listeria seeligeri serovar 1/2b ATCC 35967 / DSM 20751 / CIP 100100 / SLCC 3954'
	'PLD1 Listeria welshimeri serovar 6b ATCC 35897 / DSM 20650 / SLCC5334'
	'PLD1 Listeria innocua serovar 6a CLIP 11262'
	'PLD1 Listeria monocytogenes serotype 1/2a 08-5923'
	'PLD1 Listeria monocytogenes serotype 4b CLIP80459'
	'PLD1 Listeria monocytogenes serotype 4b F2365'
	'PLD1 Listeria monocytogenes serovar 1/2a ATCC BAA-679 / EGD-e'
	'PLD1 Listeria monocytogenes serotype 4a HCC23'
	'PLD1 Listeria monocytogenes serotype 4a L99'
	'PLD2 Lactobacillus casei ATCC 334'
	'PLD2 Lactobacillus casei BL23'
	'PLD2 Lactobacillus casei BD-II'
	'PLD1 Pediococcus claussenii ATCC BAA-344 / DSM 14800 / JCM 18046 / KCTC 3811 / P06'
	'PLD2 Pediococcus pentosaceus ATCC 25745 / 183-1w'
	'PLD1 Weissella koreensis KACC 15510'
	'PLD2 Oenococcus oeni ATCC BAA-331 / PSU-1'
	'PLD2 Leuconostoc gasicomitatum DSM 15947 / CECT 5767 / JCM 12535 / LMG 18811 / TB1-10'
	'PLD2 Leuconostoc sp. C2'
	'PLD1 Lactobacillus brevis ATCC 367 / JCM 1170'
	'PLD2 Lactobacillus plantarum JDM1'
	'PLD2 Lactobacillus plantarum ATCC BAA-793 / NCIMB 8826 / WCFS1'
	'PLD1 Pediococcus pentosaceus ATCC 25745 / 183-1w'
	'PLD1 Lactobacillus fermentum CECT 5716'
	'PLD1 Lactobacillus reuteri DSM 20016'
	'PLD1 Lactobacillus reuteri JCM 1112'
	'PLD1 Lactobacillus reuteri ATCC 55730 / SD2112'
	'PLD2 Lactobacillus salivarius UCC118'
	'PLD2 Lactobacillus salivarius CECT 5713'
	'PLD1 Lactobacillus fermentum NBRC 3956 / LMG 18251'
	'PLD2 Lactobacillus gasseri ATCC 33323 / DSM 20243'
	'PLD2 Lactobacillus johnsonii CNCM I-12250 / La1 / NCC 533'
	'PLD2 Lactobacillus crispatus ST1'
	'PLD1 Lactobacillus acidophilus ATCC 700396 / NCK56 / N2 / NCFM'
	'PLD2 Lactobacillus acidophilus 30SC'
	'PLD2 Lactobacillus amylovorus GRL 1112'
	'PLD2 Lactobacillus reuteri DSM 20016'
	'PLD2 Lactobacillus reuteri JCM 1112'
	'PLD2 Lactobacillus reuteri ATCC 55730 / SD2112'
	'PLD2 Lactobacillus sakei subsp. sakei 23K'
	'PLD1 Lactobacillus casei ATCC 334'
	'PLD1 Lactobacillus casei BL23'
	'PLD1 Lactobacillus casei BD-II'
	'PLD2 Lactobacillus rhamnosus ATCC 53103 / GG'
	'PLD2 Lactobacillus rhamnosus Lc 705'
	'PLD2 Enterococcus faecalis ATCC 700802 / V583'
	'PLD1 Tetragenococcus halophilus DSM 20338 / JCM 20259 / NCIMB 9735 / NBRC 12172'
	'PLD1 Lactobacillus gasseri ATCC 33323 / DSM 20243'
	'PLD1 Lactobacillus delbrueckii subsp. bulgaricus ND02'
	'PLD1 Lactobacillus delbrueckii subsp. bulgaricus ATCC 11842 / DSM 20081'
	'PLD1 Lactobacillus delbrueckii subsp. bulgaricus ATCC BAA-365'
	'PLD1 Lactobacillus crispatus ST1'
	'PLD1 Lactobacillus acidophilus 30SC'
	'PLD1 Lactobacillus amylovorus GRL 1112'
	'PLD2 Lactobacillus acidophilus ATCC 700396 / NCK56 / N2 / NCFM'
	'PLD2 Lactobacillus helveticus DPC 4571'
	'PLD1 Alicyclobacillus acidocaldarius subsp. acidocaldarius ATCC 27009 / DSM 446 / 104-1A'
	'PLD1 Brevibacillus brevis 47 / JCM 6285 / NBRC 100599'
	'PLD1 Desulfotomaculum ruminis ATCC 23193 / DSM 2154 / NCIB 8452 / DL'
	'PLD1 Natranaerobius thermophilus ATCC BAA-1301 / DSM 18059 / JW/NM-WN-LF'
	'PLD1 Clostridium saccharolyticum ATCC 35040 / DSM 2544 / NRCC 2533 / WM1'
	'PLD1 Methanocorpusculum labreanum ATCC 43576 / DSM 4855 / Z'
	'PLD2 Methanoplanus petrolearius DSM 11571 / OCM 486 / SEBR 4847'
	'PLD2 Methanospirillum hungatei JF-1 ATCC 27890 / DSM 864 / NBRC 100397 / JF-1'
	'PLD2 Methanoculleus marisnigri ATCC 35101 / DSM 1498 / JR1'
	'PLD2 Clostridium perfringens SM101 / Type A'
	'PLD2 Clostridium perfringens ATCC 13124 / NCTC 8237 / Type A'
	'PLD2 Clostridium perfringens 13 / Type A'
	'PLD1 Clostridium beijerinckii ATCC 51743 / NCIMB 8052'
	'PLD1 Clostridium botulinum Alaska E43 / Type E3'
	'PLD2 Fusobacterium nucleatum subsp. nucleatum ATCC 25586 / CIP 101130 / JCM 8532 / LMG 13131'
	'PLD2 Ilyobacter polytropus DSM 2926 / CuHBu1'
	'PLD1 Petrotoga mobilis DSM 10674 / SJ95'
	'PLD1 Clostridium cellulovorans ATCC 35296 / DSM 3052 / OCM 3 / 743B'
	'PLD1 Clostridium perfringens 13 / Type A'
	'PLD1 Clostridium perfringens SM101 / Type A'
	'PLD1 Clostridium tetani Massachusetts / E88'
	'PLD1 Clostridium botulinum 230613 / Type F'
	'PLD1 Clostridium botulinum Langeland / NCTC 10281 / Type F'
	'PLD1 Clostridium botulinum Loch Maree / Type A3'
	'PLD1 Clostridium botulinum 657 / Type Ba4'
	'PLD1 Clostridium botulinum ATCC 19397 / Type A'
	'PLD1 Clostridium botulinum Kyoto / Type A2'
	'PLD1 Clostridium botulinum Okra / Type B1'
	'PLD1 Clostridium botulinum Hall / ATCC 3502 / NCTC 13319 / Type A'
	'PLD1 Clostridium kluyveri ATCC 8527 / DSM 555 / NCIMB 10680'
	'PLD1 Clostridium ljungdahlii ATCC 55383 / DSM 13528 / PETC'
	'PLD2 Desulfitobacterium dichloroeliminans LMG P-21439 / DCA1'
	'PLD1 Desulfosporosinus acidiphilus DSM 22704 / JCM 16185 / SJ4'
	'PLD2 Desulfosporosinus acidiphilus DSM 22704 / JCM 16185 / SJ4'
	'PLD3 Tribolium castaneum'
	'PLD3 Coraliomargarita akajimensis DSM 45221 / IAM 15411 / JCM 23193 / KCTC 12865'
	'PLD3 Acinetobacter baylyi ATCC 33305 / BD413 / ADP1'
	'PLD3 Acinetobacter calcoaceticus PHEA-2'
	'PLD3 Acinetobacter baumannii 1656-2'
	'PLD3 Acinetobacter baumannii ACICU'
	'PLD3 Acinetobacter baumannii TCDC-AB0715'
	'PLD3 Acinetobacter baumannii AB307-0294'
	'PLD3 Acinetobacter baumannii AB0057'
	'PLD3 Acinetobacter baumannii AYE'
	'PLD3 Acinetobacter baumannii ATCC 19606'
	'PLD3 Acinetobacter baumannii SDF'
	'PLD3 Acinetobacter baumannii ATCC 17978 / NCDC KC 755'
	'PLD3 Marinobacter adhaerens HP15'
	'PLD3 Thioalkalivibrio sp. HL-EbGR7'
	'PLD3 Alcanivorax dieselolei DSM 16502 / CGMCC 1.3690 / B-5'
	'PLD3 Alcanivorax borkumensis SK2 / ATCC 700651 / DSM 11573'
	'PLD3 Halomonas elongata ATCC 33173 / DSM 2581 / NBRC 15536 / NCIMB 2198 / 1H9'
	'PLD3 Desulfurivibrio alkaliphilus DSM 19089 / UNIQEM U267 / AHT2'
	'PLD3 Macrococcus caseolyticus JCSC5402'
	'PLD3 Alkaliphilus metalliredigens QYMF'
	'PLD3 Exiguobacterium sp. ATCC BAA-1283 / AT1b'
	'PLD3 Leptotrichia buccalis ATCC 14201 / DSM 1135 / JCM 12969 / NCTC 10249'
	'PLD3 Sebaldella termitidis ATCC 33386 / NCTC 11300'
	'PLD3 Ilyobacter polytropus DSM 2926 / CuHBu1'
	'PLD3 Bacillus megaterium DSM 319'
	'PLD3 Paenibacillus mucilaginosus KNP414'
	'PLD3 Geobacillus sp. Y412MC10'
	'PLD3 Paenibacillus terrae HPL-003'
	'PLD3 Paenibacillus polymyxa E681'
	'PLD3 Paenibacillus polymyxa SC2'
	'PLD3 Thermococcus barophilus DSM 11836 / MP'
	'PLD3 Methanotorris igneus DSM 5666 / JCM 11834 / Kol 5'
	'PLD3 Methanothermococcus okinawensis DSM 14208 / JCM 11175 / IH1'
	'PLD3 Methanococcus maripaludis'
	'PLD3 Methanococcus maripaludis S2 / LL'
	'PLD3 Methanococcus maripaludis C5 / ATCC BAA-1333'
	'PLD3 Methanococcus maripaludis C6 / ATCC BAA-1332'
	'PLD3 Methanococcus maripaludis C7 / ATCC BAA-1331'
	'PLD3 Dictyostelium discoideum'
	'PLD1 Francisella tularensis subsp. tularensis FSC 198'
	'PLD1 Francisella tularensis subsp. tularensis NE061598'
	'PLD1 Francisella tularensis subsp. tularensis SCHU S4 / Schu 4'
	'PLD1 Francisella tularensis subsp. tularensis WY96-3418'
	'PLD1 Ostreococcus lucimarinus CCE9901'
	'PLD3 Pantoea vagans C9-1'
	'PLD3 Pyrobaculum calidifontis JCM 11548 / VA1'
	'PLD3 Methanococcus voltae ATCC BAA-1334 / A3'
	'PLD3 Halomicrobium mukohataei ATCC 700874 / DSM 12286 / JCM 9738 / NCIMB 13541'
	'PLD3 Haloarcula hispanica ATCC 33960 / DSM 4426 / JCM 8911 / NBRC 102182 / NCIMB 2187 / VKM B-1755'
	'PLD3 Haloarcula marismortui ATCC 43049 / DSM 3752 / JCM 8966 / VKM B-1809'
	'PLD3 Haloquadratum walsbyi DSM 16854 / JCM 12705 / C23'
	'PLD3 Haloquadratum walsbyi DSM 16790 / HBSQ001'
	'PLD3 Natronomonas pharaonis ATCC 35678 / DSM 2160'
	'PLD1 Halopiger xanaduensis DSM 18323 / JCM 14033 / SH-6'
	'PLD1 Natrialba magadii ATCC 43099 / DSM 3394 / NCIMB 2190 / MS3'
	'PLD3 Halalkalicoccus jeotgali DSM 18796 / CECT 7217 / JCM 14584 / KCTC 4019 / B3'
	'PLD3 Granulibacter bethesdensis ATCC BAA-1260 / CGDNIH1'
	'PLD3 Synechococcus sp. RCC307'
	'PLD3 Segniliparus rotundus ATCC BAA-972 / CDC 1076 / CIP 108378 / DSM 44985 / JCM 13578'
	'PLD3 Thermus thermophilus HB27 / ATCC BAA-163 / DSM 7039'
	'PLD3 Sulfobacillus acidophilus ATCC 700253 / DSM 10332 / NAL'
	'PLD3 Sulfobacillus acidophilus TPY'
	'PLD3 Stackebrandtia nassauensis DSM 44728 / NRRL B-16338 / NBRC 102104 / LLR-40K-21'
	'PLD3 Pedobacter saltans ATCC 51119 / DSM 12145 / JCM 21818 / LMG 10337 / NBRC 100064 / NCIMB 13643'
	'PLD3 Streptomyces scabies 87.22'
	'PLD3 Alicyclobacillus acidocaldarius subsp. acidocaldarius ATCC 27009 / DSM 446 / 104-1A'
	'PLD3 Syntrophobotulus glycolicus DSM 8271 / FlGlyR'
	'PLD3 Pseudomonas fluorescens Pf-5 / ATCC BAA-477'
	'PLD3 Rhizobium etli CFN 42 / ATCC 51251'
	'PLD3 Leptospira borgpetersenii serovar Hardjo-bovis JB197'
	'PLD3 Leptospira borgpetersenii serovar Hardjo-bovis L550'
	'PLD3 Leptospira interrogans serogroup Icterohaemorrhagiae serovar copenhageni Fiocruz L1-130'
	'PLD3 Leptospira interrogans serogroup Icterohaemorrhagiae serovar Lai IPAV'
	'PLD3 Chlamydia pneumoniae'
	'PLD3 Chlamydophila pneumoniae LPCoLN'
	'PLD3 Chlamydia muridarum MoPn / Nigg'
	'PLD3 Chlamydia trachomatis serovar E E/150'
	'PLD3 Chlamydia trachomatis serovar A HAR-13 / ATCC VR-571B'
	'PLD3 Chlamydia trachomatis serovar G G/11222'
	'PLD3 Chlamydia trachomatis serovar L2 434/Bu / ATCC VR-902B'
	'PLD3 Chlamydia trachomatis serovar G G/9768'
	'PLD3 Chlamydia trachomatis serovar L2b UCH-1/proctitis'
	'PLD3 Chlamydia trachomatis L2c'
	'PLD3 Chlamydia trachomatis serovar D D-EC'
	'PLD3 Chlamydia trachomatis serovar D D-LC'
	'PLD3 Chlamydia trachomatis D/UW-3/Cx'
	'PLD3 Chlamydia trachomatis serovar B Jali20/OT'
	'PLD3 Chlamydophila felis Fe/C-56'
	'PLD3 Chlamydophila caviae GPIC'
	'PLD3 Chlamydophila abortus DSM 27085 / S26/3'
	'PLD3 Chlamydophila psittaci RD1'
	'PLD3 Chlamydophila psittaci ATCC VR-125 / 6BC'
	'PLD3 Chlamydophila pecorum ATCC VR-628 / E58'
	'PLD1 Chlamydia trachomatis serovar B Jali20/OT'
	'PLD1 Protochlamydia amoebophila UWE25'
	'PLD3 Gloeobacter violaceus PCC 7421'
	'PLD3 Stanieria cyanosphaera ATCC 29371 / PCC 7437'
	'PLD3 Synechococcus sp. ATCC 27264 / PCC 7002 / PR-6'
	'PLD3 Cyanobacterium aponinum PCC 10605'
	'PLD3 Cyanothece sp. PCC 7424'
	'PLD1 Synechococcus sp. WH8102'
	'PLD3 Synechococcus sp. ATCC 27144 / PCC 6301 / SAUG 1402/1'
	'PLD3 Fervidobacterium nodosum ATCC 35602 / DSM 5306 / Rt17-B1'
	'PLD3 Thermotoga lettingae ATCC BAA-301 / DSM 14385 / TMO'
	'PLD3 Chloroflexus aurantiacus ATCC 29366 / DSM 635 / J-10-fl'
	'PLD3 Chloroflexus aurantiacus ATCC 29364 / DSM 637 / Y-400-fl'
	'PLD3 Meiothermus ruber ATCC 35948 / DSM 1279 / VKM B-1258 / 21'
	'PLD3 Thermus thermophilus HB8 / ATCC 27634 / DSM 579'
	'PLD3 Thermus thermophilus SG0.5JP17-16'
	'PLD3 Clostridium botulinum Eklund 17B / Type B'
	'PLD3 Burkholderia cenocepacia HI2424'
	'PLD3 Burkholderia gladioli BSR3'
	'PLD3 Thiomonas arsenitoxydans'
	'PLD3 Burkholderia ambifaria MC40-6'
	'PLD3 Pseudomonas syringae pv. tomato DC3000'
	'PLD3 Klebsiella pneumoniae 342'
	'PLD3 Yersinia enterocolitica subsp. palearctica serotype O_9 / biotype 3 105.5Rr'
	'PLD3 Dickeya dadantii Ech703'
	'PLD3 Enterobacter asburiae LF7a'
	'PLD3 Ralstonia metallidurans CH34 / ATCC 43123 / DSM 2839'
	'PLD3 Herminiimonas arsenicoxydans'
	'PLD3 Burkholderia multivorans ATCC 17616 / 249'
	'PLD3 Burkholderia thailandensis E264 / ATCC 700388 / DSM 13276 / CIP 106301'
	'PLD3 Burkholderia mallei NCTC 10247'
	'PLD3 Burkholderia mallei NCTC 10229'
	'PLD3 Burkholderia mallei ATCC 23344'
	'PLD3 Burkholderia mallei SAVP1'
	'PLD3 Burkholderia pseudomallei 1106a'
	'PLD3 Burkholderia pseudomallei 668'
	'PLD3 Burkholderia pseudomallei K96243'
	'PLD3 Burkholderia pseudomallei 1710b'
	'PLD3 Verminephrobacter eiseniae EF01-2'
	'PLD3 Xylella fastidiosa GB514'
	'PLD3 Erwinia amylovora CFBP1430'
	'PLD3 Wigglesworthia glossinidia brevipalpis'
	'PLD3 Yersinia pestis bv. Antiqua Antiqua'
	'PLD3 Yersinia pestis'
	'PLD3 Yersinia pestis bv. Antiqua Angola'
	'PLD3 Yersinia pestis bv. Medievalis Harbin 35'
	'PLD3 Yersinia pestis bv. Antiqua Nepal516'
	'PLD3 Yersinia pestis Pestoides F'
	'PLD3 Yersinia pestis Z176003'
	'PLD3 Aromatoleum aromaticum EbN1'
	'PLD3 Thauera sp. MZ1T'
	'PLD3 Nitrosospira multiformis ATCC 25196 / NCIMB 11849'
	'PLD3 Ralstonia pickettii 12D'
	'PLD3 Ralstonia solanacearum Po82'
	'PLD3 Ralstonia solanacearum GMI1000'
	'PLD3 Magnetospirillum magneticum AMB-1 / ATCC 700264'
	'PLD3 Coxiella burnetii CbuG_Q212'
	'PLD3 Coxiella burnetii Dugway 5J108-111'
	'PLD3 Coxiella burnetii RSA 331 / Henzerling II'
	'PLD3 Coxiella burnetii RSA 493 / Nine Mile phase I'
	'PLD3 Cupriavidus pinatubonensis JMP 134 / LMG 1197'
	'PLD3 Cupriavidus necator ATCC 17699 / H16 / DSM 428 / Stanier 337'
	'PLD3 Cupriavidus taiwanensis R1 / LMG 19424'
	'PLD3 Wolbachia pipientis subsp. Culex pipiens wPip'
	'PLD3 Wolbachia sp. subsp. Brugia malayi TRS'
	'PLD3 Wolbachia pipientis wMel'
	'PLD3 Wolbachia sp. subsp. Drosophila simulans wRi'
	'PLD3 Amoebophilus asiaticus 5a2'
	'PLD3 Midichloria mitochondrii IricVA'
	'PLD3 Rickettsia bellii OSU 85-389'
	'PLD3 Rickettsia bellii RML369-C'
	'PLD3 Desulfovibrio magneticus ATCC 700980 / DSM 13731 / RS-1'
	'PLD3 Desulfobacca acetoxidans ATCC 700848 / DSM 11109 / ASRB2'
	'PLD3 Syntrophus aciditrophicus SB'
	'PLD3 Acidithiobacillus ferrooxidans ATCC 23270 / DSM 14882 / NCIB 8455'
	'PLD3 Acidithiobacillus ferrooxidans ATCC 53993'
	'PLD3 Geobacter daltonii FRC-32'
	'PLD3 Desulfovibrio vulgaris Miyazaki F / DSM 19637'
	'PLD3 Ralstonia pickettii 12J'
	'PLD3 Thermovibrio ammonificans DSM 15698 / JCM 12110 / HB-1'
	'PLD3 Hydrogenobacter thermophilus DSM 6534 / IAM 12695 / TK-6'
	'PLD3 Hippea maritima ATCC 700847 / DSM 10411 / MH2'
	'PLD3 Clostridium acetobutylicum ATCC 824 / DSM 792 / JCM 1419 / LMG 5710 / VKM B-1787'
	'PLD3 Clostridium acetobutylicum EA 2018'
	'PLD3 Desulfosporosinus acidiphilus DSM 22704 / JCM 16185 / SJ4'
	'PLD3 Myxococcus xanthus DK 1622'
	'PLD3 Variovorax paradoxus EPS'
	'PLD3 Hahella chejuensis KCTC 2396'
	'PLD3 Pseudomonas fulva 12-X'
	'PLD3 Pseudomonas aeruginosa PA7'
	'PLD3 Pseudomonas aeruginosa LESB58'
	'PLD3 Pseudomonas aeruginosa ATCC 15692 / PAO1 / 1C / PRS 101 / LMG 12228'
	'PLD3 Pseudomonas aeruginosa UCBPP-PA14'
	'PLD3 Vibrio campbellii BB120 / ATCC BAA-1116'
	'PLD3 Apis mellifera'
	'PLD3 Bombyx mori'
	'PLD3 Drosophila grimshawi'
	'PLD3 Drosophila melanogaster'
	'PLD3 Drosophila willistoni'
	'PLD3 Amphimedon queenslandica'
	'PLD3 Oryzias latipes'
	'PLD3 Xiphophorus maculatus'
	'PLD3 Gasterosteus aculeatus'
	'PLD3 Takifugu rubripes'
	'PLD3 Tetraodon nigroviridis'
	'PLD3 Latimeria chalumnae'
	'PLD3 Monodelphis domestica'
	'PLD3 Microcebus murinus'
	'PLD3 Spermophilus tridecemlineatus'
	'PLD3 Dipodomys ordii'
	'PLD3 Mus musculus'
	'PLD3 Rattus norvegicus'
	'PLD3 Cavia porcellus'
	'PLD3 Erinaceus europaeus'
	'PLD3 Pteropus vampyrus'
	'PLD3 Canis familiaris'
	'PLD3 Felis catus'
	'PLD3 Ailuropoda melanoleuca'
	'PLD3 Mustela putorius furo'
	'PLD3 Tursiops truncatus'
	'PLD3 Bos taurus'
	'PLD3 Nomascus leucogenys'
	'PLD3 Callithrix jacchus'
	'PLD3 Macaca mulatta'
	'PLD3 Gorilla gorilla gorilla'
	'PLD3 Homo sapiens'
	'PLD3 Pan troglodytes'
	'PLD3 Otolemur garnettii'
	'PLD3 Nematostella vectensis'
	'PLD3 Ixodes scapularis'
	'PLD3 Capsaspora owczarzaki ATCC 30864'
	'PLD3 Capitella sp. 1'
	'PLD3 Bacteroides fragilis ATCC 25285 / NCTC 9343'
	'PLD3 Vibrio parahaemolyticus serotype O3_K6 RIMD 2210633'
	'PLD3 Gadus morhua'
	'PLD3 Koribacter versatilis Ellin345'
	'PLD3 Methylocella silvestris BL2 / DSM 15510 / NCIMB 13906'
	'PLD1 Helicobacter cinaedi PAGU611'
	'PLD3 Helicobacter pylori PeCan4'
	'PLD3 Helicobacter pylori SJM180'
	'PLD3 Helicobacter pylori B8'
	'PLD3 Helicobacter pylori G27'
	'PLD3 Helicobacter pylori Lithuania75'
	'PLD3 Helicobacter pylori Gambia94/24'
	'PLD3 Helicobacter pylori 908'
	'PLD3 Helicobacter pylori J99 / ATCC 700824'
	'PLD3 Helicobacter pylori 52'
	'PLD3 Helicobacter pylori 35A'
	'PLD3 Helicobacter pylori F30'
	'PLD3 Helicobacter pylori Shi470'
	'PLD3 Helicobacter pylori P12'
	'PLD3 Helicobacter pylori India7'
	'PLD3 Helicobacter pylori HPAG1'
	'PLD3 Helicobacter pylori ATCC 700392 / 26695'
	'PLD3 Helicobacter pylori Cuz20'
	'PLD3 Helicobacter pylori v225d'
	'PLD1 Helicobacter felis ATCC 49179 / NCTC 12436 / CS1'
	'PLD3 Arcobacter nitrofigilis ATCC 33309 / DSM 7299 / LMG 7604 / NCTC 12251 / CI'
;
end;
begin trees;
	tree tree_1 = [&R] ((((('PLD2 Chlamydophila abortus DSM 27085 / S26/3'[&!color=#-16750849]:0.05473000000000017,('PLD2 Chlamydophila psittaci RD1'[&!color=#-16750849]:5.500000000000504E-4,'PLD2 Chlamydophila psittaci ATCC VR-125 / 6BC'[&!color=#-16750849]:5.500000000000504E-4)[&SH-like=0.992,!color=#-16750849]:0.040280000000000094)[&SH-like=1.0,!color=#-16750849]:0.09348000000000001,('PLD2 Chlamyd…
end;
