# Supplementary material for: Acinetobacter baumannii Virulence Is Mediated by the Concerted Action of Three Phospholipases D
Source: PLoS One. 2015 Sep 17;10(9):e0138360. doi: 10.1371/journal.pone.0138360 (PMC4574555; doi:10.1371/journal.pone.0138360)
Supplement: S3 File — (NEXUS) [file pone.0138360.s009.nexus]

#NEXUS
begin taxa;
	dimensions ntax=246;
	taxlabels
	'Myxococcus xanthus DK 1622'
	'Variovorax paradoxus EPS'
	'Hahella chejuensis KCTC 2396'
	'Pseudomonas fulva 12-X'
	'Pseudomonas aeruginosa PA7'
	'Pseudomonas aeruginosa UCBPP-PA14'
	'Pseudomonas aeruginosa LESB58'
	'Pseudomonas aeruginosa ATCC 15692 / PAO1 / 1C / PRS 101 / LMG 12228'
	'Vibrio campbellii BB120 / ATCC BAA-1116'
	'Desulfosporosinus acidiphilus DSM 22704 / JCM 16185 / SJ4'
	'Clostridium acetobutylicum EA 2018'
	'Clostridium acetobutylicum ATCC 824 / DSM 792 / JCM 1419 / LMG 5710 / VKM B-1787'
	'Bacteroides fragilis ATCC 25285 / NCTC 9343'
	'Vibrio parahaemolyticus serotype O3_K6 RIMD 2210633'
	'Thermovibrio ammonificans DSM 15698 / JCM 12110 / HB-1'
	'Hippea maritima ATCC 700847 / DSM 10411 / MH2'
	'Hydrogenobacter thermophilus DSM 6534 / IAM 12695 / TK-6'
	'Burkholderia gladioli BSR3'
	'Burkholderia cenocepacia HI2424'
	'Pseudomonas syringae pv. tomato DC3000'
	'Yersinia enterocolitica subsp. palearctica serotype O_9 / biotype 3 105.5Rr'
	'Klebsiella pneumoniae 342'
	'Dickeya dadantii Ech703'
	'Enterobacter asburiae LF7a'
	'Ralstonia metallidurans CH34 / ATCC 43123 / DSM 2839'
	'Herminiimonas arsenicoxydans'
	'Burkholderia multivorans ATCC 17616 / 249'
	'Burkholderia thailandensis E264 / ATCC 700388 / DSM 13276 / CIP 106301'
	'Burkholderia pseudomallei 1106a'
	'Burkholderia pseudomallei K96243'
	'Burkholderia pseudomallei 668'
	'Burkholderia mallei NCTC 10229'
	'Burkholderia pseudomallei 1710b'
	'Burkholderia mallei ATCC 23344'
	'Burkholderia mallei SAVP1'
	'Burkholderia mallei NCTC 10247'
	'Thiomonas arsenitoxydans'
	'Burkholderia phytofirmans DSM 17436 / PsJN'
	'Burkholderia ambifaria MC40-6'
	'Erwinia amylovora CFBP1430'
	'Wigglesworthia glossinidia brevipalpis'
	'Xylella fastidiosa GB514'
	'Verminephrobacter eiseniae EF01-2'
	'Yersinia pestis Z176003'
	'Yersinia pestis bv. Antiqua Antiqua'
	'Yersinia pestis Pestoides F'
	'Yersinia pestis'
	'Yersinia pestis bv. Antiqua Angola'
	'Yersinia pestis bv. Medievalis Harbin 35'
	'Yersinia pestis bv. Antiqua Nepal516'
	'Geobacter daltonii FRC-32'
	'Acidithiobacillus ferrooxidans ATCC 23270 / DSM 14882 / NCIB 8455'
	'Acidithiobacillus ferrooxidans ATCC 53993'
	'Magnetospirillum magneticum AMB-1 / ATCC 700264'
	'Nitrosospira multiformis ATCC 25196 / NCIMB 11849'
	'Thauera sp. MZ1T'
	'Aromatoleum aromaticum EbN1'
	'Ralstonia pickettii 12D'
	'Ralstonia solanacearum GMI1000'
	'Ralstonia solanacearum Po82'
	'Coxiella burnetii CbuG_Q212'
	'Coxiella burnetii Dugway 5J108-111'
	'Coxiella burnetii RSA 493 / Nine Mile phase I'
	'Coxiella burnetii RSA 331 / Henzerling II'
	'Cupriavidus pinatubonensis JMP 134 / LMG 1197'
	'Cupriavidus necator ATCC 17699 / H16 / DSM 428 / Stanier 337'
	'Cupriavidus taiwanensis R1 / LMG 19424'
	'Amoebophilus asiaticus 5a2'
	'Midichloria mitochondrii IricVA'
	'Rickettsia bellii RML369-C'
	'Rickettsia bellii OSU 85-389'
	'Wolbachia sp. subsp. Brugia malayi TRS'
	'Wolbachia sp. subsp. Drosophila simulans wRi'
	'Wolbachia pipientis wMel'
	'Wolbachia pipientis subsp. Culex pipiens wPip'
	'Syntrophus aciditrophicus SB'
	'Desulfobacca acetoxidans ATCC 700848 / DSM 11109 / ASRB2'
	'Desulfovibrio magneticus ATCC 700980 / DSM 13731 / RS-1'
	'Desulfovibrio vulgaris Miyazaki F / DSM 19637'
	'Ralstonia pickettii 12J'
	'Gloeobacter violaceus PCC 7421'
	'Stanieria cyanosphaera ATCC 29371 / PCC 7437'
	'Cyanobacterium aponinum PCC 10605'
	'Cyanothece sp. PCC 7424'
	'Synechococcus sp. ATCC 27144 / PCC 6301 / SAUG 1402/1'
	'Synechococcus sp. ATCC 27264 / PCC 7002 / PR-6'
	'Thermus thermophilus SG0.5JP17-16'
	'Thermus thermophilus HB8 / ATCC 27634 / DSM 579'
	'Meiothermus ruber ATCC 35948 / DSM 1279 / VKM B-1258 / 21'
	'Chloroflexus aurantiacus ATCC 29364 / DSM 637 / Y-400-fl'
	'Chloroflexus aurantiacus ATCC 29366 / DSM 635 / J-10-fl'
	'Leptospira interrogans serogroup Icterohaemorrhagiae serovar copenhageni Fiocruz L1-130'
	'Leptospira interrogans serogroup Icterohaemorrhagiae serovar Lai IPAV'
	'Leptospira borgpetersenii serovar Hardjo-bovis L550'
	'Leptospira borgpetersenii serovar Hardjo-bovis JB197'
	'Gadus morhua'
	'Clostridium botulinum Eklund 17B / Type B'
	'Methanococcus voltae ATCC BAA-1334 / A3'
	'Koribacter versatilis Ellin345'
	'Methylocella silvestris BL2 / DSM 15510 / NCIMB 13906'
	'Thermotoga lettingae ATCC BAA-301 / DSM 14385 / TMO'
	'Fervidobacterium nodosum ATCC 35602 / DSM 5306 / Rt17-B1'
	'Chlamydophila pecorum ATCC VR-628 / E58'
	'Chlamydia pneumoniae'
	'Chlamydophila pneumoniae LPCoLN'
	'Chlamydophila psittaci ATCC VR-125 / 6BC'
	'Chlamydophila psittaci RD1'
	'Chlamydophila abortus DSM 27085 / S26/3'
	'Chlamydophila felis Fe/C-56'
	'Chlamydophila caviae GPIC'
	'Chlamydia trachomatis serovar B Jali20/OT'
	'Chlamydia trachomatis serovar A HAR-13 / ATCC VR-571B'
	'Chlamydia trachomatis serovar D D-LC'
	'Chlamydia trachomatis serovar L2b UCH-1/proctitis'
	'Chlamydia trachomatis D/UW-3/Cx'
	'Chlamydia trachomatis L2c'
	'Chlamydia trachomatis serovar L2 434/Bu / ATCC VR-902B'
	'Chlamydia trachomatis serovar G G/11222'
	'Chlamydia trachomatis serovar G G/9768'
	'Chlamydia trachomatis serovar D D-EC'
	'Chlamydia trachomatis serovar E E/150'
	'Chlamydia muridarum MoPn / Nigg'
	'Helicobacter pylori India7'
	'Helicobacter pylori HPAG1'
	'Helicobacter pylori P12'
	'Helicobacter pylori Shi470'
	'Helicobacter pylori Cuz20'
	'Helicobacter pylori v225d'
	'Helicobacter pylori PeCan4'
	'Helicobacter pylori 52'
	'Helicobacter pylori 35A'
	'Helicobacter pylori F30'
	'Helicobacter pylori ATCC 700392 / 26695'
	'Helicobacter pylori J99 / ATCC 700824'
	'Helicobacter pylori Gambia94/24'
	'Helicobacter pylori 908'
	'Helicobacter pylori B8'
	'Helicobacter pylori G27'
	'Helicobacter pylori Lithuania75'
	'Helicobacter pylori SJM180'
	'Pseudomonas fluorescens Pf-5 / ATCC BAA-477'
	'Rhizobium etli CFN 42 / ATCC 51251'
	'Pyrococcus sp. NA2'
	'Pantoea vagans C9-1'
	'Streptomyces scabies 87.22'
	'Stackebrandtia nassauensis DSM 44728 / NRRL B-16338 / NBRC 102104 / LLR-40K-21'
	'Pedobacter saltans ATCC 51119 / DSM 12145 / JCM 21818 / LMG 10337 / NBRC 100064 / NCIMB 13643'
	'Dictyostelium discoideum'
	'Laribacter hongkongensis HLHK9'
	'Desulfovibrio vulgaris Hildenborough / ATCC 29579 / NCIMB 8303'
	'Desulfovibrio vulgaris RCH1'
	'Desulfovibrio vulgaris subsp. vulgaris DP4'
	'Alicyclobacillus acidocaldarius subsp. acidocaldarius ATCC 27009 / DSM 446 / 104-1A'
	'Syntrophobotulus glycolicus DSM 8271 / FlGlyR'
	'Pyrobaculum calidifontis JCM 11548 / VA1'
	'Haloquadratum walsbyi DSM 16790 / HBSQ001'
	'Haloquadratum walsbyi DSM 16854 / JCM 12705 / C23'
	'Halomicrobium mukohataei ATCC 700874 / DSM 12286 / JCM 9738 / NCIMB 13541'
	'Haloarcula hispanica ATCC 33960 / DSM 4426 / JCM 8911 / NBRC 102182 / NCIMB 2187 / VKM B-1755'
	'Haloarcula marismortui ATCC 43049 / DSM 3752 / JCM 8966 / VKM B-1809'
	'Natronomonas pharaonis ATCC 35678 / DSM 2160'
	'Halalkalicoccus jeotgali DSM 18796 / CECT 7217 / JCM 14584 / KCTC 4019 / B3'
	'Thermus thermophilus HB27 / ATCC BAA-163 / DSM 7039'
	'Segniliparus rotundus ATCC BAA-972 / CDC 1076 / CIP 108378 / DSM 44985 / JCM 13578'
	'Granulibacter bethesdensis ATCC BAA-1260 / CGDNIH1'
	'Synechococcus sp. RCC307'
	'Sulfobacillus acidophilus ATCC 700253 / DSM 10332 / NAL'
	'Sulfobacillus acidophilus TPY'
	'Thermococcus barophilus DSM 11836 / MP'
	'Methanotorris igneus DSM 5666 / JCM 11834 / Kol 5'
	'Methanothermococcus okinawensis DSM 14208 / JCM 11175 / IH1'
	'Methanococcus maripaludis S2 / LL'
	'Methanococcus maripaludis'
	'Methanococcus maripaludis C6 / ATCC BAA-1332'
	'Methanococcus maripaludis C7 / ATCC BAA-1331'
	'Methanococcus maripaludis C5 / ATCC BAA-1333'
	'Arcobacter nitrofigilis ATCC 33309 / DSM 7299 / LMG 7604 / NCTC 12251 / CI'
	'Coraliomargarita akajimensis DSM 45221 / IAM 15411 / JCM 23193 / KCTC 12865'
	'Marinobacter adhaerens HP15'
	'Halomonas elongata ATCC 33173 / DSM 2581 / NBRC 15536 / NCIMB 2198 / 1H9'
	'Alcanivorax dieselolei DSM 16502 / CGMCC 1.3690 / B-5'
	'Alcanivorax borkumensis SK2 / ATCC 700651 / DSM 11573'
	'Thioalkalivibrio sp. HL-EbGR7'
	'Acinetobacter baylyi ATCC 33305 / BD413 / ADP1'
	'Acinetobacter calcoaceticus PHEA-2'
	'Acinetobacter baumannii ACICU'
	'Acinetobacter baumannii 1656-2'
	'Acinetobacter baumannii TCDC-AB0715'
	'Acinetobacter baumannii SDF'
	'Acinetobacter baumannii ATCC 17978 / NCDC KC 755'
	'Acinetobacter baumannii AYE'
	'Acinetobacter baumannii AB307-0294'
	'Acinetobacter baumannii AB0057'
	'Acinetobacter baumannii ATCC 19606'
	'Desulfurivibrio alkaliphilus DSM 19089 / UNIQEM U267 / AHT2'
	'Alkaliphilus metalliredigens QYMF'
	'Macrococcus caseolyticus JCSC5402'
	'Bacillus megaterium DSM 319'
	'Geobacillus sp. Y412MC10'
	'Paenibacillus terrae HPL-003'
	'Paenibacillus polymyxa E681'
	'Paenibacillus polymyxa SC2'
	'Paenibacillus mucilaginosus KNP414'
	'Ilyobacter polytropus DSM 2926 / CuHBu1'
	'Sebaldella termitidis ATCC 33386 / NCTC 11300'
	'Leptotrichia buccalis ATCC 14201 / DSM 1135 / JCM 12969 / NCTC 10249'
	'Exiguobacterium sp. ATCC BAA-1283 / AT1b'
	'Apis mellifera'
	'Tribolium castaneum'
	'Drosophila willistoni'
	'Drosophila melanogaster'
	'Drosophila grimshawi'
	'Bombyx mori'
	'Amphimedon queenslandica'
	'Takifugu rubripes'
	'Tetraodon nigroviridis'
	'Gasterosteus aculeatus'
	'Xiphophorus maculatus'
	'Oryzias latipes'
	'Latimeria chalumnae'
	'Monodelphis domestica'
	'Cavia porcellus'
	'Dipodomys ordii'
	'Mus musculus'
	'Rattus norvegicus'
	'Spermophilus tridecemlineatus'
	'Canis familiaris'
	'Felis catus'
	'Mustela putorius furo'
	'Ailuropoda melanoleuca'
	'Bos taurus'
	'Tursiops truncatus'
	'Pteropus vampyrus'
	'Erinaceus europaeus'
	'Microcebus murinus'
	'Nomascus leucogenys'
	'Gorilla gorilla gorilla'
	'Homo sapiens'
	'Pan troglodytes'
	'Macaca mulatta'
	'Callithrix jacchus'
	'Otolemur garnettii'
	'Capsaspora owczarzaki ATCC 30864'
	'Ixodes scapularis'
	'Capitella sp. 1'
	'Nematostella vectensis'
;
end;
begin trees;
	tree tree_1 = [&R] ((('Myxococcus xanthus DK 1622':0.5594196927911401,('Variovorax paradoxus EPS':0.5128025853425129,(('Hahella chejuensis KCTC 2396':0.49575484668811765,('Pseudomonas fulva 12-X':0.221148203343823,('Pseudomonas aeruginosa PA7':0.02111539049054656,('Pseudomonas aeruginosa UCBPP-PA14':9.39046508996455E-7,('Pseudomonas aeruginosa LESB58':9.39046508996455E-7,'Pseudomonas aeruginosa A…
end;
