# Supplementary material for: Acinetobacter baumannii Virulence Is Mediated by the Concerted Action of Three Phospholipases D
Source: PLoS One. 2015 Sep 17;10(9):e0138360. doi: 10.1371/journal.pone.0138360 (PMC4574555; doi:10.1371/journal.pone.0138360)
Supplement: S4 File — Alignment of HKD motif for a selection of 238 bacterial and archaeaen taxa including 68 Acinetobacter strains with the unusual HKD-like motif with given taxon name and amino acid sequence. (XLSX) [file pone.0138360.s010.xlsx]

## Sheet: Sheet1
File S4. Alignment of HKD motif for a selection of 238 bacterial and archaeaen taxa including 65 Acinetobacter strains with the unusual HKD-like motif with given taxon name and amino acid sequence.
Taxon	Aligned HKD-motif
Thermotoga_lettingae_ATCC_BAA-301	HSK---LFIID--GK---TVLTG-SAN
Pyrobaculum_calidifontis_JCM_11548	HTK---LYVID--NE---TVIIG-NIN
Acidithiobacillus_ferrooxidans_ATCC_23270	HNK---VMVID--SG---TLITG-SFN
Acidithiobacillus_ferrooxidans_ATCC_53993	HNK---VMVID--SG---TLITG-SFN
Desulfovibrio_vulgaris_Miyazaki_F	HNK---VMLVD--SH---TLITG-SFN
Geobacter_sp._FRC-32	HNK---IIIID--RN---TLITG-SFN
Wolbachia_pipientis_wMel	HNK---IMIAD--NQ---KVITG-SFN
Wolbachia_sp._subsp._Drosophila_simulans_wRi	HNK---IMIID--NQ---KVITG-SFN
Syntrophus_aciditrophicus_SB	HNK---IMIID--QE---TVITG-SFN
Desulfobacca_acetoxidans_ATCC_700848	HNK---VMIID--DQ---TVITG-SFN
Wolbachia_sp._subsp._Brugia_malayi_TRS	HNK---VIIVD--NQ---KVITG-SFN
Midichloria_mitochondrii_IricVA	HNK---VIIID--NY---KVVTG-SFN
Rickettsia_bellii_OSU_85-389	HNK---VIIID--KK---KVITG-SFN
Rickettsia_bellii_RML369-C	HNK---VIIID--KK---KVITG-SFN
Wolbachia_pipientis_subsp._Culex_pipiens_wPip	HSK---VIIID--EQ---KIITG-SFN
Amoebophilus_asiaticus_5a2	HNK---VMIID--NA---YILTG-SFN
Wigglesworthia_glossinidia_brevipalpis	HNK---FMIID--KN---SIQTG-SFN
Desulfovibrio_magneticus_ATCC_700980	HNK---VMILD--GS---IVVTG-SFN
Magnetospirillum_magneticum_AMB-1	HNK---VMVLD--GS---TVITG-SFN
Cupriavidus_necator_ATCC_17699	HNK---VMVFD--DQ---AVFTG-SFN
Cupriavidus_taiwanensis_R1	HNK---VMVFD--DQ---AVFTG-SFN
Cupriavidus_pinatubonensis_JMP_134	HNK---VMVFD--DQ---AVFTG-SFN
Coxiella_burnetii_CbuG_Q212	HNK---VMIVD--KA---VVETG-SFN
Coxiella_burnetii_Dugway_5J108-111	HNK---VMIVD--KA---VVETG-SFN
Coxiella_burnetii_RSA_331	HNK---VMIVD--KA---VVETG-SFN
Coxiella_burnetii_RSA_493	HNK---VMIVD--KA---VVETG-SFN
Hydrogenobacter_thermophilus_DSM_6534	HNK---FAIVD--KQ---VVITG-SYN
Desulfosporosinus_acidiphilus_DSM_22704	HMK---VSIID--KS---VLTTG-SYN
Clostridium_acetobutylicum_ATCC_824	HMK---ITVVD--NN---TVTTG-SYN
Clostridium_acetobutylicum_EA_2018	HMK---ITVVD--NN---TVTTG-SYN
Burkholderia_ambifaria_MC40-6	HSK---YLVVD--GA---TVETG-SYN
Chloroflexus_aurantiacus_ATCC_29366	HHK---VIVVD--ER---IVITG-SYN
Chloroflexus_aurantiacus_ATCC_29364	HHK---VIVVD--ER---IVITG-SYN
Meiothermus_ruber_ATCC_35948	HHK---VMVVD--GE---WVITG-SYN
Thermus_thermophilus_HB8	HHK---VMVLD--GT---YVVTG-SYN
Thermus_thermophilus_SG0.5JP17-16	HHK---VIVLD--GT---YVVTG-SYN
Burkholderia_multivorans_ATCC_17616	HDK---YLVID--AE---HVETG-SFN
Herminiimonas_arsenicoxydans	HDK---YIVSD--EQ---HVQNG-SFN
Burkholderia_mallei_NCTC_10247	HDK---YIVVD--GR---HVETG-SFN
Burkholderia_mallei_NCTC_10229	HDK---YIVVD--GR---HVETG-SFN
Burkholderia_mallei_ATCC_23344	HDK---YIVVD--GR---HVETG-SFN
Burkholderia_mallei_SAVP1	HDK---YIVVD--GR---HVETG-SFN
Burkholderia_pseudomallei_1106a	HDK---YIVVD--GR---HVETG-SFN
Burkholderia_pseudomallei_1710b	HDK---YIVVD--GR---HVETG-SFN
Burkholderia_pseudomallei_668	HDK---YIVVD--GR---HVETG-SFN
Burkholderia_pseudomallei_K96243	HDK---YIVVD--GR---HVETG-SFN
Burkholderia_thailandensis_E264	HDK---YIVVD--GR---HVETG-SFN
Enterobacter_asburiae_LF7a	HDK---TIVVD--GD---TVETG-SFN
Ralstonia_metallidurans_CH34	HDK---TIIVD--GN---TVETG-SFN
Klebsiella_pneumoniae_342	HDK---VIIAD--GR---NIEVG-SFN
Yersinia_enterocolitica_subsp._palearctica_serotype_O_9	HDK---VIIVD--GK---NTQVG-SFN
Pseudomonas_syringae_pv._tomato_DC3000	HDK---VIITD--GQ---NVETG-SFN
Dickeya_dadantii_Ech703	HDK---VMVVD--RR---IVQTG-SFN
Thiomonas_sp._3As	HDK---YMVID--RR---TVQTG-SFN
Erwinia_amylovora_CFBP1430	HNK---FMVVD--SN---TVQTG-SFN
Verminephrobacter_eiseniae_EF01-2	HHK---FMVAD--GL---HVQLG-SFN
Xylella_fastidiosa_GB514	HHK---FMVAD--GL---HVQLG-SFN
Yersinia_pestis_bv._Antiqua_Antiqua	HNK---VMIAD--GD---TIQTG-SMN
Yersinia_pestis	HNK---VMIAD--GD---TIQTG-SMN
Yersinia_pestis_bv._Antiqua_Angola	HNK---VMIAD--GD---TIQTG-SMN
Yersinia_pestis_bv._Medievalis_Harbin_35	HNK---VMIAD--GD---TIQTG-SMN
Yersinia_pestis_bv._Antiqua_Nepal516	HNK---VMIAD--GD---TIQTG-SMN
Yersinia_pestis_Pestoides_F	HNK---VMIAD--GD---TIQTG-SMN
Yersinia_pestis_Z176003	HNK---VMIAD--GD---TIQTG-SMN
Burkholderia_cenocepacia_HI2424	HDK---FIVAD--SE---TTQTG-SMN
Burkholderia_gladioli_BSR3	HDK---FIVAD--SD---TTQTG-SMN
Hippea_maritima_ATCC_700847	HNK---FAVID--GK---VVITG-SAN
Thermovibrio_ammonificans_DSM_15698	HNK---YAVYD--GK---VVSTG-SFN
Clostridium_botulinum_Eklund_17B	HQK---YCVID--DK---TVITG-SAN
Bacteroides_fragilis_ATCC_25285	HNK---YCVID--NQ---IVITG-SYN
Vibrio_parahaemolyticus_serotype_O3_K6_RIMD_2210633	HNK---FCVID--FK---KVVHG-SYN
Pseudomonas_aeruginosa_PA7	HHK---FALVD--GA---WLLNG-SFN
Pseudomonas_aeruginosa_LESB58	HHK---FALVD--GA---WLLNG-SFN
Pseudomonas_aeruginosa_ATCC_15692	HHK---FALVD--GA---WLLNG-SFN
Pseudomonas_aeruginosa_UCBPP-PA14	HHK---FALVD--GA---WLLNG-SFN
Pseudomonas_fulva_12-X	HHK---FALFD--GR---LLLNG-SFN
Variovorax_paradoxus_EPS	HHK---FAIFD--GA---RLING-SYN
Vibrio_harveyi_ATCC_BAA-1116	HHK---FAIFD--QQ---RLING-SFN
Hahella_chejuensis_KCTC_2396	HHK---FALID--DG---LLIHG-SFN
Chlamydophila_caviae_GPIC	HHK---FAVVD--QK---ILIAG-SVN
Chlamydophila_felis_Fe	HHK---FAVID--QK---ILIAG-SVN
Chlamydia_pneumoniae	HHK---FAVID--NK---TLLAG-SIN
Chlamydophila_pneumoniae_LPCoLN	HHK---FAVID--NK---TLLAG-SIN
Chlamydophila_psittaci_RD1	HHK---FAIID--QN---ILITG-SVN
Chlamydophila_psittaci_ATCC_VR-125	HHK---FAIID--QN---ILITG-SVN
Fervidobacterium_nodosum_ATCC_35602	HHK---FIIVD--D----ILITG-STN
Chlamydophila_abortus_DSM_27085	HHK---FAIID--QS---TLITG-SVN
Chlamydia_muridarum_MoPn	HHK---FGIFD--KK---TLITG-SVN
Chlamydia_trachomatis_serovar_G_G	HHK---FGIFD--KK---TLITG-SVN
Chlamydia_trachomatis_serovar_L2_434	HHK---FGIFD--KK---TLITG-SVN
Chlamydia_trachomatis_serovar_L2b_UCH-1	HHK---FGIFD--KK---TLITG-SVN
Chlamydia_trachomatis_L2c	HHK---FGIFD--KK---TLITG-SVN
Chlamydia_trachomatis_serovar_D_D-LC	HHK---FGIFD--KK---TLITG-SVN
Chlamydia_trachomatis_D	HHK---FGIFD--KK---TLITG-SVN
Chlamydia_trachomatis_serovar_B_Jali20	HHK---FGIFD--KK---TLITG-SVN
Chlamydia_trachomatis_serovar_A_HAR-13	HHK---FGIFD--KK---TLITG-SVN
Myxococcus_xanthus_DK_1622	HHK---FAVFD--RL---RLVTG-SYN
Synechococcus_sp._ATCC_27144	HHK---FAVID--RQ---RVLTG-SHN
Gloeobacter_violaceus_PCC_7421	HHK---FALLD--NG---TVLTG-SHN
Cyanobacterium_aponinum_PCC_10605	HHK---FAIID--RY---IVITG-SHN
Cyanothece_sp._PCC_7424	HHK---FGIID--QN---IVITG-SHN
Stanieria_cyanosphaera_ATCC_29371	HHK---FAVID--RN---TVITG-SHN
Synechococcus_sp._ATCC_27264	HHK---FAVID--GK---TVITG-SHN
Leptospira_borgpetersenii_serovar_Hardjo-bovis_JB197	HHK---TMIVD--GK---TLISG-SYN
Leptospira_borgpetersenii_serovar_Hardjo-bovis_L550	HHK---TMIVD--GK---TLISG-SYN
Leptospira_interrogans_serogroup_Icterohaemorrhagiae_serovar_copenhageni_Fiocruz_L1-130	HHK---TMILD--DQ---VLISG-SYN
Leptospira_interrogans_serogroup_Icterohaemorrhagiae_serovar_Lai_IPAV	HHK---TMILD--DQ---VLISG-SYN
Helicobacter_pylori_P12	HQK---VAIID--DK---IVFLG-SAN
Helicobacter_pylori_HPAG1	HQK---VAIID--DK---IVFLG-SAN
Helicobacter_pylori_ATCC_700392	HQK---VAIID--DK---IVFLG-SAN
Helicobacter_pylori_B8	HQK---VAIID--DK---IVFLG-SAN
Helicobacter_pylori_SJM180	HQK---VAIID--DK---IVFLG-SAN
Helicobacter_pylori_G27	HQK---VAIID--DK---IVFLG-SAN
Helicobacter_pylori_Shi470	HQK---VAIID--DK---IVFLG-SAN
Helicobacter_pylori_Lithuania75	HQK---VAIID--DK---IVFLG-SAN
Helicobacter_pylori_Cuz20	HQK---VAIID--DK---IVFLG-SAN
Helicobacter_pylori_India7	HQK---VAIID--DK---IVFLG-SAN
Helicobacter_pylori_v225d	HQK---VAIID--DK---IVFLG-SAN
Helicobacter_pylori_Gambia94	HQK---VAIID--DK---IVFLG-SAN
Helicobacter_pylori_908	HQK---VAIID--DK---IVFLG-SAN
Helicobacter_pylori_J99	HQK---VAIID--DK---IVFLG-SAN
Helicobacter_pylori_PeCan4	HQK---VAIID--DK---IVFLG-SAN
Helicobacter_pylori_52	HQK---VAIID--DK---IVFLG-SAN
Helicobacter_pylori_35A	HQK---VAIID--DK---IVFLG-SAN
Helicobacter_pylori_F30	HQK---VAIID--DK---IVFLG-SAN
Ralstonia_pickettii_12J	HQK---TVVID--DN---IVGLG-SMN
Halalkalicoccus_jeotgali_DSM_18796	HAK---GVVVD--DH---TAMVG-SLN
Natronomonas_pharaonis_ATCC_35678	HTK---GVVVD--D----TAVVG-SLN
Haloarcula_marismortui_ATCC_43049	HAK---GAVID--DK---RAVVG-SLN
Haloquadratum_walsbyi_DSM_16854	HAK---GAIID--DR---VALVG-SLN
Haloquadratum_walsbyi_DSM_16790	HAK---GAIID--DR---VALVG-SLN
Halomicrobium_mukohataei_ATCC_700874	HAK---GAIVD--DR---RVVLG-SLN
Haloarcula_hispanica_ATCC_33960	HAK---GAVID--NK---QVVVG-SLN
Koribacter_versatilis_Ellin345	HLK---AYVID--GT---VLRDG-SAN
Methylocella_silvestris_BL2	HLK---SYQID--GA---ILRTG-AAN
Desulfovibrio_vulgaris_Hildenborough	HSK---LLLVD--GY---YAQVG-SAN
Desulfovibrio_vulgaris_RCH1	HSK---LLLVD--GY---YAQVG-SAN
Desulfovibrio_vulgaris_subsp._vulgaris_DP4	HSK---LLLVD--GY---YAQVG-SAN
Arcobacter_nitrofigilis_ATCC_33309	HLK---LALFD--KS---IAVFG-SAN
Chlamydophila_pecorum_ATCC_VR-628	HCK---VCLVD--GD---KLFLG-SPN
Granulibacter_bethesdensis_ATCC_BAA-1260	HAK---LMIAD--KT---TALIG-SMN
Synechococcus_sp._RCC307	HAK---LIVVD--KK---MALIG-SMN
Segniliparus_rotundus_ATCC_BAA-972	HAK---DIVAD--GS---NAYVG-SIN
Laribacter_hongkongensis_HLHK9	HAK---VAVVD--TR---WATVG-SSN
Thermus_thermophilus_HB27	HAK---VLVRD--GE---EALLG-SLN
Thermococcus_barophilus_DSM_11836	HAK---ILIID--GK---VVLIG-SHN
Alicyclobacillus_acidocaldarius_subsp._acidocaldarius_ATCC_27009	HAK---ILDVDH-GA---VFIIG-SAN
Methanococcus_maripaludis_C6	HNK---LIIVD--DT---VIV-G-SHN
Methanococcus_maripaludis_C7	HNK---LIIVD--DT---VIV-G-SHN
Methanococcus_maripaludis_S2	HNK---LIIVD--DT---VIV-G-SHN
Methanococcus_maripaludis_C5	HNK---LIILD--DT---VIV-G-SHN
Methanococcus_maripaludis	HNK---LMIVD--DT---VIV-G-SHN
Methanotorris_igneus_DSM_5666	HNK---LVIVD--DT---VVV-G-SHN
Methanothermococcus_okinawensis_DSM_14208	HNK---LIIVDN-ET---VVL-G-SHN
Exiguobacterium_sp._ATCC_BAA-1283	HPK---ILYVDGEEK---TVVLG-SGN
Macrococcus_caseolyticus_JCSC5402	HAKYTLFQYKDSKTS---TVILG-SAN
Sulfobacillus_acidophilus_ATCC_700253	HAK---VIVMS---T---TAFLG-SQN
Sulfobacillus_acidophilus_TPY	HAK---VIVMS---T---TAFLG-SQN
Acinetobacter_baumannii_ATCC_17978	HSK---MILKYNAQQ--AELIVG-SAN
Acinetobacter_baumannii_MDR-TJ	HSK---MILKYNAQQ--AELIVG-SAN
Acinetobacter_baumannii_TYTH-1	HSK---MILKYNAQQ--AELIVG-SAN
Acinetobacter_baumannii_D1279779	HSK---MILKYNAQQ--AELIVG-SAN
Acinetobacter_baumannii_BJAB07104	HSK---MILKYNAQQ--AELIVG-SAN
Acinetobacter_baumannii_BJAB0868	HSK---MILKYNAQQ--AELIVG-SAN
Acinetobacter_baumannii_BJAB0715	HSK---MILKYNAQQ--AELIVG-SAN
Acinetobacter_baumannii_NCGM_237	HSK---MILKYNAQQ--AELIVG-SAN
Acinetobacter_baumannii_AC12	HSK---MILKYNAQQ--AELIVG-SAN
Acinetobacter_baumannii_AC30	HSK---MILKYNAQQ--AELIVG-SAN
Acinetobacter_baumannii_AC29	HSK---MILKYNAQQ--AELIVG-SAN
Acinetobacter_baumannii_SDF	HSK---MILKYNAQQ--AELIVG-SAN
Acinetobacter_baumannii_ACICU	HSK---MILKYNAQQ--AELIVG-SAN
Acinetobacter_baumannii_1656-2	HSK---MILKYNAQQ--AELIVG-SAN
Acinetobacter_baumannii_TCDC-AB0715	HSK---MILKYNAQQ--AELIVG-SAN
Acinetobacter_baumannii_MDR-ZJ06	HSK---MILKYNAQQ--AELIVG-SAN
Acinetobacter_calcoaceticus_ANC_3811	HSK---MILKYNAQH--AELIVG-SAN
Acinetobacter_calcoaceticus_PHEA-2	HSK---MILKYNAQH--AELIVG-SAN
Acinetobacter_pittii_ANC_3678	HSK---MILKYNAQH--AELIVG-SAN
Acinetobacter_pittii_CIP_70.29	HSK---MILKYNAQH--AELIVG-SAN
Acinetobacter_baumannii_ZW85-1	HSK---MIFKYNAQQ--AELIVG-SAN
Acinetobacter_baumannii_ATCC_19606	HSK---MILKYNAQQ--AVLIVG-SAN
Acinetobacter_baumannii_AYE	HSK---MILKYNAQQ--AVLIVG-SAN
Acinetobacter_baumannii_AB0057	HSK---MILKYNAQQ--AVLIVG-SAN
Acinetobacter_baumannii_AB307-0294	HSK---MILKYNAQQ--AVLIVG-SAN
Acinetobacter_nosocomialis_NIPH_2119	HSK---MIVKYNDQQ--AELIVG-SAN
Acinetobacter_nosocomialis_NIPH_386	HSK---MIVKYNDQQ--AELIVG-SAN
Acinetobacter_sp_RUH2624	HSK---MIVKYNDQQ--AELIVG-SAN
Acinetobacter_beijerinckii_ANC_3835	HSK---MLLKYNAQQ--AELMLG-SAN
Acinetobacter_beijerinckii_CIP_110307	HSK---MLLKYNAQQ--AELMLG-SAN
Acinetobacter_gyllenbergii_NIPH_230	HSK---MLLKYNAQQ--AEIILG-SAN
Acinetobacter_tjernbergiae_DSM_14971	HSK---MLFKYNAQQ--AEIILG-SAN
Acinetobacter_parvus_DSM_16617	HSK---MLFKYNAQQ--AELILG-SAN
Acinetobacter_parvus_NIPH_1103	HSK---MLFKYNAQQ--AELILG-SAN
Acinetobacter_haemolyticus_CIP_64.3	HSK---MLLKYDKQH--AELILG-SAN
Acinetobacter_haemolyticus_NIPH_261	HSK---MLLKYDKQH--AELILG-SAN
Acinetobacter_junii_CIP_107470	HSK---MLLKYNHQH--AELILG-SAN
Acinetobacter_johnsonii_ANC_3681	HSK---MILKRHAQE--AELILG-SAN
Acinetobacter_johnsonii_CIP_64.6	HSK---MILKRHAQE--AELILG-SAN
Acinetobacter_bouvetii_DSM_14964	HSK---MILKTGAQQ--AELILG-SAN
Acinetobacter_bereziniae_CIP_70.12	HSK---MIVKRNAQS--AELILG-SAN
Acinetobacter_bereziniae_NIPH_3	HSK---MIVKRNAQS--AELILG-SAN
Acinetobacter_guillouiae_CIP_63.46	HSK---MIVKHNAQS--AEMILG-SAN
Acinetobacter_guillouiae_NIPH_991	HSK---MIVKHNAQS--AEMILG-SAN
Acinetobacter_gerneri_DSM_14967	HSK---MILKHNATS--VELILG-SAN
Acinetobacter_rudis_CIP_110305	HSK---MIIKSNAQD--SELILG-SAN
Acinetobacter_indicus_ANC_4215	HSK---MLIKRNAQQ--QEMILG-SAN
Acinetobacter_indicus_CIP_110367	HSK---MLIKRNAQQ--QEMILG-SAN
Acinetobacter_lwoffii_NIPH_715	HSK---ILMKRNAQQ--AEMILG-SAN
Acinetobacter_schindleri_CIP_107287	HSK---ILMKRNAQQ--AEMILG-SAN
Acinetobacter_schindleri_NIPH_900	HSK---ILMKRNAQQ--AEMILG-SAN
Acinetobacter_lwoffii_CIP_70.31	HSK---ILMKRSAQQ--AEMILG-SAN
Acinetobacter_brisouii_ANC_4119	HTK---MLLKHNATQ--SELLLG-SAN
Acinetobacter_brisouii_CIP_110357	HTK---MLLKHNATQ--SELLLG-SAN
Acinetobacter_towneri_DSM_14962	HNK---MLMKSNATQ--AELILG-SAN
Alcanivorax_borkumensis_SK2	HTK---MLLRRNTNS--AELILG-SAN
Acinetobacter_soli_CIP_110264	HSK---MIIKSSATQ--AEMILG-SAN
Acinetobacter_soli_NIPH_2899	HSK---MIIKSSATQ--AEMILG-SAN
Acinetobacter_ursingii_ANC_3649	HTK---MIIKSNPTQ--AEMILG-SAN
Acinetobacter_ursingii_DSM_16037	HSK---MIIKSNPTQ--AEMILG-SAN
Acinetobacter_nectaris_CIP_110549	HSK---LIIKQGTTQ--SEMILG-SAN
Acinetobacter_baylyi_ADP1	HSK---IIVKTSANQ--AEMILG-SAN
Acinetobacter_tandoii_DSM_14970	HSK---MIVKRSGNS--SEMILG-SAN
Acinetobacter_radioresistens_DSM_6976	HSK---ILLKRGENQ--SEIIAG-SAN
Acinetobacter_radioresistens_NIPH_2130	HSK---ILLKRGENQ--SEIIAG-SAN
Acinetobacter_radioresistens_SH164	HSK---ILLKRGENQ--SEIIAG-SAN
Alkaliphilus_metalliredigens_QYMF	HSK---ITLIKKEKE--SIIIGG-SAN
Bacillus_megaterium_DSM_319	HPK---TLFIRNEKN--ATIIAG-AAN
Coraliomargarita_akajimensis_DSM_45221	HSK---VLRIRSADT--DMLLLG-SAN
Leptotrichia_buccalis_ATCC_14201	HVK---MLSILKKDY--LITYGG-STN
Sebaldella_termitidis_ATCC_33386	HTK---LMLVKKSDY--LVAFGG-SGN
Ilyobacter_polytropus_DSM_2926	HSK---FIISNKKDE--VAIIGG-SAN
Paenibacillus_mucilaginosus_KNP414	HTK---MMMVTSANR--MSILSG-STN
Thioalkalivibrio_sp._HL-EbGR7	HGK---YLLLTRASG-EAELILG-SAN
Marinobacter_adhaerens_HP15	HTK---LLMLARENG-ATELLLG-SAN
Halomonas_elongata_ATCC_33173	HTK---LLLHRPAAGHDVSMILG-SAN
Paenibacillus_polymyxa_E681	HTK---LIYIAKAQG--EHIIWGGSTN
Paenibacillus_polymyxa_SC2	HTK---LIYIAKAQG--EHLIWGGSTN
Paenibacillus_terrae_HPL-003	HTK---LIYIAKGQG--NHIILGGSTN
Geobacillus_sp._Y412MC10	HTK---LMYIAKPTG--KSIITGGSTN
